# Supplementary material for: Evaluation of the CHG index for identifying metabolic dysfunction associated steatotic liver disease: evidence from two independent Asian non-obese populations
Source: Front Nutr. 2026 Feb 20;13:1757164. doi: 10.3389/fnut.2026.1757164 (PMC12963058; doi:10.3389/fnut.2026.1757164)
Supplement: Supplementary file 1 [file Table_1.XLSX]

## Sheet: Sheet1
number	sex	age	NAFLD	ALP	GGT	ALT	AST	ALB	GLB	TB	Dbil	BUN	Cr	UA	GLU	TC	TG	HDL	LDL	TGHDL	BMI	sbp	dbp	month
100194058	0	28	0	65	30	14	17			8	1.9	2.61	54	214	6.14	5.06	0.89	2.05	2.26	0.434146	23.3275	98	66	7.53333
107970282	0	28	0	91	71	18	19	44.1	35.9	13	1.4	3.1	72	154	4.52	4.56	1.03	1.56	2.27	0.660256	24.0882	128	70	6.56667
20104824	0	33	0	46	134	30	26	46.1	20.1	11.4	1	6.2	108	303	4.81	5.29	2.11	1.3	2.64	1.62308	23.255	120	84	5.46667
110594124	0	49	0	58	5	14	18			10	1	3.2	75	233	5.04	5.46	0.88	1.47	2.71	0.598639	21.8719	133	79	5.36667
104580440	0	52	0	57	7	11	15			4.3	0.8	3.76	60	198	4.81	3.66	0.97	1.1	1.98	0.881818	22.6734	103	66	5.36667
100150970	1	72	0	52	16	17	23	41	22.7	7.2	1.1	6.1	70	264	5.9	4.79	0.87	1.6	2.34	0.54375	20.4897	101	68	4.2
116280071	0	33	0	48	11	16	20			4.9	0.9	3.35	64	246	5.36	4.2	1.49	0.97	2.22	1.53608	19.7531	111	63	2.9
114000194	0	43	0	57	11	27	22	42.5	37.5	7.2	1.9	3.11	61	163	4.97	4.86	0.68	1.32	2.82	0.515152	20.6988	110	67	2.66667
104550108	0	32	0	61	22	33	29	41.8	28.5	11.4	2.2	3.45	64	277	4.62	4.57	1.73	1.32	2.34	1.31061	20.1861	99	54	8.53333
107800409	1	46	0	65	39	18	31	43.5	27.5	9.1	3.6	3.6	100	450	5.18	4.94	2.04	1.17	2.3	1.74359	24.2694	110	80	8.46667
104571000	0	43	0	36	17	11	15	44.5	35.2	7.8	1.5	4.31	66	250	4.64	4.38	0.84	1.5	2.29	0.56	22.1703	109	66	8.36667
110594172	0	34	0	50	13	13	20			8.1	1.4	6.12	67	189	5.47	4.6	1.53	1.11	2.19	1.37838	24.6548	118	73	8.03333
20101810	1	19	0	41	33	26	21			8.3	1.6	5.25	94	297	5.28	4.47	1.22	1.14	2.27	1.07018	20.8077	124	80	8
114401033	0	38	0	72	14	8	14			9	1	3.1	71	211	4.41	4.47	0.97	1.36	2.34	0.713235	19.1757	110	70	7.93333
20101795	1	44	0	38	11	9	15	43.8	32.7	5.2	1.1	4.51	58	221	5.11	4.28	0.99	1.36	2.18	0.727941	21.2891	100	68	7.93333
114401050	0	33	0	35	15	11	15			15	2.2	2.9	75	215	4.44	4.61	0.86	1.4	2.35	0.614286	21.1073	95	60	7.93333
116080623	1	33	1	93	29	19	21			8.5	1.5	3.01	56	287	4.68	3.8	1.2	1.18	1.94	1.01695	24.308	117	74	7.83333
104290462	1	25	0	58	111	26	33	46.7	27.1	10.8	1.5	4.08	91	471	5.53	4.48	1.75	1.24	2.37	1.41129	24.1683	119	77	7.73333
107141855	0	39	0	65	21	15	25			6.8	1.2	3.1	67	239	5.5	4.99	2.56	0.9	2.39	2.84444	19.3066	130	80	7.7
105560074	1	83	0	59	9	10	19			7.4	0.4	4.66	61	226	6.7	4.7	1.23	0.95	2.56	1.29474	22.2016	102	60	7.4
20102498	1	48	0	60	20	12	18			8.1	1.2	3.34	69	147	5.82	5.79	0.48	1.68	2.91	0.285714	22.0106	135	86	7.16667
111200158	0	26	0	62	16	8	16			15.3	2.9	3.8	53	310	4.59	4.79	1.1	1.58	2.57	0.696203	22.1384	119	65	6.86667
116200021	1	48	0	75	27	22	25	50.1	25.5	11.6	1.9	4.36	68	198	5.12	5.33	1.53	1.57	2.6	0.974522	20.6118	127	73	6.3
107970267	0	42	1	92	19	18	19	43.5	29.5	21.8	2.1	3.4	76	237	4.97	5.13	1.34	1.11	2.68	1.20721	24.1327	100	72	6.3
111980007	0	25	0	62	16	19	19			13	2.2	3.17	91	382	4.73	2.7	0.69	1.07	1.4	0.64486	23.7096	112	60	5.46667
112110071	1	33	0	66	10	11	18			9.7	1.8	3.3	57	127	5.03	5.61	1.09	1.59	2.54	0.685535	20.83	103	69	4.46667
106481152	0	47	1	84	94	30	37	46.9	29.1	10.8	1.1	5.4	95	372	6.48	6.25	3.47	1.27	2.36	2.73228	24.5351	126	98	4.4
1000128	1	30	1	63	117	31	36			15.4	2.7	3.78	86	322	4.7	3.27	2.41	1.17	0.96	2.05983	23.1104	134	86	1.53333
107800331	0	47	0	82	22	14	23	45	23	13.7	3.3	7.9	118	291	5.56	4.73	0.87	1.69	2.15	0.514793	21.3974	105	60	8.96667
115500006	1	30	0	74	19	21	21	45.7	20.3	10.8	1.2	2.9	85	331	4.48	3.99	1.15	1.23	2.01	0.934959	21.7531	128	85	8.9
115820003	1	20	1	94	57	69	31	45.6	29.4	11.8	1.4	5.1	107	436	5.2	4.46	1.75	1.1	2.37	1.59091	23.3287	112	74	8.86667
20101090	0	36	0	38	11	9	15	43.8	32.7	5.2	1.1	4.51	58	221	5.11	4.28	0.99	1.36	2.18	0.727941	21.2891	100	68	8.7
113850037	1	77	0	68	23	22	21			5.2	0	2.94	59	248	5.3	4.04	1.77	0.86	2.19	2.05814	22.7036	116	72	8.6
107800412	0	46	0	62	17	21	25	47.4	27.6	18.8	2.2	4.3	89	354	4.85	4.64	0.66	1.75	2.2	0.377143	19.0214	107	60	8.43333
107800426	0	49	0	61	14	10	18			9.2	1.8	3.78	54	124	4.72	4.11	0.77	1.43	2.14	0.538462	21.5019	111	66	8.4
107800415	0	40	0	88	28	13	16	48.1	28.9	13.7	2.7	2.8	79	280	5.11	4.76	0.99	1.54	2.25	0.642857	19.475	119	63	8.4
107800411	1	60	0	64	20	13	22	45.3	29.7	14.5	2.2	4.6	96	273	4.97	4.68	0.86	1.67	2.13	0.51497	20.3755	129	73	8.36667
104570921	0	72	1	80	17	11	14	45.4	25.6	13.2	2.3	4.19	86	335	5.01	3.63	0.83	1.14	2.01	0.72807	23.5198	111	69	8.36667
104570992	0	26	0	73	14	12	21	46.7	28.6	8.6	1.4	5.82	74	216	4.96	4.62	0.77	1.78	2.07	0.432584	22.7444	109	68	8.36667
104570981	0	27	0	71	16	9	27	43.7	34.7	6.4	1.3	4.82	58	96	5.02	4.42	0.48	1.6	2.2	0.3	21.4354	113	68	8.36667
104570930	0	81	0	61	17	12	20	50.3	28.4	8.5	1.9	3.67	67	167	4.71	4.38	0.53	1.81	1.99	0.292818	18.0721	105	65	8.36667
114401065	0	38	1	78	24	17	24	46.1	30.9	14.9	1.4	2.9	95	442	5.18	4.86	1.28	1.3	2.67	0.984615	22.575	121	72	7.56667
101410339	1	50	0	98	16	14	18			9.1	1.3	3.31	85	332	4.23	2.95	1.11	1.05	0.72	1.05714	21.6433	104	68	7.43333
107970285	1	38	0	71	11	17	21	46	29	12.6	1.5	2.8	56	218	4.64	4.15	0.86	1.49	1.89	0.577181	17.4585	100	60	6.76667
110440404	0	57	0	79	17	27	29	40.4	24.6	11.6	4.8	3.7	72	236	3.88	3.21	0.42	1.13	1.74	0.371681	24.2507	150	80	6.7
20103929	1	46	0	62	11	10	15			16.7	3.1	4.18	63	208	5.82	3.81	0.76	1.51	1.59	0.503311	24.4293	105	61	6.63333
107970287	1	38	0	51	15	9	16	43.7	29.3	10.1	1.4	3.9	52	280	4.52	4.05	0.62	1.6	1.89	0.3875	16.678	86	60	6.3
105170288	0	54	1	100	45	19	18	43.7	24.3	19.7	1.3	4.5	87	362	4.18	3.59	1.7	0.92	1.72	1.84783	24.0317	110	72	6.13333
110440347	1	68	1	71	30	36	31	46.8	29.2	12.4	1.3	4.3	92	412	5.08	4.73	1.96	1.16	2.08	1.68966	24.2123	148	80	9.06667
107800349	1	62	0	114	20	18	22	42.6	31.4	10.4	1.4	3.9	93	266	4.86	4.24	0.7	1.3	2.3	0.538462	23.2754	130	74	8.96667
107800451	1	45	0	88	36	26	17			14.8	1.7	3.44	91	280	5	4.97	2.57	1.12	2.39	2.29464	21.4305	135	74	8.93333
20101750	0	24	0	58	23	18	18	44.2	21.8	10.4	1.6	4	56	185	5.07	4.3	0.78	1.08	2.33	0.722222	21.2585	122	70	8.93333
110840041	0	52	1	58	21	6	19	41.7	29.3	17.8	1.9	3	68	176	4.76	4.9	1.13	1.38	2.46	0.818841	22.2373	117	69	8.9
110680361	0	33	0	81	18	8	20	45.3	26.7	11.4	1.1	3.6	79	245	5.44	6.09	0.89	1.95	2.66	0.45641	18.3422	96	60	8.23333
20103845	0	26	0	55	28	100	74	43.5	31.5	11.3	1.1	5.9	59	275	4.36	5	0.94	1.97	1.81	0.477157	19.226	120	70	7.7
112160046	1	35	1	63	22	24	25	46.7	27.4	9.8	1.2	3.21	98	508	5.55	5.77	3.09	1.16	2.98	2.66379	22.7856	119	74	7.63333
114401120	0	32	1	77	104	21	34	45.6	29.4	12.1	0.4	4	79	447	5.17	4.07	1.72	1.36	1.61	1.26471	24.931	130	80	7.5
20100827	1	38	0	62	41	11	18	46.1	21.9	12.9	2.1	6.3	91	339	6.4	4.19	0.97	1.26	2.08	0.769841	20.2471	115	70	9.5
107950347	1	71	0	59	33	21	22	43.7	33.3	11.4	1.3	5.5	87	293	5.26	4.17	1.17	1.44	2.24	0.8125	22.013	110	69	9.46667
107950345	1	77	0	101	19	11	20	44.7	30.3	7.6	4.4	3.5	96	326	4.74	4.55	1.79	1.29	2.14	1.3876	20.5744	98	63	9.46667
107950404	0	54	0	54	14	8	17	45.4	32.6	10.1	1.4	4.3	68	235	5.02	4.74	0.7	1.77	2.13	0.39548	17.2173	92	56	9.46667
106660821	0	28	0	59	13	11	19	45.4	23.6	5.6	1	2.3	83	297	4.96	3.71	1.17	1.07	1.94	1.09346	20.6371	127	92	9.4
20101912	0	44	0	56	17	17	20	44.2	24.8	7.6	0.8	3.6	67	253	5.3	4.52	1.37	1.23	1.99	1.11382	24.426	128	78	9.2
110440427	0	62	0	68	38	19	25	48.9	34.1	20.5	4.3	3.03	110	409	4.98	3.39	1.13	1.15	1.74	0.982609	24.1665	120	70	9.1
110440373	1	62	1	69	23	17	20	48.6	30.4	12.3	1.3	4.6	99	258	5.08	5.4	4.32	0.92	2.48	4.69565	23.6272	122	82	9.06667
110440334	1	63	1	88	23	29	23	49.4	30.6	15.8	1.8	4.4	85	348	4.6	4.27	1.78	1.1	1.99	1.61818	23.6203	120	78	9.06667
110440465	1	30	0	52	10	9	18	45.7	33.3	13.7	1.4	3	60	196	4.54	4.26	0.84	1.32	2.31	0.636364	20.8848	108	76	9.06667
110440458	1	38	0	80	17	16	19	46.7	32.3	13.5	1.7	4.4	64	230	4.37	3.61	0.71	1.42	1.58	0.5	18.2235	108	72	9.06667
103862392	0	34	0	60	34	16	21			19.3	3.7	2.3	96	369	5.42	4.62	1.19	1.38	2.42	0.862319	22.4236	114	66	9.06667
100194258	0	36	0	39	14	13	16	43	28.6	8.7	1.4	4.48	65	211	5.08	4.61	1.14	1.8	2.05	0.633333	21.3755	125	66	9.06667
110440463	1	38	0	65	12	9	18	41.1	29.9	11	1.4	3.5	68	224	4.87	3.63	1.25	1.27	1.61	0.984252	21.6193	100	64	9.06667
107800317	0	33	0	66	22	10	17	45.1	24.9	10.3	1.1	2.1	84	336	4.99	4.39	2.77	1.06	1.88	2.61321	21.7133	110	76	8.96667
107800379	1	47	0	58	9	8	16			7.3	0.9	3.14	59	210	5.56	4.61	1.67	1.27	1.91	1.31496	21.8328	110	72	8.93333
103610184	0	84	0	49	19	12	16	47.1	23.9	13.4	1.8	5.5	85	303	4.96	3.59	0.59	1.48	1.55	0.398649	18.5956	111	74	8.83333
108833716	0	53	0	37	19	13	17			9.9	1.8	3.9	70	274	4.62	3.11	0.54	1.4	1.28	0.385714	21.1026	103	62	8.83333
20103447	1	51	0	34	44	26	18			6.1	1.4	5.7	66	239	4.91	3.11	0.72	1.46	1.2	0.493151	19.1832	120	76	8.73333
115880008	1	35	0	66	13	10	18	48.3	27.1	11.3	2.3	3.8	71	218	4.83	3.98	0.61	1.69	1.68	0.360947	18.3616	94	63	8.56667
107800421	0	28	0	58	14	10	18			14.4	2.3	3.52	75	314	4.92	5.93	0.89	1.83	2.98	0.486339	20.4676	110	71	8.4
104570968	1	35	1	76	24	12	13	46.4	28.4	4.5	0.6	5.09	65	296	5.47	5.46	2.38	1.31	2.83	1.81679	21.8463	100	62	8.36667
104570962	1	38	0	40	12	9	16	44.5	33.9	3.9	1.6	3.32	73	230	5.44	3.93	0.99	1.66	1.62	0.596386	19.7761	105	61	8.36667
102125302	1	31	0	78	23	18	18			8.4	1.6	3.9	94	294	5.16	3.77	0.84	1.24	1.83	0.677419	24.0235	100	60	8.1
107800404	0	34	0	131	25	36	33	49.3	23.4	15.5	2.7	2.03	83	463	5.18	3.6	0.83	1.5	1.63	0.553333	15.9863	106	67	7.83333
110593819	0	29	1	45	13	21	17			7.3	0.9	4.1	78	196	5.24	4.1	0.95	1.38	1.8	0.688406	23.1785	100	70	7.76667
107950340	1	76	0	102	26	16	17	44.1	27.9	6.8	0.7	6.1	105	406	4.92	3.37	3.05	0.79	1.48	3.86076	23.3535	116	67	9.73333
111430171	1	37	0	35	14	11	17	43.2	20.8	12.8	1.8	4.4	71	199	5.02	3.63	0.62	1.51	1.44	0.410596	23.0249	100	65	9.73333
104720710	1	77	0	69	16	14	28	46.3	32.1	7.8	1.8	7.18	128	409	5.31	3.32	1.2	1.02	1.48	1.17647	24.6097	150	96	9.63333
104720706	1	80	0	112	24	71	56	44.2	31.9	6.3	1.8	5.3	107	283	5.66	4.13	0.77	1.63	1.78	0.472393	19.4522	130	92	9.63333
108270134	0	28	0	77	13	15	18	42	25.8	20.6	3.8	3.84	62	204	4.91	3.18	0.76	0.76	1.7	1	22.0777	121	79	9.63333
104720704	1	85	0	49	27	20	31	40.7	31.2	15.7	2.9	4.78	143	425	5.21	4.5	1.1	1.36	2.26	0.808824	24.3398	126	70	9.6
109770102	1	68	0	56	22	21	25			12.4	1.3	1.5	60	205	4.64	3.95	1.13	1.7	1.37	0.664706	20.8331	94	56	9.6
104720702	1	84	0	80	32	10	16	39.2	31.8	22.7	2.6	8.6	135	520	5.51	4.4	0.81	1.24	2.23	0.653226	22.7058	140	80	9.56667
107800368	1	45	0	107	21	28	23	43.4	26.6	8.3	0.9	4.8	106	423	4.57	3.23	1.37	1.1	1.07	1.24545	24.3019	135	73	9.56667
116420076	0	41	0	44	18	12	17	45.6	27.4	14.3	1.7	2.4	53	195	4.28	3.95	0.96	1.62	1.54	0.592593	19.2769	122	83	9.53333
116420014	1	42	0	82	24	22	23	45.4	31.6	8.4	1.2	2.6	92	394	5.16	3.97	0.8	1.14	2.17	0.701754	23.4948	130	82	9.53333
116420100	0	22	0	64	19	22	29	46.1	31.9	10.4	1.1	3.9	63	195	5.2	4.3	1.14	1.82	1.69	0.626374	22.2268	119	75	9.53333
116420066	0	24	0	76	23	14	23	44.4	31.6	7	0.3	3.6	63	188	4.58	4.55	1.06	1.6	1.92	0.6625	19.8964	110	73	9.53333
116420077	0	25	0	57	24	10	21	44	35	11.9	1.6	3.5	66	224	5.89	3.89	0.76	1.59	1.62	0.477987	19.9658	135	72	9.53333
116420074	0	33	1	49	10	10	16	42.2	28.8	7.7	1	6.3	58	275	4.77	4.2	0.97	1.24	2.04	0.782258	21.9651	108	70	9.53333
116420087	0	36	0	44	15	9	15	44.9	29.7	12.5	2.4	3.5	61	250	4.51	4.4	1.89	1.32	2.17	1.43182	17.9303	109	68	9.53333
116420095	0	28	0	86	17	17	23	46.3	26.7	13.8	1.4	4.1	68	233	4.85	4.46	1	1.44	2.16	0.694444	20.2817	109	68	9.53333
116420114	1	27	0	44	17	11	18	48.5	28.5	12.9	1.6	2.9	56	274	5.14	4.59	0.92	1.72	1.98	0.534884	17.3524	110	68	9.53333
116420094	0	30	0	73	17	16	19	42.7	31.3	8.6	1.3	2.5	70	334	4.4	3.83	1.04	1.14	1.91	0.912281	17.5706	97	62	9.53333
116420125	0	28	0	43	15	7	17	45.8	29.2	17.9	2.5	2.47	68	186	4.97	3.83	0.76	1.49	1.76	0.510067	20.4007	99	58	9.53333
107800382	1	40	0	90	16	12	19			11.2	2	4.6	66	129	4.31	3.27	0.77	1.25	1.47	0.616	19.8673	101	64	9.4
107800394	1	41	0	84	11	14	23			5.3	1.1	5.46	96	239	4.66	4.53	0.76	1.93	1.8	0.393782	23.0177	104	62	9.36667
107950360	1	47	0	76	20	29	26	45.8	24.2	11.7	1.7	4.2	82	276	4.29	5.02	0.74	2.5	1.72	0.296	17.6978	112	60	9.23333
110592994	0	27	1	110	30	30	23			9.9	2.3	3.1	80	310	5.03	3.55	1.33	1.29	1.79	1.03101	24.3824	105	70	9.2
20103802	0	24	1	111	27	20	21	47.4	29.5	9.3	1.8	4.1	68	251	6.52	5.3	1.26	1.56	2.47	0.807692	24.5599	130	88	9.1
20103210	0	55	0	64	12	14	17			9.2	1.9	3.46	61	204	4.79	5.48	0.72	1.57	2.98	0.458599	21.2787	105	64	8.56667
107800402	0	41	1	82	23	26	22	44.1	27.9	10.7	3.7	4.6	84	213	5.11	4.75	1.46	1	2.82	1.46	24.9479	110	72	8.43333
113920166	0	42	0	53	16	14	19			13.3	2.1	2.9	88	307	5.09	3.28	0.81	1.38	1.22	0.586957	19.4531	114	61	10.2
109040230	0	28	0	60	23	17	16	47.2	23.8	10.3	0.9	3.9	83	297	4.68	3.91	2.5	1.31	1.07	1.9084	20.0759	117	74	10.1333
109040243	0	46	0	52	14	12	17	42.3	30.7	8.2	1.3	3	68	154	5.04	3.55	0.69	1.54	1.34	0.448052	20.9902	113	65	10.1333
109040241	0	42	0	44	14	16	32	41.1	23.9	8	1.2	6.5	61	149	5.31	3.54	0.57	1.51	1.43	0.377483	23.0861	103	63	10.1333
107950394	1	50	0	46	13	12	19	41.5	29.5	10.8	2.2	3.2	69	172	5.09	3.88	0.64	1.81	1.45	0.353591	19.7798	100	68	10.0667
111310165	1	36	0	65	16	28	20			19.5	2.5	2.6	89	288	4.74	3.57	1.08	1.27	1.61	0.850394	18.7837	99	60	10.0667
111310209	1	34	0	60	20	8	14			11.7	1.4	4	62	197	5.43	4.31	1.02	1.63	1.86	0.625767	19.9293	119	76	10.0333
107950405	0	46	0	87	14	13	20	40.9	32.1	6.7	0.7	4.6	72	215	5.03	4.13	1	1.52	1.91	0.657895	20.1286	108	74	10.0333
107950406	0	55	0	55	14	11	18	44.8	34.2	15.2	1.8	3.1	70	178	5.01	4.01	0.57	1.58	1.89	0.360759	20.8852	108	68	10.0333
111310188	1	28	0	55	12	13	18			12.5	1.7	3.3	68	250	4.91	3.27	0.57	1.7	1.12	0.335294	18.75	115	68	10.0333
111310174	1	38	0	65	15	17	22			10	1.3	3.8	81	384	4.34	3.45	0.73	1.2	1.55	0.608333	18.4722	110	64	10.0333
111310205	1	36	0	86	16	9	16			9.1	1.2	3.2	75	217	5.13	3.88	0.67	1.32	1.85	0.507576	23.6328	117	64	10.0333
111310207	1	34	0	42	8	8	15			8.3	0.8	4.9	66	246	4.94	2.83	0.95	0.88	1.4	1.07955	20.6396	90	54	10.0333
105114020	1	38	0	98	32	46	45	42.9	30.2	15	3.3	4.58	91	226	4.22	3.64	0.6	1.64	1.43	0.365854	20.9727	119	75	10
103550111	1	50	0	62	32	28	33	41.5	34.3	9.1	2	7.71	129	278	6.45	3.16	0.94	1.24	1.34	0.758065	22.7839	125	74	9.96667
103550121	1	82	0	56	15	10	20	42.6	29.8	6.9	1.1	6.59	106	360	5.25	4.83	1.35	1.77	1.17	0.762712	21.1628	160	70	9.96667
105370398	1	64	0	60	34	36	27	46.7	25.8	15.7	3.3	5.73	78	271	5.25	4.14	0.69	1.44	2.06	0.479167	21.2289	117	65	9.9
107950354	1	64	0	79	18	22	22	45.2	31.8	11.5	1.4	4.1	79	306	5.92	3.96	0.93	1.33	2.04	0.699248	21.5599	139	86	9.83333
107950365	1	48	0	113	103	30	23	40.7	36.3	10.3	1.3	3.4	80	271	4.96	4.07	0.93	1.09	2.21	0.853211	23.0516	116	72	9.83333
111310196	1	36	0	61	16	9	21			16.4	4.4	4.29	77	251	5.02	3.26	0.88	1.5	1.41	0.586667	18.2031	100	70	9.83333
111310195	1	32	0	57	19	9	14			8.1	1.1	3.8	73	389	4.4	4.33	1.45	1.37	1.8	1.05839	19.1776	98	63	9.83333
112980019	1	27	1	87	14	20	27	42.8	39.3	5.2	0.3	3.57	69	210	5.5	3.91	1.03	1.13	1.9	0.911504	23.6799	123	83	9.8
20101434	1	37	0	87	27	18	23			14	2.1	4	69	316	5.24	4.66	0.87	1.63	2.08	0.533742	23.1167	124	80	9.8
20102896	1	50	0	62	16	9	16	40.1	26.9	7.4	0.9	4.6	52	273	4.76	4.5	0.68	1.49	2.14	0.456376	21.7047	104	72	9.8
107950403	0	56	0	50	15	10	13	44	29	6.2	0.7	3.7	70	252	5.13	3.97	1.36	1.2	2.13	1.13333	21.6286	104	60	9.73333
20100547	0	57	0	105	10	13	22	40.5	30.5	10.8	1.1	5.3	51	170	4.6	4.7	0.51	1.69	2.14	0.301775	22.201	116	69	9.7
20105155	1	53	1	58	52	15	15	45.1	23.9	12.6	1.4	5	108	551	4.24	4.02	1.99	0.96	2.02	2.07292	22.4082	104	76	9.63333
110440417	0	55	1	93	173	62	55	47.8	31.2	12.1	2.2	3.5	72	581	6.19	6.07	3.76	1.59	2.61	2.36478	22.6004	134	84	9.1
110440393	1	56	0	65	18	12	23	41.5	23.5	11.3	1.3	7.1	105	343	4.75	5.25	0.8	1.82	2.52	0.43956	22.5153	110	80	9.1
110440429	0	61	0	74	28	30	24	48.7	31.3	9.7	2.6	4.09	88	231	5.37	4.56	1.23	1.49	2.34	0.825503	21.7143	116	70	9.1
113900050	0	28	1	71	48	21	20			17.5	2.6	4.1	87	343	5.3	5.05	2.5	1	2.85	2.5	24.9135	110	80	8.86667
108420307	0	61	1	65	24	23	25	43.9	28.1	9.8	1.6	4.79	63	107	5.33	4.17	1.03	1.65	1.9	0.624242	22.8124	125	85	10.2333
20102183	0	50	0	36	15	10	15	49	29	12.7	1.7	3.4	59	241	4.97	3.85	0.84	1.16	1.95	0.724138	18.6334	110	74	9.96667
107950335	1	76	1	76	22	16	18	43.9	23.1	10.9	3.3	5.6	98	334	5.48	4.6	1.72	1.18	2.21	1.45763	24.237	130	100	9.93333
20106490	1	36	1	169	32	34	31			10.8	0.9	6.3	87	477	5.31	5.45	1.46	1.29	2.31	1.13178	21.7231	112	70	9.33333
20103732	0	48	1	78	26	19	18			5.1	0.4	4.1	64	300	4.7	6.2	1.61	1.99	2.82	0.809045	23.6799	132	100	8.86667
116540033	1	33	0	60	14	9	18			9.4	2	2.96	51	211	5.17	3.52	0.78	1.43	1.59	0.545455	16.9922	107	70	10.3333
105370415	0	53	0	47	18	11	14	43.9	25.1	9.9	2	2.33	58	176	5.51	3.58	0.65	1.2	1.86	0.541667	23.3876	96	61	10.3
106870142	0	47	0	72	18	16	23			16	1.6	3.9	86	262	4.73	3.94	0.89	1.18	1.98	0.754237	20.2297	125	83	10.2333
108420254	0	66	1	69	22	18	19	38.7	30.4	7.7	1.4	4.33	103	338	8.45	3.63	1.25	1.08	1.73	1.15741	22.33	131	79	10.2333
106870184	0	62	0	55	18	25	21			10.4	1.2	5.1	61	220	5.35	4.39	1.04	1.28	2.02	0.8125	23.4339	127	77	10.2333
105191180	1	72	0	70	16	13	22	42.2	29.8	6.3	0.6	3.3	47	134	4.78	4.33	0.76	1.45	1.96	0.524138	20.4467	120	74	10.1667
109040229	0	26	0	71	20	16	23	45.5	31.7	13.2	2.5	3.12	86	310	4.92	3.75	2.04	0.99	1.98	2.06061	22.4108	105	70	10.1333
20106139	1	29	0	46	16	10	16			9.5	2.1	3.41	73	232	5.95	4.32	0.93	1.58	1.99	0.588608	17.0552	122	70	10.1
111310199	1	31	0	45	15	20	20			9.3	1.3	3.53	62	216	5.58	3.59	0.72	1.28	2.02	0.5625	23.0249	102	60	10.1
111310175	1	52	0	54	18	23	19			14.3	1.9	3.5	91	315	5.05	4.25	1.42	1.38	2.08	1.02899	24.3025	120	78	10.0667
111310220	1	26	0	58	12	25	20			19.3	2.2	2.5	76	268	4.72	4.78	1.81	1.23	2.09	1.47154	17.5542	90	63	10.0667
20103888	0	46	0	66	18	12	19	44.9	25.1	8.3	1	4.7	86	329	4.88	4.34	0.64	1.6	2.25	0.4	17.857	90	62	10.0667
20103887	0	44	0	48	11	13	19	41.9	30.1	5.2	0.6	5.9	78	193	4.45	4.45	0.84	1.75	2.04	0.48	20.1237	94	62	10.0667
107950395	1	46	0	52	24	11	14	43.2	27.8	7.6	0.9	5.3	65	304	5.4	3.93	0.81	1.35	2.13	0.6	20.8849	99	60	10.0667
107950408	0	55	0	41	13	12	20	43.4	31.6	8	3.2	3.7	73	207	4.77	4.69	0.88	1.78	2.24	0.494382	20.8468	114	83	10.0333
107950400	0	63	0	59	15	10	17	44.3	31.7	18.4	2.3	5.4	75	181	5.14	4.87	0.57	1.55	2.25	0.367742	24.3818	105	72	10.0333
110593576	1	46	0	54	23	15	19			9.5	1.1	3.9	67	161	5.13	4.6	1.13	1.58	2	0.71519	15.8905	110	80	10
20106983	0	48	1	88	56	35	27			12.2	2.2	3.29	60	242	6.39	4.52	1.32	1.53	2.24	0.862745	23.02	118	69	10
104370096	0	45	1	82	40	49	43			12.8	1.1	5.5	107	652	6.17	5.41	2.33	0.98	2.51	2.37755	24.3024	165	89	9.4
110440344	1	68	1	56	41	39	29	44.9	28.1	12.9	1.5	7.2	106	334	4.81	4.95	0.91	1.3	2.78	0.7	23.1084	120	80	9.06667
109560166	1	24	1	60	47	25	21	45.7	27.3	12.2	1.1	5.61	90	322	7.86	4.5	2.94	1.03	1.75	2.85437	22.9539	188	90	10.3667
111630251	0	36	0	53	12	8	15			7.9	2.7	2.24	60	166	4.93	3.81	0.77	1.51	1.67	0.509934	18.9841	110	73	10.3667
111630210	0	24	0	79	15	8	20			8.2	1.3	2.76	47	196	4.74	3.26	0.78	1.49	1.45	0.52349	18.6929	108	70	10.3667
111630223	0	32	0	51	13	9	16			9	0.9	4.19	65	166	5.11	4.58	0.95	1.92	1.8	0.494792	19.2164	112	69	10.3667
105370402	1	74	0	73	14	13	22	43.4	29.6	12.5	3.6	1.9	61	167	4.43	3.7	0.73	1.37	1.54	0.532847	19.0965	111	66	10.3667
107950333	1	81	0	76	32	12	16	39.9	27.1	8.2	0.7	5.7	95	270	4.62	3.84	1.87	0.82	1.96	2.28049	20.9482	120	82	10.3333
105300062	1	38	1	80	38	21	25	46.9	30.1	9.9	0.9	3.9	104	372	4.74	4.67	2.47	1.36	1.98	1.81618	23.737	133	82	10.3333
107950434	1	65	0	71	11	12	17	42.9	33.1	22.8	2.4	4.3	71	177	5.39	4.87	0.81	1.59	2.26	0.509434	20.3376	110	70	10.3333
107800327	0	47	1	58	40	21	18	46.1	25.9	14	1.2	3.7	88	267	5.45	5.1	2.65	1.09	2.45	2.43119	23.1434	145	91	9.4
110440380	1	61	1	76	41	32	22	45.9	29.1	10.9	1	4.2	93	357	5.25	5.09	1.62	1.08	2.83	1.5	22.6599	110	70	9.06667
111630212	0	37	0	49	13	9	24			6.4	1.8	3.36	69	209	4.57	3.7	0.52	1.45	2.2	0.358621	23.6793	122	85	10.5
109120945	1	48	1	83	58	37	22	48.9	30.1	21.9	1.9	3.5	101	417	4.62	4.51	3.2	0.75	2.14	4.26667	24.623	119	71	10.4333
111630217	0	32	0	44	44	16	19			4.6	1.5	3.74	86	288	4.44	3.94	0.61	1.38	1.99	0.442029	21.2262	109	65	10.4333
105340020	1	31	1	74	29	10	17	45.8	28.2	9.6	0.9	3.6	97	536	6.66	3.63	2.65	0.85	1.68	3.11765	24.4383	133	84	10.4
104370115	0	59	0	52	13	12	16			7.5	1.5	3.7	71	326	4.41	4.34	0.85	1.34	2.41	0.634328	19.2903	103	68	10.1333
108380107	0	49	0	89	74	23	32	44.4	37.6	11.1	1.1	4.4	82	317	5.35	5.35	1.56	1.5	2.59	1.04	21.3841	150	100	10.0667
111310166	1	39	0	49	16	15	17			10	1.4	5	94	324	5.44	4.27	1.16	1.11	2.32	1.04505	20.7276	132	92	10.0667
107950348	1	69	0	73	16	13	18	45.3	25.7	17.2	1.8	4.1	92	329	5.23	4.38	1.62	1.12	2.38	1.44643	21.6927	121	82	10.0667
111310213	1	29	0	93	19	7	20			7.6	1.2	4	72	201	4.66	5.14	1.13	1.84	2.28	0.61413	19.9087	100	70	10.0667
115410026	1	33	0	61	29	27	21	45.7	26.3	9.6	0.9	4.8	91	322	4.82	4.48	1.36	0.9	2.5	1.51111	20.8653	120	80	10.0333
107950402	0	52	0	62	14	17	20	40.8	33.2	8.9	0.9	4	71	190	5.13	4.89	1.04	1.51	2.46	0.688742	20.0163	107	63	10.0333
107950411	1	44	0	59	19	11	19	40.7	35.3	6.3	0.5	5.1	70	253	4.67	5.5	1.5	1.51	2.54	0.993377	19.6146	96	62	10.0333
107950398	0	66	0	53	15	14	24	45	30	10.2	0.9	3	57	394	4.93	4.5	0.86	1.11	2.48	0.774775	22.5385	113	62	10
111630256	0	40	0	43	22	18	20			17.5	2	3.51	87	264	4.94	4.9	0.95	1.59	2.54	0.597484	21.511	116	73	9.76667
100194230	0	47	0	96	15	14	20			9.6	2.1	3.7	58	134	5.91	4.9	1.19	1.6	2.52	0.74375	21.5014	150	90	9.63333
108270198	0	29	0	147	16	9	16	47.1	26.4	9.6	1.7	3.34	56	171	7	4.43	1.55	0.96	2.44	1.61458	23.9865	146	89	9.63333
20105157	1	35	0	45	15	14	19	43.6	29.4	10.9	1	4.4	70	172	4.46	5.15	0.85	1.7	2.58	0.5	20.0577	110	80	9.63333
20105154	0	42	0	74	13	14	16			11.7	1.6	2.96	65	240	3.71	4.81	0.79	1.83	2.42	0.431694	17.0799	90	60	9.63333
110620051	0	50	0	72	25	9	20			15	1.6	3.09	65	203	4.66	4.8	2.08	1.2	2.32	1.73333	20.7194	113	70	9.56667
116420018	0	22	0	60	30	14	17	47.2	28.8	12.8	1.6	4.2	112	289	5.98	4.7	1.44	1.33	2.39	1.08271	23.8291	126	78	9.53333
20104888	0	80	0	40	19	9	19	44.5	23.5	10.8	1	3.7	70	281	5.18	4.55	1.08	1.29	2.45	0.837209	19.4374	100	70	9.53333
110560069	1	27	0	61	24	18	19	43.8	29.2	14	4.2	4.6	83	285	4.91	5.4	0.72	2.01	2.56	0.358209	19.4544	127	74	9.5
104370091	0	49	1	61	117	40	38			18.5	1.9	4.8	112	428	4.83	5.59	2.64	1.39	2.4	1.89928	23.0954	109	68	9.4
20106306	1	29	0	68	35	16	17	42.7	28.3	9.7	0.8	4.5	77	240	5.42	5.58	1.05	1.54	3.08	0.681818	21.0068	110	70	9.1
110440366	1	62	0	71	15	13	18	44.2	27.8	9.6	1	6.9	75	336	4.98	5.5	1.03	1.42	3.07	0.725352	21.3226	120	80	9.06667
110440335	1	69	0	48	26	17	16	45.7	30.3	9.6	0.9	6.1	89	336	5.33	5.44	1.82	1.41	2.77	1.29078	20.202	120	74	9.06667
110440485	1	41	1	106	18	16	20	43.4	28.6	13.6	1.4	2.6	64	261	5.62	5.17	1.08	1.5	2.84	0.72	21.7751	120	72	9.06667
110440306	1	70	0	62	71	35	26	45.7	32.3	16	1.4	5.3	93	418	5.74	5.29	1.66	1.35	2.66	1.22963	21.3401	110	70	9.06667
105370412	1	62	1	70	17	14	23	43.2	27	7.7	1.9	3.38	62	192	4.9	3.61	0.59	1.48	1.76	0.398649	21.0916	115	70	10.5333
108250214	1	28	1	63	19	20	21	44	25	18.4	3.5	2.91	76	222	5.23	4.58	1.01	1.62	2.18	0.623457	23.4602	112	62	10.5333
109770101	1	73	0	44	15	9	18			21.3	3.1	2.28	68	195	5.35	4.1	0.82	1.45	2.1	0.565517	19.4222	100	59	10.5333
108420296	0	67	0	61	22	26	21	43	30	7.4	1	6.6	62	260	4.74	5.13	1.19	1.6	2.56	0.74375	19.8438	112	96	10.2333
108420301	0	62	0	83	22	20	23	44.7	28.3	13.8	1.6	6.06	75	253	5.71	4.73	1.23	1.35	2.36	0.911111	22.0478	120	80	10.2333
113920250	0	42	0	48	17	6	13			15.4	2.9	3.53	63	194	4.65	4.62	0.79	1.35	2.59	0.585185	19.3399	110	70	10.2333
106870140	0	46	0	57	17	10	17			6.4	0.6	4	103	302	4.94	4.29	1.41	0.86	2.55	1.63953	22.6096	112	65	10.2333
106870146	0	51	0	72	21	16	19			8.7	1	4.8	107	258	4.48	4.27	0.83	1.12	2.29	0.741071	18.7529	104	60	10.2333
105191109	0	47	1	71	27	29	25	45.5	22.5	6.3	0.3	8.6	90	392	5.12	4.68	2.16	0.99	2.59	2.18182	24.3505	117	74	10.2
107800386	1	49	0	62	21	13	20			9.6	1.2	3.8	59	275	4.96	4.73	1.16	1.25	2.73	0.928	20.4354	124	86	9.2
104370088	0	54	1	80	34	28	23			7.6	0.9	4.99	89	354	8.08	5.37	2.13	1.05	3.03	2.02857	23.6614	150	92	9.13333
20104940	1	48	0	88	22	21	21			11.2	1.5	5.3	77	357	4.83	3.55	0.79	1.24	1.64	0.637097	19.2672	110	72	10.7
20101915	0	49	0	69	10	18	18	43.1	27.9	7.2	1.3	5.7	61	193	4.53	2.85	2.14	0.88	1.11	2.43182	21.7687	130	80	10.6667
112850034	0	33	0	65	12	9	14			11.1	2.1	3.03	66	223	4.5	3.63	1.13	1.32	1.82	0.856061	18.191	122	77	10.6333
112850033	0	27	0	76	8	8	18			11.3	1.6	2.54	65	205	4.93	3.55	1.7	0.92	1.85	1.84783	20.4294	108	71	10.6333
109910499	1	71	0	76	64	22	36	36.5	35.4	15.5	3.1	13.46	184	516	5.49	4.61	1.13	2.09	1.52	0.54067	23.614	130	95	10.6
113790157	1	51	1	83	39	20	17	46.2	31.7	18.3	2.2	3.83	51	156	9.87	4.56	3.08	1.02	1.82	3.01961	24.1415	158	90	10.6
115850099	1	30	0	82	18	16	24	46.3	27.9	18.3	3	4.85	84	227	5.73	4.11	1.29	1.28	2.06	1.00781	21.9363	126	82	10.6
109121137	0	26	0	44	20	9	15	41.5	31	7	1.6	4.66	58	259	5.45	4.07	1.07	1.27	2	0.84252	19.7325	119	75	10.6
108990047	1	51	0	73	20	15	22	45.4	26.6	16.4	1.7	3.8	97	249	4.62	4.22	0.94	1.5	1.9	0.626667	22.74	136	66	10.6
109910507	1	66	1	121	83	21	34	42.6	28.4	22.1	2.5	4.1	99	346	5.09	4.64	1.08	1.51	2.03	0.715232	24.3519	160	82	10.5667
108730263	1	37	0	53	7	11	19	41.9	34.9	10.4	1.6	4.99	58	212	4.62	4.41	0.7	1.56	1.94	0.448718	21.5192	113	63	10.5667
105590211	1	44	1	62	18	13	17	45.2	32.5	10	1.3	3.41	62	240	5.48	5.13	1.68	1.12	2.55	1.5	23.1575	118	71	10.2667
20104887	0	42	0	83	27	19	19	46.9	24.1	14.1	1.3	5.3	79	383	4.95	5.14	1.39	1.47	2.67	0.945578	19.4789	102	80	9.53333
100317031	1	58	0	61	9	9	15			8.7	0.9	5.09	69.5	139	5.41	4.58	0.68	1.3	2.68	0.523077	19.642	121	80	9.53333
116420033	0	30	0	71	53	34	29	47.3	26.7	13.5	1.4	3.4	93	309	4.68	5.26	1.71	1.21	2.8	1.41322	21.9281	130	78	9.53333
105310209	1	56	0	76	54	32	22	42.8	27.2	8.1	1	4.6	99	381	5.04	4.99	2.37	0.95	2.77	2.49474	24.6953	133	82	9.5
107800326	0	48	1	78	60	18	20	42.1	30.9	16.4	1.8	3.6	78	211	5.36	5.14	2.11	1.42	2.65	1.48592	23.9456	130	80	9.4
115262156	0	30	1	85	23	27	23	43.3	29.5	5.2	0.8	7.94	151	373	9.12	3.35	0.93	1.22	1.52	0.762295	23.533	160	70	10.7333
114320009	1	36	0	72	19	14	19	42.5	25.2	12.3	1.9	3.3	116	499	5.04	3.82	1.05	1.28	2.27	0.820312	21.5682	122	73	10.7
108380111	0	81	0	72	33	17	22			7.8	1.8	5.41	86	343	5.22	4.62	1.11	1.5	2.22	0.74	20.9821	102	68	10.6667
105370404	1	76	0	116	14	12	18	41.4	31.7	6.2	1.1	2.36	60	291	5.23	4.35	0.69	1.52	2.05	0.453947	20.7684	99	62	10.6667
108950083	0	48	0	99	11	11	26	37.6	35.4	7.2	0.6	3	79	253	4.96	5.19	0.73	2.08	2.16	0.350962	16.4952	150	90	10.6333
108950078	0	32	1	63	20	8	18	43.4	31.6	10.3	1.5	7.8	117	322	4.99	3.89	1.1	1.2	2	0.916667	24.5734	130	80	10.6333
110594503	0	52	0	59	37	19	19			6.6	0.5	3.8	94	419	4.88	5.43	2.09	1.17	2.53	1.78632	24.2765	116	82	10.5
111630218	0	47	0	47	12	12	18			13.3	2.6	2.29	65	183	4.89	4.28	0.97	1.35	2.33	0.718519	17.6284	106	64	10.5
111630220	0	34	0	71	17	16	22			13.2	2.4	3.3	74	291	4.95	4.44	0.83	1.57	2.29	0.528662	19.9702	102	69	10.3667
109770096	1	74	0	102	20	18	23	53.7	24.1	19.9	3.8	5.02	92	331	4.57	4.25	1.17	1.34	2.42	0.873134	22.6894	134	70	10.3
20102626	1	32	0	62	21	17	21	47.9	32.1	6.7	0.8	4.3	69	173	5.55	5.12	2.26	1.42	2.46	1.59155	23.8321	111	63	10.3
113920173	0	28	0	76	82	24	24			18.6	3.3	2.21	76	390	5.11	4.68	2.11	1.16	2.38	1.81897	22.0483	122	75	10.2667
109770095	1	75	1	56	135	19	38	48.5	27.2	19.2	4	3.15	84	375	5	4.61	2.75	1.29	2.41	2.13178	22.8931	125	70	10.2667
113920207	0	63	0	62	20	12	20			3.4	0.6	2.32	52	221	4.64	4.74	1.11	1.26	2.36	0.880952	20.9841	98	66	10.2667
108270162	0	49	1	95	36	25	28	38.9	38.5	8.2	1	5.43	77	267	4.84	5.29	1.56	1.32	2.91	1.18182	24.8954	130	66	9.63333
115262326	1	73	1	78	35	20	22	43.9	34.3	2.9	1.6	3.86	52	334	6.08	3.53	2.18	0.85	1.43	2.56471	22.7694	140	82	10.7333
20103604	1	53	0	57	39	14	18	40.5	28.9	7.5	1.3	3.72	107	494	5.26	3.4	1.05	0.89	1.89	1.17978	21.8851	108	78	10.7333
115262380	1	69	0	88	23	17	26	41.4	30.7	9.6	2.4	4.22	77	157	4.76	3.94	0.81	1.22	1.88	0.663934	19.6502	126	70	10.7333
115262125	0	38	1	58	17	19	23	47.5	37.7	11.5	2.7	5.65	91	290	6.25	3.55	1.37	1.02	2.02	1.34314	23.915	127	69	10.7333
112850018	0	43	0	74	21	29	35			20.9	3.4	3.28	100	595	5.14	4.11	0.94	0.96	2.38	0.979167	21.9671	106	70	10.6333
105500253	0	54	0	63	18	15	18	44.5	25.5	6.3	0.4	6.6	73	264	5.13	5.52	0.81	1.65	2.44	0.490909	22.0428	106	68	10.6333
111630252	0	29	1	75	48	30	24			5	1.1	4.16	61	221	4.55	4.4	1.15	1.39	2.47	0.827338	22.6806	119	68	10.5333
108270043	1	42	1	71	61	13	16	43.3	27.3	28.8	4.2	4.55	107	183	9.74	5.63	2.37	1.24	2.62	1.91129	23.5482	184	90	9.63333
100194229	0	41	0	62	14	24	23			15.7	3.7	3.44	58	131	5.24	5.8	0.67	1.81	3.03	0.370166	22.0293	138	75	9.63333
115261689	0	26	1	56	13	13	19	41.2	26.8	5.9	1.2	2.97	76	286	5.38	3.91	0.99	1.29	1.78	0.767442	23.2507	138	93	10.7667
115262204	0	33	1	70	25	18	21	42.1	28.2	12.4	2	3.67	93	308	5.83	4.12	2.35	0.75	2.41	3.13333	24.3339	140	80	10.7333
115262303	1	93	1	76	20	19	22	43.2	26.6	6.9	0.3	6.51	74	257	5.38	4.6	3.4	1.09	2.09	3.11927	23.8205	110	70	10.7333
104720766	1	63	1	73	14	13	18	45.1	27.1	6.7	0.5	4.1	66	337	4.92	6.18	2.02	1.56	2.74	1.29487	22.7233	136	78	9.66667
116080515	1	29	1	77	285	65	34			19.8	1.8	2.9	83	452	5.48	4.49	2.69	1.1	1.83	2.44545	22.4192	140	82	10.8
116080675	1	35	0	53	26	14	34			20.2	3.2	3.23	86	284	5.45	3.4	1.54	0.77	1.85	2	23.1093	133	73	10.8
116080571	1	31	0	80	26	16	24			11.4	1.8	4.9	84	271	4.84	4.08	1.15	1.58	1.71	0.727848	24.5617	150	72	10.8
116080588	1	32	0	58	16	16	20			6.5	1.9	3.95	62	147	4.54	3.76	0.81	1.9	1.39	0.426316	18.0696	112	70	10.8
103940982	0	23	0	41	16	14	20			11.1	2.3	4.02	66	227	4.71	3.61	0.66	1.56	1.69	0.423077	19.3515	100	62	10.8
103940877	1	26	0	66	12	18	21			23.8	5	3.01	96	474	4.96	3.4	0.93	1.5	1.71	0.62	21.71	105	61	10.8
103940917	1	27	0	49	12	14	19			13.9	1.8	3.1	74	325	4.35	3.73	0.64	1.54	1.63	0.415584	20.4794	106	60	10.8
103940966	1	26	0	46	12	9	17			7.3	1.1	3.4	65	140	4.38	3.17	0.64	1.48	1.11	0.432432	16.6895	93	55	10.8
103940911	1	31	0	42	15	15	18			6.4	1.6	2.48	66	298	5	3.34	0.89	1.15	1.53	0.773913	20.0133	100	55	10.8
103940902	1	26	0	56	15	9	17			7.5	0.9	5.1	61	284	4.69	4.16	0.48	1.88	1.65	0.255319	17.6421	87	51	10.8
115262232	0	34	1	77	69	17	20	44.7	32.3	9.7	1	3.7	97	386	5.53	5.82	3.27	1.22	2.19	2.68033	23.7899	133	81	10.7333
105161703	1	56	1	67	43	19	24	45.4	28.6	11	0.9	5.6	102	359	5.91	5.77	3.75	1.22	2.48	3.07377	23.9411	137	80	10.7333
106000395	1	77	0	87	33	20	27	43.9	26.4	9.2	2.2	6.47	170	395	5.82	6.24	1.56	1.82	3.07	0.857143	22.8729	137	90	9.9
106000418	1	73	0	140	20	17	21	43	30.5	10.4	2.1	4.6	101	221	8.25	4.56	1.5	0.99	2.63	1.51515	24.3248	180	70	9.9
107950415	1	51	0	64	21	13	19	43.7	27.3	14.2	1.2	4.1	87	273	4.83	5.04	1.17	1.32	2.73	0.886364	21.4682	124	70	9.83333
112980075	0	47	0	66	32	13	21	41.2	30.7	9.2	1.9	4.91	88	256	5.6	4.97	2	0.98	2.7	2.04082	23.1562	150	80	9.8
107950358	1	46	0	120	38	34	25	49.6	30.4	17.2	1.5	5.6	92	325	5.06	4.95	2.58	0.94	2.79	2.74468	21.4934	115	71	9.8
115570001	0	26	0	58	20	25	38			13.4	0.9	4.1	80	365	5.31	6.36	3.54	1.29	2.77	2.74419	23.3764	144	88	9.76667
20103184	1	57	0	57	25	35	34	47.9	28.6	8.4	2	2.94	98	339	4.73	5	1.17	1.6	2.62	0.73125	18.1065	129	86	9.7
104720736	1	70	1	110	22	20	18	46.3	26.4	7.2	0.7	4.82	110	364	4.8	4.94	1.89	0.98	2.82	1.92857	22.4914	133	87	9.66667
116080375	0	31	1	51	82	34	25			13.8	1.6	4.1	95	317	5.12	4.23	1.5	1.38	1.91	1.08696	24.1557	118	73	10.8333
115262319	1	75	1	42	45	17	21	38.6	38.4	6.9	0.6	6.6	95	331	4.83	4.73	1.49	1.07	2.28	1.39252	23.0473	130	80	10.7333
115261992	0	38	0	112	19	16	35	44.1	37.8	26.5	4.7	5.29	102	336	5.5	4.19	0.68	1.46	2.07	0.465753	22.4549	150	80	10.7333
115262061	0	29	1	92	39	25	28	45.2	25.4	17.8	3.6	4.32	105	350	5.34	4.29	1.54	1.11	2.26	1.38739	23.598	143	77	10.7333
115262001	0	34	0	145	23	13	25	39.3	32.6	10.4	1.6	4.9	92	249	5.77	3.82	1.39	1.11	1.94	1.25225	21.2071	121	67	10.7333
115262416	1	64	0	85	19	20	23	47.6	27.4	11.9	1.4	4.7	62	154	4.92	5.04	0.91	1.57	2.43	0.579618	19.8446	117	64	10.7333
107960283	1	39	1	75	18	14	21	46.2	27.8	10	1	4.6	55	174	5.64	5.66	1.94	1.13	2.96	1.71681	22.7419	141	88	9.93333
112210419	0	25	0	104	47	9	24	39	27	9.2	1.7	4.58	103	320	4.18	4.31	0.94	1.74	1.58	0.54023	17.7137	142	88	10.8333
20104457	1	32	1	85	56	31	24			11.7	1.3	4.1	94	388	5.06	3.81	1.44	1.31	1.77	1.09924	22.6644	120	80	10.8333
115261601	0	40	1	47	14	14	20	41.2	27.7	7.1	0.8	4.79	66	196	5.51	3.9	1.17	0.95	2.16	1.23158	22.7985	123	82	10.7667
109350108	1	45	1	61	23	30	26	44.4	33.7	11.2	1.9	3.38	77	389	5.35	4.4	1.45	1.2	2.58	1.20833	24.6918	135	76	10.7667
109040248	0	50	0	62	25	43	39	43.2	35.4	7.9	2.2	3.31	49	199	5.14	5.39	1.22	1.46	2.9	0.835616	20.8737	111	68	10.1333
107950396	0	77	0	69	25	69	42	41.3	34.7	9.8	1	4.9	82	288	5.07	5.13	1.13	1.48	2.68	0.763514	20.8852	133	84	10.0667
107950357	1	63	0	74	10	19	22	45.7	34.3	14.3	1.5	4.4	66	237	5.26	5.28	1.66	1.05	2.79	1.58095	20.5794	130	86	10.0333
113920232	1	60	0	53	18	9	14			13	2.2	3.88	69	283	5.38	5.18	1.08	1.38	2.98	0.782609	22.4377	119	69	10.0333
107950407	0	47	0	108	21	11	18	44.1	28.9	9.9	3.2	3.1	56	191	4.85	6.28	2.43	1.88	2.98	1.29255	22.7521	120	82	10
101550271	0	27	0	91	108	29	27			19.6	1.9	4.3	107	338	5.65	5.49	2.42	1.3	2.82	1.86154	23.5935	137	88	9.96667
106590183	1	27	1	69	19	15	20	44.5	30.5	11.5	1	4.6	99	347	5.27	5.32	1.54	1.15	3.08	1.33913	22.3802	115	72	9.93333
103150110	1	75	1	51	23	16	25	40.9	31.1	11.2	2.3	7.48	80	255	5.57	3.94	0.96	1.39	1.8	0.690647	22.7466	130	75	10.8667
109120904	0	36	1	79	53	53	26	45.2	41.8	15.1	2.2	4.1	90	409	5.35	4.91	0.85	1.48	2.53	0.574324	24.169	130	88	10.7667
20101277	0	28	0	85	29	23	30	44.7	27.3	20	2.1	7.8	97	346	4.79	4.26	1.04	1.22	2.01	0.852459	22.7444	120	80	10.7667
115261792	0	38	0	79	10	20	22	40.9	22.9	10.5	1	4.01	75	167	4.35	4.08	0.73	1.21	1.94	0.603306	21.2071	119	74	10.7667
115261300	1	37	1	84	20	19	19	45.5	32.5	12.7	3	5.6	62	254	7.3	4.58	1.77	1.1	2.27	1.60909	20.9625	132	72	10.7667
20103864	0	48	0	75	19	12	20			6.1	1	5.19	71	238	4.91	5.16	0.85	1.53	2.85	0.555556	19.9284	102	60	10.2
105191175	1	70	0	95	47	37	48	39.8	34.5	15.8	2.3	4.63	60	181	5.17	6.11	2.08	1.72	2.79	1.2093	20.9841	118	73	10.1667
100066886	0	64	1	85	29	38	28	47.4	27.5	20.9	2.9	4.17	83	238	5.25	5.23	1.27	1.26	2.84	1.00794	22.7879	119	68	10.1667
20106268	1	39	0	37	26	19	20			13.4	1.3	4.6	74	208	4.67	5.94	1.41	1.61	3.05	0.875776	20.8229	94	62	10.1667
112210381	0	29	1	114	20	17	21	44.7	32.3	8.2	0.6	3.6	62	191	5.65	4.2	3.34	1.04	1.48	3.21154	21.3119	125	81	10.8667
115260587	1	41	1	42	11	22	22	43.2	23.7	24.8	4.3	5.13	124	307	4.96	3.87	0.63	1.22	1.93	0.516393	24.9396	119	79	10.8
103940739	0	27	0	54	30	14	15	45.5	29.5	7.9	0.8	4.4	102	343	5.74	5.14	1.96	1.32	2.37	1.48485	23.0888	115	73	10.7667
115261871	0	44	0	59	12	12	20	45.9	30.5	13.9	2.2	4.35	64	115	4.96	4.73	0.73	1.31	2.44	0.557252	23.9062	115	73	10.7667
115261114	1	35	1	72	34	15	20	43.4	31.3	8.5	1.7	5.18	67	268	6.88	4.82	0.72	1.37	2.46	0.525547	21.8509	131	73	10.7667
108420268	0	53	1	89	40	36	26	45	25	15.1	3.7	5.24	102	391	4.98	5.36	2.47	1.22	2.76	2.02459	22.6252	120	62	10.2333
114260981	0	25	0	64	19	12	25			14.3	2.3	3.94	68	207	5.4	4.04	0.61	1.86	1.85	0.327957	21.3046	139	93	11.0333
105170341	0	50	0	60	14	16	19	46.2	27.8	4	0.5	5.2	57	254	5.83	3.04	0.61	1.34	1.09	0.455224	18.3732	97	65	11.0333
105170316	0	50	0	60	14	13	17	43	27	7.2	0.9	5.2	63	162	5.08	4.21	0.98	1.49	1.91	0.657718	19.0216	109	65	11.0333
111330030	0	33	0	51	16	9	11			11.9	1.5	2.2	90	286	5.7	3.82	1.02	1.48	1.68	0.689189	22.4082	108	66	10.9667
111330029	0	28	0	54	19	13	18			8.6	1.6	4.73	67	287	5.25	4.27	2.14	1.46	1.14	1.46575	22.2926	109	64	10.9667
100194182	0	37	1	59	20	19	20			5.5	1.3	3.77	54	190	5.08	4.33	0.69	2.02	1.67	0.341584	22.6326	104	62	10.9667
115260715	1	33	1	69	43	22	22	44.9	29.8	12	0.8	4.21	78	370	5.96	4.2	4.8	1.1	2.5	4.36364	24.6373	146	100	10.8
101530656	1	60	1	53	22	16	23	44.1	26.4	9.1	2.3	5.88	92	332	5.52	3.67	1.23	0.95	1.93	1.29474	24.8264	142	90	10.8
106000453	1	44	0	96	136	51	52	47.7	32.6	14.8	3.2	4.5	72	201	6.53	5.74	0.83	2.08	2.62	0.399038	22.8883	123	81	10.4667
100194218	0	47	0	55	20	15	20			4.8	0.1	3	57	134	5.12	5.57	1.42	1.39	3.02	1.02158	22.9677	105	60	10.4333
115560004	0	37	0	40	15	20	27	50.4	40.6	10.8	2.1	4.75	67	279	4.99	5.42	1.03	1.81	2.9	0.569061	23.8598	120	70	10.3667
108420283	0	69	0	55	15	14	16	47.9	23.1	10	1.1	3.62	55	181	4.45	5.39	0.73	1.83	2.9	0.398907	21.9101	95	60	10.3667
107950436	1	32	0	87	16	11	20	46.4	34.6	12	1.1	4.4	72	142	5.06	5.41	0.73	1.72	2.62	0.424419	19.4356	117	75	10.3333
100194207	0	41	0	47	13	14	22			2.1	0.3	4.3	57	139	4.89	5.93	0.59	1.86	2.99	0.317204	20.1169	117	66	10.3333
104954128	1	30	0	61	19	6	17	42.8	27.6	7.4	1.2	2.51	62	240	4.88	5.58	1.45	1.22	2.95	1.18852	23.4793	138	88	10.3
113920211	1	77	0	35	13	9	15			13.2	3.1	3.48	56	206	4.41	5.92	0.55	2.03	2.85	0.270936	18.2883	90	60	10.3
108600047	1	53	1	103	72	23	24	43.7	27.5	12.2	1.1	4.31	68	198	4.79	5.44	1.21	1.3	3.04	0.930769	21.5729	135	72	10.2333
106870139	0	44	0	142	66	22	21			13.6	1.3	5	84	360	4.89	5.83	2.61	1.37	2.8	1.90511	17.8581	109	69	10.2333
103740430	0	69	1	68	30	24	24	42.2	25.6	12.1	2.1	3.69	78	375	6.08	3.52	2.76	0.91	1.26	3.03297	22.7179	154	97	11.0667
115260244	0	38	1	43	46	14	18	43.1	24.8	13.8	1.4	4.7	97	358	5.06	4.96	2.32	1.04	2.4	2.23077	24.5675	139	84	10.8
115260072	0	36	1	51	29	19	20	48.7	25.8	15.2	2.8	4.45	86	296	6.15	4.48	1.53	1.03	2.27	1.48544	24.7942	130	82	10.8
113940118	0	38	1	85	21	20	24			14.8	3.2	4.1	93	202	5.26	5.6	1.3	1.28	3.03	1.01562	24.2452	133	76	10.6
110110098	0	64	1	63	25	21	18	40.3	25.4	9.1	1.5	3.57	85	305	4.82	3.17	1.35	0.97	1.69	1.39175	22.5686	115	73	11.0667
115261045	1	48	1	123	60	46	34	47.7	34.3	29.5	2.6	4.2	106	506	5.15	5.12	5.49	1.03	2.14	5.3301	24.7001	140	90	10.8
103940878	1	27	1	77	76	23	20			12.8	1.7	5.31	87	482	5.19	4.73	2.68	0.98	2.36	2.73469	23.56	121	66	10.8
105370383	1	55	0	78	31	19	19	46.1	29.1	8.2	1.9	4.87	93	358	4.74	5.22	0.81	1.67	2.85	0.48503	21.21	120	70	10.6667
20103810	1	49	0	96	18	30	25			6	1.2	4.34	54	145	5.23	5.1	0.91	1.4	2.98	0.65	19.6763	90	56	10.6667
109350097	1	45	1	51	52	14	22	47.9	26.4	11.3	1.7	4.43	90	344	5.3	5.39	3.08	1.27	2.89	2.4252	23.053	110	70	10.6
105370399	1	77	0	89	16	13	20	44.4	24.2	18.7	4.1	4.25	101	447	4.54	3.91	0.7	1.52	1.76	0.460526	24.0622	110	76	11.1333
105370409	1	85	0	50	15	10	14	41.6	27.1	8.1	2.1	4.02	63	222	4.83	3.18	0.85	1.14	1.61	0.745614	19.1887	110	71	11.1333
105500228	1	67	0	81	26	31	27	45.4	28.6	8.9	2.5	5.9	93	322	4.85	3.84	1.53	1.17	1.79	1.30769	23.4668	120	66	11.1333
104570823	0	45	0	89	15	15	22	47.2	27	9.8	2.3	6.24	94	411	4.9	3.47	0.66	1.3	1.59	0.507692	22.9375	130	82	11.1
102672534	1	63	1	82	26	40	31	48.2	30.1	15.2	3	5.96	125	290	6.68	3.41	0.94	1.16	1.6	0.810345	21.5974	140	88	11.0667
102672469	1	51	0	80	41	27	27	49	27.9	14.7	3.5	4.7	109	406	5.24	3.17	1.37	0.96	1.66	1.42708	23.9635	124	86	11.0667
102672499	1	53	0	79	17	13	25	42.3	28.3	10.8	1.8	4.69	103	292	5.42	3.31	1.16	1.06	1.43	1.09434	20.0697	125	80	11.0667
100323027	0	57	0	43	15	10	17	44.8	22.2	11	4.1	4.5	63	200	4.6	4.06	0.82	1.4	1.79	0.585714	19.1467	114	66	11.0667
102672848	0	31	0	54	14	12	18	43.5	23.8	14.1	1.6	1.8	73	221	4.92	3.98	0.67	1.53	1.79	0.437908	18.8264	103	61	11.0667
102672722	0	29	0	58	13	7	13	42	27	8.6	0.9	3.7	56	176	4.96	4.12	1.07	1.57	1.7	0.681529	23.0588	106	61	11.0667
103940821	0	38	1	72	51	39	32			15.5	3.3	3.74	90	372	5.52	4.62	1.98	1.69	2.1	1.1716	24.3757	146	105	10.8
115260148	0	29	1	42	160	25	25	46.5	29.5	26.2	2.7	4.2	104	467	5.06	5.24	3.39	1.36	2.42	2.49265	23.533	120	80	10.8
115262008	0	36	1	65	31	17	21	43.6	25.8	14	2.8	4.9	79	193	10.37	5.26	1.36	1.31	2.77	1.03817	24.6988	130	70	10.7333
113440092	0	54	1	79	21	16	20	45.3	23.7	8.2	0.8	5.7	89	345	5.13	3.23	2.18	0.98	1.75	2.22449	22.4898	119	70	11.1667
115260676	1	41	1	54	25	29	18	47	27.2	13.2	1.4	5.66	94	427	5.01	4.45	2.3	0.79	2.5	2.91139	23.5294	140	104	10.8
115260999	1	32	1	56	148	26	24	44.4	23.2	25.1	4.6	3.8	98	525	6.99	4.29	1.55	1.37	2.01	1.13139	24.0796	145	100	10.8
115262392	1	66	1	89	22	11	18	44.8	31.2	7.8	1.4	4.51	60	207	5.82	5.66	1.31	1.32	2.84	0.992424	24.5312	143	89	10.7333
112210409	1	41	1	58	19	13	15	45.5	27.5	10.6	1.3	4.2	64	249	5.07	3.56	2.5	0.89	1.45	2.80899	22.4197	124	82	11.1667
109121029	1	27	0	63	17	7	15	47.8	28.2	16.2	1.8	3.3	75	312	5.06	4.21	0.63	1.41	2.1	0.446809	19.0044	119	78	10.8
109350092	1	51	1	95	42	41	31	49.2	30.4	14.4	1.6	5.18	88	395	5.43	4.93	2.81	0.73	2.61	3.84932	23.2335	120	75	10.8
103940773	0	25	1	62	20	18	16			11.1	2.4	5.38	90	313	4.97	4.32	0.88	1.49	2.16	0.590604	24.0538	93	55	10.8
115262347	1	71	1	56	21	17	19	45.7	28.6	11.2	1.5	4.39	57	204	5.58	5.4	3.02	1.26	2.74	2.39683	24.2813	140	70	10.7333
115370009	0	57	0	65	26	18	18	46.4	28.6	12.3	1.6	2.8	79	281	5.04	4.13	1.56	1.18	1.92	1.32203	24.8016	130	92	11.2
115370017	0	56	0	71	19	11	19	48.8	37.2	7	0.8	3.4	70	262	5.15	4.08	0.58	1.29	1.87	0.449612	18.7345	133	88	11.2
115370007	0	57	0	81	17	15	18	47.8	27.2	14.3	1.5	3.2	84	341	5.3	3.28	0.83	1.03	1.75	0.805825	19.935	132	85	11.2
113030140	0	42	0	71	13	11	21			9.5	1	3.2	68	187	4.98	3.7	2.02	0.91	1.73	2.21978	17.5165	121	83	11.2
109270069	0	31	0	105	25	19	22	43.1	32.9	14.3	1.8	7.3	101	458	7.28	3.87	0.83	1.51	1.51	0.549669	24.6643	177	70	11.2
103630708	1	51	1	79	44	63	36	47.6	23	22.6	3.4	5.31	104	311	5.26	3.84	1.55	1.13	1.92	1.37168	21.0832	120	78	11.1667
105370419	0	45	0	61	12	14	20	44.6	27.1	13.3	2	2.94	55	170	4.75	3.76	0.78	1.4	1.8	0.557143	16.2219	105	63	11.1667
100194152	0	39	0	61	16	17	21			9.5	2.3	2.63	64	163	5.25	4.22	0.96	1.55	2.15	0.619355	19.9991	107	77	10.9
20104050	1	33	0	48	14	9	17	44.8	25.2	10.9	1.8	4.7	65	148	5.15	4.93	1.3	1.75	2.07	0.742857	20.83	98	68	10.8667
20102821	1	58	0	62	21	9	14	42.6	27.4	11.2	1.6	4.7	75	227	4.73	4.62	0.66	1.7	2.07	0.388235	20.8546	90	60	10.8333
112210430	0	29	1	76	29	19	20	42.6	31.4	7	0.4	3.5	82	240	6.63	4.91	3.45	0.95	2.02	3.63158	24.3253	130	60	10.8333
115260375	1	53	1	70	14	24	23	47	24.1	12.2	2.2	6.66	93	318	5.1	4.63	1.17	1.19	2.45	0.983193	23.084	125	69	10.8
115262339	1	81	1	81	20	23	24	45.2	22.2	14.7	2.7	5.55	63	127	5.63	5.52	1.28	1.16	3.1	1.10345	23.9192	130	76	10.7333
107960277	1	28	1	80	28	16	19	44.3	26.7	7.8	0.7	4.4	68	304	6	3.5	1.6	0.97	1.64	1.64948	24.8692	116	74	11.2333
1000286	0	28	0	49	15	8	17	44.7	32.3	11.8	1.5	4.8	61	195	4.76	5.17	0.74	1.77	2.06	0.418079	19.23	106	66	11.0333
116080656	1	34	0	45	11	15	17			14	1.7	3.3	56	198	5.01	4.46	1.17	1.63	2.21	0.717791	21.4159	118	58	11.0333
101880248	0	49	0	60	30	11	17			15.8	1.7	3.4	101	357	4.53	4.11	1.33	1.24	2.2	1.07258	16.9997	91	53	11.0333
108900209	0	48	1	93	82	41	31	45.9	25.1	6.1	1	4.34	57	303	5.62	4.58	2.47	1.2	1.98	2.05833	23.5139	130	87	10.9667
115260487	1	54	1	129	47	24	14	41.1	22.2	13.4	1.2	2.7	73	269	4.64	4.77	2.28	1.3	2.28	1.75385	23.0104	110	72	10.8
115262298	1	81	1	102	24	18	24	32.7	23.3	6	0.7	4.73	78	226	7.08	5.26	1.04	1.59	2.86	0.654088	23.3993	130	70	10.7333
108660063	1	42	1	67	31	16	22	41.8	27.9	26.3	4.3	5.92	148	355	6.96	2.78	1.43	0.92	1.16	1.55435	24.8438	145	80	11.2333
102672474	1	51	1	120	23	19	23	44.4	31.1	9.1	1.7	3.68	87	382	5.66	3.89	1.01	1.2	2.23	0.841667	23.5986	107	63	11.0667
115260073	0	32	1	72	29	28	18	47.7	29.6	12.6	0.3	5.42	91	192	10.31	6.77	10.04	1.14	2.46	8.80702	22.9669	120	90	10.8
115262259	1	83	1	104	26	46	46	42	34.2	15.4	2.6	4.02	84	278	5.05	5.28	1.11	1.27	3.11	0.874016	23.3052	138	80	10.7333
116750007	0	28	1	94	20	16	15			5.6	0.5	6.3	84	251	4.48	3.05	1.58	0.81	1.38	1.95062	23.5388	105	70	11.2333
110110095	0	63	0	63	26	15	23	45.6	25.4	12.8	1	3.1	80	440	4.19	4.03	1.35	1	2.05	1.35	20.0551	120	84	11.0667
102672661	0	31	1	75	19	12	25	42.2	34.8	6.9	0.4	6.4	61	269	5.07	4.85	1.36	1.74	2.2	0.781609	23.0608	104	70	11.0667
103940781	0	25	1	63	48	33	22			12	1.5	4.1	96	505	4.94	4.73	2.6	0.96	2.43	2.70833	22.9161	116	68	10.8
115261990	0	35	1	99	34	16	31	42.7	33.3	16.8	1.8	3.2	82	296	5.38	5.29	0.94	1.54	2.76	0.61039	21.0101	140	80	10.7333
109680101	0	56	1	80	32	16	20	44.8	25.1	10.2	1.8	3.14	80	323	5.6	3.67	1.1	0.97	1.87	1.13402	22.9219	152	90	11.2333
104570772	0	50	1	55	37	18	23	50.2	33.8	20.3	3.7	4.86	111	400	4.78	4.34	1.98	1.3	1.96	1.52308	20.3991	128	81	11.1
115260619	1	44	1	54	30	27	21	46.7	34.5	17	2.7	4.53	80	437	5.38	4.63	2.32	1.38	2.32	1.68116	22.9058	112	84	10.8
115262003	0	47	0	106	36	15	25	42.4	29.7	11.5	2.2	9.26	182	527	5.54	6.86	1.61	1.02	2.98	1.57843	24.529	160	90	10.7333
116080690	1	35	1	65	26	15	21			16.4	2	4.2	110	329	4.99	4.98	1.96	1.25	2.64	1.568	19.1116	136	82	10.7333
115262309	1	75	0	45	13	16	20	41.4	26.4	11.8	1.5	4.31	67	294	6.66	5.02	1.79	0.86	3	2.0814	20.6722	140	80	10.7333
115262247	0	34	0	62	68	23	29	43.9	28.1	11	1	4.6	74	226	4.77	5.27	0.71	1.33	2.77	0.533835	19.8828	114	67	10.7333
116080518	1	30	1	82	47	24	23			13.8	2.5	2.86	82	233	6.23	3.92	1.64	1.14	1.77	1.4386	22.6566	158	94	11.2333
105500233	1	66	1	82	35	15	24	44	28	17.5	2.3	5.8	108	346	5.65	4.21	2.15	1.05	2.06	2.04762	24.6355	138	70	11.1333
115260755	1	32	1	129	34	24	18	46.7	30.3	16.7	1.6	4.2	85	271	5.2	5.46	3.17	1.28	2.57	2.47656	22.8231	119	68	10.8
100329038	0	53	1	34	26	13	21	42.7	23.3	9.3	1.4	5.55	100	220	5.54	5.57	1.48	1.57	2.74	0.942675	24.4627	120	74	10.7667
103940754	0	34	0	45	26	20	20	46.6	22.4	8.8	0.7	5.6	88	275	5.26	5.47	2.2	1.14	2.86	1.92982	23.2872	112	66	10.7667
113820039	1	39	1	72	35	21	23	45.1	24.2	13.2	2	3.4	94	467	5.64	2.73	1.85	1.01	1.02	1.83168	21.9636	120	70	11.2333
105500249	0	47	1	127	22	18	18	45	27	10.5	4.9	3.9	67	171	8.23	5.06	2.1	1.35	2.26	1.55556	24.1488	139	82	11.1333
111330038	0	45	0	60	17	12	19			23.1	4.2	4.08	59	205	4.63	4.37	0.84	1.59	1.98	0.528302	16.6924	111	67	11.1333
115260726	1	41	1	101	30	17	20	48.7	31.3	13.6	1.6	4.7	93	266	5.66	4.72	1.39	1.19	2.48	1.16807	21.8366	120	90	10.8
103940889	1	20	1	110	30	22	19			10.5	1.8	3.65	103	258	5.55	4.54	1.97	1.31	2.66	1.50382	24.4803	124	79	10.8
102720078	1	46	0	86	40	62	35	43.4	27.6	8.7	1.2	4.1	61	244	5.13	3.46	0.6	0.95	1.82	0.631579	19.9243	122	72	11.3
115080012	0	28	0	60	24	24	21			6.5	1.2	3.45	63	219	5.39	3.01	1.25	1.06	0.85	1.17925	23.4739	137	84	11.2667
114100210	0	28	0	61	13	9	14			7.3	1.5	2.29	56	150	4.72	3.78	0.66	1.6	1.55	0.4125	21.5433	118	77	11.2667
115080010	0	28	0	70	24	19	22			11.7	1.6	4.8	65	248	4.79	4.78	0.94	1.92	1.71	0.489583	19.995	120	77	11.2667
104890016	0	74	0	61	17	11	17			9.1	2	5.27	92	282	5.27	2.99	0.53	1.25	1.3	0.424	19.9985	117	75	11.2667
115080011	1	35	0	67	18	38	28			6.6	0.7	3.1	69	239	4.21	3.78	1.2	1.19	1.68	1.0084	23.0732	119	75	11.2667
106510099	1	33	0	43	24	16	18	46.4	19.6	15.4	2	4.3	78	223	4.9	3.38	0.82	1.63	1.14	0.503067	18.5245	126	70	11.2667
102720125	0	48	0	73	13	9	14	46.4	27.6	11.4	1.7	2.7	53	132	5.35	3.52	0.73	1.34	1.53	0.544776	21.7284	115	69	11.2667
104890020	0	67	0	62	17	11	16			13.2	2.7	3.63	64	232	5.25	3.79	0.91	1.26	1.84	0.722222	20.8415	106	67	11.2667
104890023	0	51	0	51	15	18	19			10.9	1.7	4.2	52	222	4.87	3.74	0.95	1.21	1.89	0.785124	19.2122	98	61	11.2667
104890025	1	79	0	93	17	7	17			13.2	1.7	4.17	61	205	5.24	3.03	0.96	1.29	1.21	0.744186	17.2134	95	58	11.2667
104890015	0	70	0	71	21	13	20			11.6	2.5	2.69	92	267	4.71	3.35	0.65	1.32	1.79	0.492424	18.3299	102	56	11.2667
106240845	0	72	1	55	29	20	20	44.2	36.9	17.3	3.3	4	82	403	5.55	3.33	1.12	0.83	1.83	1.3494	21.6128	123	74	11.2333
20103108	1	26	0	50	13	9	15			14.9	2.9	2.45	75	223	4.28	2.96	0.54	1.54	1.07	0.350649	21.7208	106	71	11.2333
113460013	0	27	0	72	18	18	23			9.4	1.9	3.85	59	211	5.23	3.95	0.74	1.44	1.75	0.513889	22.1615	110	61	11.2333
103630683	1	30	1	64	52	37	35	46.4	25.6	17	1.6	3.8	89	329	5.55	4.98	2	1.6	2.26	1.25	24.8364	112	70	11.1667
105142221	1	78	0	75	20	25	27	41.9	25	4.5	1.6	3.07	52	185	4.8	4.28	1.1	1.29	2.16	0.852713	16.7715	95	60	11.1667
20104051	0	35	0	65	20	6	17	42.4	26.6	5.1	1.5	4.9	56	198	5.33	4.4	4.34	0.96	2.32	4.52083	23.7797	100	70	10.8667
116080193	0	29	0	87	37	22	25			6.5	0.5	2.6	89	297	4.66	4.28	1.07	1.36	2.38	0.786765	24.9556	109	71	10.8333
115260693	1	58	1	52	31	19	22	45.9	23.5	15.2	3	3.13	83	256	5.6	5.16	1.41	1.5	2.6	0.94	21.7079	136	92	10.8
115260488	1	50	1	23	53	19	34	46.6	32.4	19.2	1.5	3.8	82	472	6.19	6.19	3.9	1.13	2.87	3.45133	24.4603	125	75	10.8
103941026	0	31	0	55	20	18	20			18.8	3.3	2.99	59	165	5.46	4.41	1.15	1.3	2.54	0.884615	21.0812	115	67	10.8
103940761	0	32	0	62	18	11	18			17.8	3	4.37	96	360	5.37	4.62	1.57	1.09	2.4	1.44037	20.7687	110	60	10.8
105510321	1	67	1	66	32	24	20	48.4	30.6	18.5	1.8	5.2	82	412	5.63	4.53	1.52	1.51	1.9	1.00662	24.499	132	81	11.3333
100540441	0	48	0	82	48	11	16	42.3	22.9	4.3	1.1	3.17	74	349	4.63	4.45	1.33	1.57	2.26	0.847134	23.0518	124	80	11.2667
108930085	1	53	0	72	26	13	17			6.1	1.5	4.1	99	306	5.69	4.28	1.23	1.61	2.26	0.763975	21.8846	160	98	11.2333
115370038	0	53	0	50	23	21	25			6.2	1.1	4.09	67	333	5.51	5.47	1.2	2.37	2.07	0.506329	21.7844	113	66	11.2333
115370016	0	52	0	60	15	11	19	44.8	35.2	10.7	1.2	4.5	72	240	4.67	4.73	0.83	1.62	2.2	0.512346	18.367	96	60	11.2333
109270076	0	28	0	49	21	13	22	42.2	25.3	11.8	2.5	3.24	86	322	5.13	3.93	0.85	1.29	2.12	0.658915	23.6451	145	102	11.2
106240846	0	58	1	69	67	37	22	41.7	34.1	10.9	1.9	4.9	78	334	15.19	4.65	1.5	1.58	2.19	0.949367	23.4923	140	90	11.2
113030102	0	35	0	55	19	10	19			12.6	1.8	4.55	91	327	4.69	3.85	1.05	0.83	2.26	1.26506	21.3933	118	76	11.2
113030128	0	31	0	70	25	11	14			17.3	3.7	4.17	94	365	4.89	4.23	0.66	1.46	2.15	0.452055	21.6499	119	65	11.2
115370029	0	56	0	38	22	13	17			9.6	1.6	3.98	65	38	5.71	4.1	1.63	1.11	2.15	1.46847	24.7238	106	63	11.2
115370015	0	59	0	46	20	17	21	52.1	36.9	11.3	1.3	3.7	77	504	5.03	4.07	0.55	1.4	2.07	0.392857	20.6596	113	63	11.2
108250181	1	40	1	72	63	28	23	44.5	23.7	15.4	1.4	5.54	107	484	6.35	6.02	6.8	1.23	2.52	5.52846	24.7898	137	89	10.9
115261094	1	26	1	128	23	27	20	44.8	27.4	10.4	1.7	3.97	81	253	4.85	4.6	1.38	0.9	2.62	1.53333	24	170	92	10.8
113970108	0	42	1	56	36	28	23	44.5	31.5	13.1	1.7	3.1	97	342	5.38	5.17	4.5	0.93	1.85	4.83871	23.9053	164	110	11.3333
100570846	0	24	0	63	10	11	18			11.7	1.9	3.88	65	206	5.22	4.35	0.61	1.49	1.98	0.409396	18.7618	119	67	11.3333
105510304	1	80	1	95	142	105	55	49.1	27.9	6.9	0.9	5.5	86	351	4.7	5.08	1.3	1.78	2.09	0.730337	23.6095	96	55	11.3333
102672954	0	31	1	69	21	18	18	48.4	25.6	17.6	1.9	5.1	80	288	5.85	4.11	0.74	1.06	2.41	0.698113	24.9556	131	84	10.9333
103940868	1	27	1	55	53	17	22			10.9	1.3	5.8	87	367	4.62	5.23	1.22	1.29	2.75	0.945736	23.0911	117	66	10.8
101410318	1	33	1	59	23	18	21			13.7	2.2	3.85	84	329	5.42	3.96	1.27	0.98	2.18	1.29592	23.4256	125	72	11.4
100570781	0	74	1	82	25	23	21			6.6	1.2	4.81	80	280	5.24	4.1	1.31	1.21	1.83	1.08264	23.4761	131	92	11.3333
101410361	1	34	1	50	19	23	22			9.1	2	2.28	61	237	5.05	4.59	0.86	1.3	2.36	0.661538	22.5546	120	84	10.9667
20101646	1	31	0	48	17	18	24			16.3	1.8	4.2	61	159	5.26	5.07	1.02	1.62	2.4	0.62963	23.6323	109	62	10.9667
115260061	1	47	1	81	30	20	19	45.3	29.7	17.6	2.8	5.14	106	409	5.66	4.88	2.84	0.86	2.75	3.30233	22.0985	120	73	10.8
115430005	0	26	1	73	27	31	25	49.2	33.8	16.7	2	4.1	90	326	4.66	3.79	0.79	0.93	2.27	0.849462	24.9587	112	66	11.4333
102720091	1	27	1	73	71	53	31	48.6	27.4	22.1	2.1	3.5	100	432	4.95	3.6	3.29	0.74	1.63	4.44595	21.3001	100	70	11.3333
105170349	1	33	0	75	21	15	19	43.7	35.3	9.5	1	5.7	81	297	5.07	4.83	1.37	1.32	2.32	1.03788	22.36	136	83	11.0333
105170265	1	52	0	73	20	41	20	47.1	28.9	9.8	1.3	4.3	81	288	5.14	4.34	0.57	1.25	2.4	0.456	21.3058	122	74	11.0333
105170327	0	52	0	71	42	26	23	45.9	36.1	9.3	0.7	3.3	53	221	4.67	4.41	1.51	0.94	2.54	1.60638	22.231	110	60	11.0333
105930059	0	45	0	66	18	8	14	41.8	25.2	7.2	0.9	3.3	75	209	4.73	4.55	0.87	1.45	2.31	0.6	20.7243	101	56	11.0333
106620252	1	58	1	77	23	25	22	51.2	25.9	12.1	2.1	4.09	90	306	4.86	4.61	1.14	1.09	2.59	1.04587	24.7409	123	80	11
106620278	1	35	0	80	16	16	19	44.5	30.5	8.5	1	4.4	90	234	4.27	4.3	0.81	0.94	2.5	0.861702	23.5863	95	65	11
115260236	1	31	1	67	81	18	31	46	33	7.3	0.8	5.9	85	411	5.31	6.16	3.74	1.29	2.88	2.89922	21.1194	170	100	10.8
103940918	1	24	0	43	17	12	16			7.4	1.2	3.88	40	209	4.58	5.79	1.3	1.6	3.08	0.8125	19.375	99	60	10.8
105090133	1	54	0	77	132	23	40	47.3	22.7	8.8	2.3	3.25	88	339	4.72	4.18	0.73	1.41	2.26	0.51773	21.36	170	115	11.4333
105090130	1	51	1	74	118	32	23	45.4	30.7	16.5	3.5	3.01	115	525	7.84	4.04	2.36	1.2	2.03	1.96667	24.5739	140	95	11.4333
105090137	1	55	0	148	130	32	29	41.8	35	7.8	1.8	4.6	49	146	9.21	4.27	0.63	1.63	2.15	0.386503	20.7838	125	82	11.4333
105090140	1	78	0	93	22	13	23	41.5	30.5	8.7	2.5	3.06	87	252	5.2	4.4	1.11	1.52	2.12	0.730263	21.3701	127	82	11.4333
105090151	1	76	0	84	12	10	22	41.6	29	10.3	2.1	3.33	74	179	5.15	4.4	0.73	1.7	2.07	0.429412	19.0992	119	74	11.4333
105090136	1	49	0	61	25	21	22	42.4	29.5	15.8	3.4	5	93	281	5.35	4.36	0.89	1.67	2.09	0.532934	24.7992	124	68	11.4333
105142120	0	40	0	86	33	27	26	47	26	11.7	1.4	6.9	127	485	7.07	4.24	1.54	1.33	1.82	1.15789	24.8876	130	70	11.3667
100570829	1	50	0	47	13	8	13			11.1	2.3	3.7	69	193	4.83	3.59	0.45	1.09	1.88	0.412844	21.5014	100	64	11.3667
108833356	1	83	1	77	24	25	23	36.1	34.9	13.5	1.5	5.5	58	319	5.63	3.79	0.8	1.1	1.87	0.727273	21.1104	122	78	11.3333
105370420	0	47	0	60	11	12	15	43.2	27.1	3.1	1.1	3.99	61	150	4.6	4.03	0.74	1.53	1.76	0.48366	18.1164	117	73	11.3333
100570973	0	26	0	47	8	10	16			6.5	1.5	4.3	56	170	5.15	4.19	0.54	1.46	1.87	0.369863	21.9253	105	64	11.3333
102672403	1	43	1	52	26	20	23	46.8	31.1	34.1	4.2	4.52	95	418	4.63	4.45	2.04	0.84	2.31	2.42857	24.4713	107	60	11.0667
116080156	0	27	1	84	58	26	19			14	1.6	4.45	106	379	5.07	4.76	2.95	0.84	2.82	3.5119	23.9347	128	76	10.8333
116080632	1	33	1	62	38	38	29			11.1	2.1	4.39	59	283	5.4	4.3	1.49	1.49	2.08	1	24.2792	117	76	11.4667
105142128	0	26	0	108	18	10	19	41.3	40.3	7.4	0.8	12.54	287	464	5.12	3.42	1.77	0.79	1.9	2.24051	21.6615	148	88	11.4
20103122	1	42	0	75	12	14	21	44.9	23.1	10.6	1.1	4.8	58	210	4.97	3.98	0.97	1.55	1.58	0.625806	24.9989	110	76	11.4
101410320	1	31	1	87	33	29	24			15.1	1.8	3.2	82	317	5.41	3.93	1.61	1.23	1.68	1.30894	23.3609	114	72	11.4
104750059	1	81	0	99	57	29	24	43.8	29.3	6.4	0.2	4.29	88	384	4.59	3.43	2.02	0.86	1.83	2.34884	24.2215	118	70	11.4
116080181	0	53	1	91	99	34	26			11.1	2.1	3.63	97	364	4.73	4.36	2.45	1.18	2.47	2.07627	24.3576	140	85	11.0667
105113654	1	35	0	64	35	25	31	44.8	29.6	12.8	1.6	3.91	100	308	4.78	5.15	1.77	1.17	2.8	1.51282	22.9723	119	71	10.8667
116080217	0	32	1	86	75	37	27			23.7	2.3	4.5	90	356	4.98	5.33	2.12	1.29	2.87	1.64341	22.3464	130	81	10.8333
105490209	1	50	0	137	60	20	30	34.8	29.8	11.4	1.6	16.98	928	360	5.36	4.1	1.14	1.45	1.73	0.786207	21.2658	155	83	11.5
116080196	0	33	0	74	26	14	19			9.9	1	3.4	88	349	4.67	3.62	1.43	1.17	1.66	1.22222	18.4126	117	70	11.5
105360363	1	43	1	94	50	32	23	44	34	20.7	3.7	3.2	88	246	9.5	4.64	1.84	1.33	2.25	1.38346	24.0601	167	94	11.4667
20103261	1	36	0	58	22	15	17			18.9	3.7	4.75	82	415	4.76	3.59	0.75	1.39	1.73	0.539568	20.4122	119	78	11.4667
116220002	1	50	0	54	19	12	19	47.4	30.6	7.5	1.3	3.2	70	170	4.67	3.01	0.74	0.99	1.69	0.747475	20.4294	118	69	11.4667
100193656	1	24	0	63	28	28	20			32.9	2.9	4.18	87	302	4.84	2.75	0.56	1.5	0.76	0.373333	20.1679	112	67	11.4667
116220004	1	50	0	51	18	15	14	47.5	28.9	12.2	3	4.51	57	224	4.75	3.22	0.79	1.27	1.52	0.622047	18.3323	106	66	11.4667
20103968	0	46	0	69	25	18	27	47.5	28.5	9	1.7	3.9	87	281	4.39	3.7	0.78	1.32	1.72	0.590909	19.8141	116	76	11.4333
105090150	1	76	0	46	17	16	27	42.6	35.4	8.3	3.4	3.6	59	165	4.51	3.66	0.66	1.47	1.66	0.44898	19.598	116	69	11.4333
112250217	0	56	0	82	11	17	18			7.7	0.9	3	66	172	5.3	3.89	1.09	1.35	1.64	0.807407	24.1544	116	67	11.4333
112250121	0	31	1	73	30	13	25			11.2	0.4	4.7	77	342	5	4.55	1.39	1.52	1.67	0.914474	21.0119	107	64	11.4333
110110104	1	47	1	66	40	41	41	47.1	33.9	9.5	0.7	5.2	101	604	6.21	5.54	4.16	0.96	2.44	4.33333	24.1572	130	76	11.0667
116080692	1	35	1	56	94	31	25			11.1	1.1	4.4	87	323	4.78	5.31	1.39	1.39	2.85	1	23.9995	128	86	10.9333
107860346	1	26	0	66	29	27	29	41.7	29.7	17	3.1	3.71	73	222	5.11	3.46	2.51	0.82	1.65	3.06098	21.0843	168	80	11.5333
107860342	1	28	0	43	22	14	19	47.4	20	13.3	3	6.35	145	471	5.68	3.73	1.04	1.64	1.51	0.634146	22.3989	190	80	11.5333
100570993	0	27	1	69	14	18	28	45.6	22.4	7.4	1	3.8	73	170	5.33	4.37	1.26	1.78	1.5	0.707865	24.0076	110	72	11.5333
116080153	0	38	0	68	17	12	19			6.4	1	4.4	99	330	4.99	3.26	1.52	0.83	1.72	1.83133	21.5657	108	68	11.5333
107860382	1	33	0	58	22	14	21	49.1	24	17.3	2.2	5.25	93	396	5.2	3.86	1.98	1	1.75	1.98	20.1286	106	66	11.5333
105360389	1	46	1	72	14	16	30	47.5	28.5	8.8	1.3	5.1	87	252	5.41	4.7	1.04	1.59	2.21	0.654088	23.5316	160	70	11.4667
102672497	1	53	1	103	29	25	29	41.9	35.5	7	1.8	3.92	107	466	5.65	4.28	0.95	1.18	2.28	0.805085	23.1633	120	80	11.0667
115540052	0	24	1	86	63	51	39			9.1	0.8	4.2	96	326	4.9	5.63	1.46	1.61	2.87	0.906832	23.9411	130	100	10.9333
100052500	0	72	1	99	28	26	24	45.3	25.5	12.1	2.7	4.37	60	206	5.18	3.97	0.99	1.56	1.73	0.634615	24.6896	120	69	11.5667
105360339	1	57	1	54	23	28	28	45.9	27.1	32	4.5	4.4	93	191	8.27	4.08	1.08	1.2	2.14	0.9	23.4909	125	80	11.4667
111630253	1	52	0	46	7	5	15	42.4	36.6	6.5	0.8	2.9	62	220	4.86	3.97	1.53	1.41	2.03	1.08511	21.5978	116	74	11.4667
101380370	0	85	0	66	18	17	17			12.4	2.5	3.72	92	432	5.04	3.67	1.05	1.13	1.94	0.929204	24.0582	116	70	11.4667
102672765	0	28	1	61	22	22	20	47.1	29.3	12.1	2.1	7.22	55	307	5.62	5.08	1.21	1.54	2.6	0.785714	22.9171	167	97	11.0667
100500103	0	70	1	60	54	49	28	44.5	23.5	10.1	2.2	6.5	76	256	5	5.02	1.02	1	2.89	1.02	24.8536	135	77	10.9667
104290482	1	60	0	60	20	18	21	43.6	26.4	9.1	2.2	4.7	61	304	4.46	4.41	0.81	1.35	2	0.6	23.9674	100	75	11.6
105113823	1	28	0	79	43	20	20	47.8	26.9	16.1	2.8	4.95	88	332	4.58	4.29	1.26	1.27	2.14	0.992126	21.2149	107	60	11.6
108833237	1	75	0	108	39	15	21	42.5	24.5	8.9	1	4.42	97	303	5.52	3.75	2.02	0.7	1.99	2.88571	22.5482	134	85	11.5667
100570996	0	27	0	80	14	16	20	43	34.6	22.9	3.7	4.32	62	208	5.11	3.79	1.07	1.1	1.87	0.972727	20.5126	120	76	11.5667
104530035	0	26	1	100	34	24	28	46	20.3	15.1	2.4	4.32	102	425	5.68	3.61	1.69	1.02	1.77	1.65686	22.5024	123	73	11.5667
20101156	0	54	0	64	16	13	17			7.1	0.9	4.9	47	221	4.7	4.45	0.84	1.52	2.17	0.552632	23.6581	110	90	11.5333
116080439	1	27	1	63	53	23	24			10.7	1.6	4.4	93	266	5.62	4.16	2.17	1.01	2.07	2.14851	24.1685	105	75	11.5
112660060	0	25	0	59	10	9	15	44	34	13.7	1.4	2.8	69	239	4.67	4.44	1.49	1.33	2.22	1.1203	18.5547	118	74	11.5
115370024	0	51	0	40	20	15	15			10.5	1.7	1.89	70	197	4.89	4.17	1.49	1.13	2.2	1.31858	23.874	100	66	11.5
104570791	0	29	0	66	23	11	20	46	30.6	11.1	1.8	9.04	115	460	5.65	4.63	1.37	1.2	2.42	1.14167	18.8519	140	66	11.1
102672867	0	44	1	62	23	25	27	47	24.1	3.7	0.3	5.39	95	359	5.78	5.02	3.1	1.11	2.47	2.79279	22.2909	138	85	11.0667
110110115	1	24	0	66	23	11	16	41.9	27.1	6.7	0.8	2.3	57	220	5.47	4.85	1.5	1.4	2.29	1.07143	22.4059	104	74	11.0667
110110114	1	38	0	57	22	24	24	44.8	26.2	13.2	1.3	4.3	63	302	4.85	5.04	0.92	1.44	2.51	0.638889	22.3522	100	70	11.0667
106620228	0	23	1	46	33	37	29	46.4	31.6	12.1	1.9	5.3	75	292	5.2	4.97	0.76	1.07	2.95	0.71028	23.9696	131	80	11
106620235	0	50	0	51	15	12	19	44.6	25.4	9.3	1	4.3	88	306	4.45	5.09	0.78	1.3	2.81	0.6	19.798	101	68	11
100052167	1	66	1	112	43	36	49	40.6	30.1	15.7	3.9	4.94	100	259	5.42	3.72	0.79	1.03	1.99	0.76699	24.1672	138	76	11.6333
105113559	1	51	0	63	23	16	21	44.1	30.9	9.4	2.3	4.79	101	300	4.99	4.32	0.87	1.39	2	0.625899	23.1196	116	73	11.6333
115780095	1	36	0	57	16	12	15	43.4	29.6	9	1.7	2.3	62	256	4.46	4.46	1.38	1.38	2.27	1	22.6207	100	68	11.6333
101380357	0	40	0	80	17	15	19			10.9	1.8	2.77	47	183	4.6	4.06	0.81	1.27	2.19	0.637795	19.5652	112	68	11.6333
106053391	1	76	1	134	34	47	35			9.4	1	4.1	68	273	5.13	4.03	2.57	1.02	1.73	2.51961	22.6378	126	77	11.6
100570850	0	30	0	44	12	16	22			8	2.2	4.08	59	208	4.79	3.76	0.52	1.3	1.84	0.4	21.6049	107	61	11.6
104953454	1	42	1	78	30	20	20			8	1	3.61	79	338	5.68	4.87	1.82	1.08	2.42	1.68519	24.4796	117	73	11.1333
105170261	1	61	1	75	79	92	89	45	33	17.5	1.9	2.9	100	271	8.78	5.56	1.96	1.32	3	1.48485	23.5935	134	83	11.0333
100030768	0	43	0	72	10	6	14	34.8	31.2	7.9	1	7.2	92	378	5.5	4.94	0.88	1.55	2.26	0.567742	21.0871	122	76	11.7
110530116	1	49	0	61	13	13	17			18.6	3.3	3.03	57	227	4.79	4.56	0.85	1.31	2.11	0.648855	21.547	117	71	11.7
110530100	1	33	0	89	12	31	21			12	3.2	3.81	105	276	5.1	3.19	0.75	0.8	1.93	0.9375	23.9512	118	69	11.7
110530113	1	42	0	76	18	9	14			6	1.6	3.3	66	267	5.04	4.16	1.17	1.08	2.13	1.08333	18.3594	113	67	11.7
106410021	0	38	0	71	42	16	16	46.1	29.9	12.2	1.3	4.5	81	322	4.78	4.02	1.79	1.05	2.04	1.70476	21.551	116	62	11.7
110530130	1	26	0	48	11	10	14			7.9	1.9	5.58	60	152	4.82	4.24	1.19	1.4	1.99	0.85	19.1609	90	60	11.7
110530143	1	27	0	52	8	9	18			15.4	2.6	4.55	66	197	5.13	4.11	0.52	1.18	2.13	0.440678	17.3717	90	55	11.7
109610177	0	63	1	77	36	19	23	44.6	29.4	6.6	1.7	4.44	107	491	5.48	4.18	1.47	1.28	2.23	1.14844	23.1672	144	76	11.6667
100131023	0	45	0	70	13	19	29			13.9	3	2.81	95	297	5.04	3.75	1.28	0.88	2.12	1.45455	22.1876	124	74	11.6667
116100006	1	36	0	56	29	18	20	43.4	31.5	24	4.3	4.62	102	363	4.77	4.42	0.89	1.57	2.15	0.566879	17.3639	110	68	11.6667
115590044	1	49	0	78	34	28	21	45.4	23.6	4.7	0.4	4.24	93	346	5.23	3.9	1.26	1.22	2.04	1.03279	24.1857	116	65	11.6667
101380356	0	38	0	42	25	10	23			11.7	1.5	3.65	68	290	4.99	4.51	0.98	1.74	2.02	0.563218	20.5693	111	64	11.6667
100052189	1	79	1	46	42	16	22	46.9	32.5	14.4	2.8	6.1	90	171	5.14	3.93	1.2	1.05	1.9	1.14286	24.3141	124	78	11.6333
105500229	1	67	0	68	26	16	21	47.2	30.8	13.2	1.3	8.6	147	535	6	4.55	1.67	1.02	2.52	1.63725	18.0613	128	94	11.1333
101410310	0	31	1	65	24	19	25			8.7	1.4	4.3	77	290	5.32	4.56	1.07	1.16	2.45	0.922414	24.3864	110	70	11.1333
105170280	0	51	1	56	50	38	38	43.3	31.7	9.3	1.2	5.1	110	302	5.68	5.12	0.86	1.36	2.69	0.632353	23.3295	126	81	11.0333
105170330	0	54	0	69	50	16	22	43.6	30	7.1	1.6	5.19	56	192	5.17	5.33	0.96	1.71	2.76	0.561404	17.7793	100	70	11.0333
105170321	0	75	0	43	24	12	18	41.3	31.7	4.5	0.4	4.8	60	242	4.76	6.06	1.23	1.65	3	0.745455	20.1041	106	65	11.0333
102330896	1	37	1	62	27	33	27			13.6	2.6	2.63	54	181	4.64	4.19	1.51	1.06	2.23	1.42453	24.6911	123	82	11.7333
100052153	1	82	1	73	22	12	24	39.4	24.6	15.6	2	7.9	96	251	5.14	3.93	1.59	1.11	1.89	1.43243	23.8188	150	92	11.6333
103630780	1	41	1	49	21	19	28	43.3	26.7	7	0.7	7.3	110	419	6.58	4.86	2.03	1.12	2.58	1.8125	24.6132	150	80	11.1667
102672685	0	28	1	51	23	22	22	45.1	32.5	8.1	0.5	4.17	66	206	5.58	5.89	1.8	1.41	2.9	1.2766	24.7576	133	88	11.0667
102330904	0	51	0	47	12	15	24			14.6	2.4	1.82	66	254	4.66	5.14	1.14	2.12	2.15	0.537736	19.1489	108	74	11.7333
102330882	1	22	0	70	16	14	22			9.4	1.8	3.26	63	158	5.29	4.41	1.06	1.63	2.03	0.650307	19.5228	116	71	11.7333
102330890	1	55	0	58	18	18	24			10.6	1.1	3.41	74	129	5.22	4.38	1.03	1.72	2.05	0.598837	18.7891	122	70	11.7333
102330900	0	39	0	46	15	9	15			8.1	1.2	4.9	62	188	4.74	4.31	0.74	1.43	2.18	0.517483	19.4648	107	68	11.7333
113850030	1	30	0	112	28	20	21			16.6	3.4	3.15	77	254	4.38	4.18	1.23	1.34	2.22	0.91791	14.7863	92	67	11.7333
108833340	1	78	0	82	17	15	26	43.8	24.3	14.5	2.5	7.46	82	130	5.03	4.84	0.68	1.97	2.09	0.345178	20.1965	97	67	11.7333
104290478	1	68	1	69	19	60	43			13.1	2.5	2.81	90	269	4.96	3.59	1.16	0.98	1.99	1.18367	23.738	106	65	11.7333
114960012	0	35	0	78	14	10	16			14.2	1.8	3.2	58	237	4.46	4.02	0.7	1.55	1.71	0.451613	19.8976	92	75	11.6333
115530037	1	27	0	50	25	11	16			8.5	1	5.4	82	235	4.51	4.21	1.5	1.54	1.68	0.974026	20.1759	115	67	11.6333
114960008	1	51	0	81	17	18	22			24.2	4.2	4.48	103	256	4.6	3.78	0.6	1.38	1.58	0.434783	19.9472	116	66	11.6333
106930053	0	46	1	65	45	21	26	46.5	22.5	10	2.5	3.3	81	331	5.54	4.39	1.08	1.71	1.92	0.631579	22.37	114	65	11.6333
1000271	0	39	0	64	17	13	20			13.6	1.5	3.3	64	200	4.78	3.62	1.67	1.11	1.57	1.5045	20.4467	90	60	11.6333
103630672	1	31	1	75	22	20	27	45.7	34.3	23.8	2.3	3.5	85	359	5.76	5.01	1.98	1.31	2.55	1.51145	22.3371	121	80	11.1667
102672398	1	43	1	106	48	38	29	45.4	40.2	8.4	1.5	3.87	108	383	5.53	5.45	2.25	0.96	2.93	2.34375	24.6427	151	95	11.0667
108820164	0	25	1	78	29	20	18	41.9	30.1	10.2	1	4.9	104	377	4.45	4.53	1.68	1.23	2.09	1.36585	21.8958	90	60	11.7667
102330843	1	46	1	72	87	26	20	44.9	26.1	10.1	1.2	3.8	90	297	5.21	3.34	1.91	1.08	1.4	1.76852	23.8437	118	75	11.6667
104550106	0	25	1	78	17	12	17	43.3	32.7	10.7	1.1	3.42	76	277	5.1	4.63	1.15	1.25	2.41	0.92	22.0761	118	76	11.1667
102672643	0	38	1	89	33	24	26	43.3	32.7	15.8	1.3	4.5	73	274	4.82	4.93	1.36	1.36	2.72	1	23.3377	99	65	11.0667
110200178	1	26	1	29	27	23	21			13	1.3	3.6	93	360	4.9	4.09	1.3	1.05	2.25	1.2381	24.0943	120	73	11.8
102330823	1	37	1	83	18	33	33	46.5	30.5	15.5	1.6	6.4	101	407	5.1	3.36	1.02	1.11	1.67	0.918919	23.6614	122	69	11.6667
105113898	1	38	0	80	64	15	24	46.7	23.3	9.1	1.2	5.2	93	324	4.94	4.94	1.13	1.68	2.36	0.672619	21.691	140	96	11.1667
103940896	1	30	0	71	25	12	21			16.6	2.5	3.74	103	247	4.66	4.64	1.05	1.48	2.29	0.709459	22.6118	114	80	11.1667
105142208	1	73	1	64	37	24	25	45.4	24.6	8.8	0.6	5.7	79	167	4.7	4.61	2.29	1.15	2.28	1.9913	22.0018	118	70	11.1667
102672551	1	67	0	86	21	18	22	47.2	34.9	19.3	3.1	6.65	88	343	5.08	4.9	1.21	1.19	3.07	1.01681	22.8756	155	80	11.0667
102672719	0	28	1	42	24	12	20	43.8	30.2	12.3	1.3	4.5	70	271	4.82	5.43	0.88	1.64	2.82	0.536585	21.156	123	72	11.0667
102672556	1	68	0	85	34	20	31	42.7	32.5	9.4	2.2	5.87	96	406	4.16	4.45	1.1	1.2	2.74	0.916667	19.418	118	64	11.0667
110110100	0	59	0	94	34	46	27	47.8	24.2	10.4	1.3	4.9	86	288	4.89	5.32	0.65	1.67	2.66	0.389222	19.7069	94	62	11.0667
110593923	0	37	0	39	12	10	14			14.5	2.6	2.7	67	195	4.8	3.89	0.8	1.43	2.03	0.559441	19.5594	96	70	11.8333
110593569	1	43	0	107	20	13	16			10	1.7	2.83	62	355	4.65	4.05	1.5	1.29	2.13	1.16279	22.4568	111	66	11.8333
110593501	1	34	0	73	17	16	19			10	1.6	4.22	68	220	5.54	3.83	0.55	1.55	2	0.354839	17.4516	90	65	11.8333
105113416	0	53	0	97	27	24	23	47.2	26.5	10.5	1.8	3.54	86	305	5.03	3.96	1.27	1.27	2.03	1	20.4721	122	60	11.8333
104480974	0	24	0	75	17	11	20	43.9	30.1	10.8	1.5	2.5	77	117	5.1	5.3	1.05	2.1	1.99	0.5	17.5566	132	87	11.8
110200186	0	52	0	39	17	14	15			14.8	3.1	5.74	91	256	5.1	4.23	0.63	1.5	2.04	0.42	19.6629	127	85	11.8
105060239	0	44	1	98	26	33	24	44.9	27.1	16.3	1.8	4	76	221	4.97	3.79	1.41	0.94	1.99	1.5	22.3596	132	85	11.8
106660707	1	50	0	63	15	10	20			20.4	3.5	4.01	69	269	4.7	5.03	0.79	1.78	2.16	0.44382	16.6296	118	80	11.8
105130232	1	24	0	79	15	15	21			12.7	1.6	3.15	55	199	5.47	3.92	0.72	1.31	2.05	0.549618	21.069	124	80	11.8
113680669	0	41	0	70	15	10	16			8.8	0.9	4.5	106	290	5.34	3.93	0.77	1.4	2.03	0.55	20.3838	131	76	11.8
110200206	1	34	0	56	12	24	19			11.6	1.9	4.53	83	304	4.8	4.24	1.1	1.22	2.06	0.901639	23.4957	103	75	11.8
105130239	0	31	0	59	15	10	14			5.7	1.5	3.97	58	213	5.82	4.09	0.64	1.52	2.2	0.421053	20.44	113	67	11.8
20102902	0	39	0	65	32	23	18	43.1	32.9	9.7	1	5.2	69	204	4.61	3.93	0.43	1.3	2.05	0.330769	21.5096	96	64	11.8
106200477	1	66	0	72	34	28	74	42	45.5	7.9	2.4	4.23	62	236	5.36	3.33	0.77	1.32	1.47	0.583333	20.1307	125	70	11.7
20100433	0	55	0	167	15	19	32	43.6	36.4	4	0.3	4.5	62	217	5.01	3.19	0.99	1.21	1.28	0.818182	19.0614	102	62	11.7
108820207	0	78	0	75	17	18	22			12.7	2.9	3.82	85	208	4.38	3.72	0.59	1.62	1.69	0.364198	20.8424	99	56	11.7
115590116	1	46	0	56	12	12	17			7.8	1.7	5.84	66	182	5.72	3.69	0.68	1.27	1.92	0.535433	22.2321	112	85	11.6667
115590015	0	26	0	101	119	38	37	47	34	9.3	2.3	5.6	86	234	6.48	4.13	0.72	1.77	1.81	0.40678	23.0697	118	80	11.6667
105113465	1	54	0	74	24	22	26	45.2	32.1	12.4	2.3	3.57	90	326	5.24	4.09	1.56	1.29	1.86	1.2093	20.1607	118	78	11.6667
113680737	1	39	0	80	12	10	15			8.1	0.9	3.5	82	251	5.24	4.31	2	1.39	1.7	1.43885	22.1094	120	78	11.6667
101380374	0	55	0	45	12	11	20			9.6	0.9	3.93	68	198	4.87	3.28	0.62	1.23	1.73	0.504065	21.2959	117	70	11.6667
100131088	1	37	1	76	51	20	26			13.8	2.8	5.96	111	296	5.08	4.11	1.26	1.51	1.77	0.834437	22.7732	120	70	11.6667
103830044	1	72	0	207	252	58	67			16.7	4.7	8.7	106	438	5.65	3.39	0.79	1.08	1.8	0.731481	20.0689	140	70	11.6667
102330854	1	31	0	96	23	21	22	44.4	32.6	14.1	1.7	4	97	200	4.73	3.61	1.33	1.4	1.4	0.95	19.2986	111	67	11.6667
115590110	1	44	0	25	15	15	20			5.7	1.5	1.81	63	181	5.33	4	0.9	1.91	1.61	0.471204	19.5753	110	66	11.6667
115590100	1	31	0	37	12	12	15			17.8	4.1	2.67	57	112	5.08	2.99	0.61	1.43	1.24	0.426573	23.8519	90	62	11.6667
105113520	1	55	0	58	15	12	21	45.5	24.1	12.4	2.3	4.45	59	161	4.84	4.28	0.63	2.11	1.66	0.298578	20.5536	108	61	11.6667
115590090	0	36	0	54	15	11	17			3.4	0.4	4.53	63	163	5.31	4.41	0.76	1.72	1.9	0.44186	19.6763	105	60	11.6667
115590058	0	22	0	47	13	13	19			11.8	1.7	3.08	61	296	4.42	4.28	0.66	1.98	1.8	0.333333	20.46	96	52	11.6667
103510238	1	71	1	62	62	23	23	43.2	30.6	9.1	1.3	5.3	86	291	5.36	5.15	2.26	1.12	2.45	2.01786	24.3037	136	98	11.2
104570833	0	54	1	56	29	14	21	47.4	28.7	8.8	1.6	3.79	72	310	5.68	6	2.48	1.2	3.11	2.06667	23.5237	120	65	11.1
105390843	0	34	1	88	36	23	28	41.7	28.5	13.6	2.8	6.61	211	216	5.91	3.79	2.17	0.78	2.1	2.78205	24.7898	120	70	11.8667
104290450	1	50	1	59	29	15	23	50.1	28.9	9.6	1.5	4.5	91	409	5.1	3.87	1.87	0.89	1.87	2.10112	23.5912	127	74	11.7333
103510279	1	84	1	95	13	20	22	46.4	32.2	10.5	1.3	5.4	52	247	6.82	4.49	1.05	0.83	2.47	1.26506	23.068	150	85	11.2
104550111	0	26	0	77	20	16	21	43.6	27.9	7.9	1.7	3.76	76	192	5.11	4.92	0.74	1.62	2.55	0.45679	21.2889	114	60	11.2
104570799	0	40	0	72	44	11	18	43.5	40.2	26.1	4.4	4.07	112	456	4.83	4.93	1.68	1.17	2.62	1.4359	23.6915	146	98	11.1
104570837	0	53	0	66	10	20	24	43.3	26.1	9.4	1.7	4.69	73	215	5.26	5.03	0.48	1.63	2.64	0.294479	23.6889	127	81	11.1
105500236	1	66	0	780	50	18	52	42.7	31.3	8.2	0.9	2.5	72	287	6.75	5.52	0.96	1.71	3.01	0.561404	19.594	125	78	11.1
104570836	0	47	1	82	20	14	21	46.8	28.8	6.9	0.9	5.02	72	209	5.4	5.53	1.55	1.48	2.91	1.0473	21.4996	133	77	11.1
104570785	0	36	0	46	16	8	14	47.6	40.2	7.7	1.6	4.86	117	240	6.82	5.86	1.13	1.67	3.05	0.676647	22.4609	130	70	11.1
104790449	1	29	0	67	21	19	23	46.3	27.1	8.3	1.6	2.95	99	317	5.39	4.87	1.34	1.27	2.86	1.05512	17.6447	106	63	11.1
105113609	0	45	1	78	37	22	22	46.9	26.5	13.4	3.2	4.54	83	290	5.41	4.11	1.17	1.1	2.24	1.06364	24.6849	115	66	11.8667
108833416	0	79	0	66	14	9	18	41.6	27.4	12.3	1.3	3.2	65	158	4.42	4.03	0.7	1.6	1.66	0.4375	19.6321	100	78	11.7333
105760371	1	65	1	63	48	29	32	43.7	29.4	11.3	2.6	7.07	147	254	5.17	3.98	2.04	0.98	1.66	2.08163	23.3816	129	78	11.7333
110710103	0	40	0	67	17	14	19			9.1	1.1	3.8	60	246	4.89	3.84	0.86	1.17	1.83	0.735043	18.0921	95	65	11.7333
102330893	1	39	0	53	14	9	13			8.7	1.6	3.41	62	228	4.98	3.44	0.72	1.25	1.74	0.576	17.8726	107	65	11.7333
20103873	0	33	0	421	21	14	17	47.5	32.5	6.5	0.6	6.1	64	375	4.92	3.29	1.1	1.2	1.62	0.916667	19.4012	112	62	11.7333
20101654	0	48	0	69	18	31	29	37.9	26.1	7.8	0.9	2.5	49	237	4.23	4.6	0.43	2.18	1.68	0.197248	21.8436	92	60	11.7333
109680102	0	41	1	97	46	31	22	43.5	27.6	8.5	0.1	3.44	71	284	10.01	4.97	7.06	1.2	2.34	5.88333	23.6339	160	102	11.2333
20104004	0	42	0	53	30	27	28			12.5	1.6	2.8	74	311	5.34	4.74	1.56	1.56	2.37	1	18.9578	132	84	11.2333
105142237	1	71	1	53	23	16	20	42.4	34.5	10.1	1.7	4.98	68	265	5.39	5.53	1.38	1.26	2.95	1.09524	22.8659	97	54	11.1333
103862068	1	29	1	79	222	30	27			11.4	1	3.58	88	363	5.54	4.07	1.27	1.24	2.01	1.02419	24.4183	123	73	11.8667
110670087	0	40	0	49	25	20	23	49.8	28.2	10.9	1.4	3.7	93	334	5.7	3.41	1.07	1.22	1.65	0.877049	17.8893	135	86	11.7667
100770498	0	32	1	75	49	22	31	43.3	29.7	10.8	1.2	3.8	94	280	6.17	4.02	1.68	1.18	1.69	1.42373	20.5761	153	76	11.7667
107960342	1	48	0	69	21	9	17	41.5	32.5	7.8	0.7	3.5	65	177	5.01	4.31	0.7	1.85	1.67	0.378378	20.46	119	69	11.7667
100540423	1	49	1	56	26	12	18	46.1	23.6	19.1	3.3	7.39	97	447	5.66	4.4	1.38	1.17	2.44	1.17949	24.033	135	86	11.2667
106240967	0	50	1	110	21	22	24	42.4	33.4	8.2	1.4	4.33	59	226	6.34	5.67	1.27	1.15	3.1	1.10435	21.969	129	87	11.1333
103862210	1	36	1	70	28	31	21			9.5	1	4.7	89	275	5.48	4.65	1.4	1.59	2.25	0.880503	24.1588	110	76	11.8667
100052085	1	69	1	69	177	33	57	45.9	28.1	13.6	1.9	4.87	98	432	5.5	4.75	3.48	1.56	1.55	2.23077	23.6466	130	80	11.8
100540523	1	72	1	63	24	22	27	46.3	20.9	5	0.9	5.14	52	171	5.24	5.63	0.69	2.22	2.47	0.310811	21.4573	124	82	11.2667
114100206	0	35	0	84	28	31	28			16.9	3.3	4.01	83	253	5.31	4.46	1.17	1.65	2.31	0.709091	19.9861	116	75	11.2667
104890024	1	78	0	78	16	10	17			8.4	1.9	2.7	59	182	5.13	4.74	0.78	1.56	2.28	0.5	21.9718	97	63	11.2667
104890022	0	59	0	43	13	9	16			3.8	0.4	4.67	56	206	4.83	3.98	0.59	1.2	2.28	0.491667	16.4557	98	60	11.2667
115080007	0	43	0	52	15	11	20			8.5	0.9	4.28	71	194	4.92	4.88	0.91	1.45	2.56	0.627586	19.6539	98	60	11.2667
103630739	1	58	1	56	25	22	20	45.2	18.5	14.1	1.8	5.88	115	380	5.27	5.47	1.91	1.21	2.86	1.57851	24.8623	138	86	11.1667
105390778	0	25	1	80	23	25	19	43.4	28.7	4.2	0.6	6.08	86	303	5.15	4.9	2.1	1.17	2.13	1.79487	23.3885	125	90	11.8667
108833249	1	71	1	126	275	48	44	44.1	23.9	9.8	2.2	2.48	88	368	6.05	4.43	3.28	1.19	1.84	2.7563	22.8914	126	90	11.8
106441388	0	38	1	104	45	25	20	48.2	33	6.3	1.2	3.44	90	320	5.71	4.33	1.35	1.08	2.58	1.25	24.3827	150	92	11.3
105370386	1	56	0	67	43	39	27	49.4	30.6	28.3	2.5	3.7	109	353	5.5	5.01	1.34	0.95	2.57	1.41053	22.8378	118	82	11.3
116080258	0	33	0	66	30	28	31			24.3	3.3	3.62	93	447	5.14	4.54	2.1	1.33	2.34	1.57895	23.9696	120	74	11.3
104550102	0	39	0	61	26	22	25	45	27.1	21.2	4.1	5.36	89	233	6.04	4.96	0.82	1.51	2.86	0.543046	23.222	177	100	11.1667
104550107	0	29	0	94	21	16	21	45.6	26	10.9	2.6	2.59	67	195	4.66	5.23	0.97	1.86	2.69	0.521505	18.4264	120	85	11.1667
105142245	1	62	1	85	16	12	17	46.4	30.2	8.4	1.4	4.83	72	188	6.71	4.97	1.61	1.14	2.83	1.41228	22.1718	133	84	11.1667
20105257	1	48	0	70	16	38	47	43.1	33.9	7.8	0.9	6.1	88	336	4.53	6.04	1	1.42	3.1	0.704225	20.4082	126	68	11.1667
104620672	1	65	1	87	26	17	21	41.9	30.3	8.8	1	4.91	97	223	8.39	4.3	3.99	0.96	2.02	4.15625	22.2899	140	70	11.8667
108070873	1	32	0	65	15	13	17	45.3	28.7	12.4	1.2	5	62	303	5	4.47	1.8	1.42	1.81	1.26761	24.3496	125	82	11.8
100052088	1	75	0	60	13	14	20	40	23.6	9.5	2.2	5.87	94	201	5.71	3.7	0.99	1.38	1.5	0.717391	21.1495	102	80	11.8
106660706	0	26	0	83	38	45	38			10.2	2.2	6.95	67	272	4.82	3.61	0.53	1.66	1.7	0.319277	19.1892	119	71	11.8
110200155	0	38	0	64	34	28	32			6.2	1	3.85	58	192	5.4	3.56	1.17	1.1	1.75	1.06364	22.2685	114	66	11.8
110200169	0	63	0	48	19	10	22			4.8	0.2	4.65	91	292	5.45	3.95	3.46	0.8	1.7	4.325	24.0159	107	64	11.8
104954245	0	46	0	68	21	10	20			5.4	2	2.49	60	175	5.02	3.87	1.09	1.66	1.92	0.656627	20.7323	116	64	11.8
105290074	0	82	0	58	12	9	21	42	33.8	7.7	1.1	4.06	74	232	4.65	4.54	0.75	2.17	1.63	0.345622	19.7574	101	63	11.8
113680913	0	41	1	78	16	23	24			8.7	2.3	2.5	66	339	4.87	3.77	0.98	1.35	1.83	0.725926	22.7862	96	60	11.8
102150566	1	42	1	65	22	18	25			12.1	4.7	4.3	88	313	5.25	4.61	1.33	1.14	2.58	1.16667	22.9161	122	92	11.4
104840525	0	46	1	75	31	8	19	47.3	33.8	12.5	2	4.37	113	492	5.6	5.55	2.01	1.33	3.01	1.51128	23.519	144	78	11.2
114260780	1	55	0	76	25	13	19			29.6	4.4	4.41	95	265	5.22	4.53	0.63	1.68	2.08	0.375	23.1866	142	92	11.8667
105390786	0	40	0	72	46	57	42	44.6	37.1	16	3.7	3.45	82	326	6.1	4.4	2.18	1.2	2.21	1.81667	24.2722	130	90	11.8667
114260778	1	40	0	87	19	17	20			3.6	1.3	7.32	93	240	5.65	5.64	0.75	2.72	1.98	0.275735	20.1771	138	90	11.8667
114260767	1	48	0	65	23	13	18			21.5	2.6	4.1	76	278	5.15	4.25	0.91	1.61	2.07	0.565217	21.0948	137	89	11.8667
113680832	1	25	0	57	15	10	16			13.3	2.9	2.91	54	233	5.24	4.02	1.34	1.45	2.14	0.924138	17.8958	129	83	11.8667
105113537	1	46	0	77	40	23	35	49	37.3	17.8	2.3	3.3	49	99	5.37	4.99	1.41	1.58	2.2	0.892405	19.0343	144	79	11.8667
114260970	0	47	0	54	19	12	17			13.2	2.7	4	60	266	4.93	3.79	0.79	1.36	1.94	0.580882	19.1033	117	75	11.8667
114260969	0	50	0	82	27	22	27			9.1	1.2	3.15	69	288	4.69	4.2	1.26	1.52	2.13	0.828947	21.3995	128	74	11.8667
103862322	1	47	0	61	9	11	18			11.2	1.3	3	60	240	4.39	4.45	0.9	1.64	1.97	0.54878	18.5183	100	70	11.8667
104620704	1	79	1	92	24	13	15	48.4	28.4	11.6	2.3	5.28	67	262	5.55	4.21	2.22	1.3	2.05	1.70769	19.6135	121	70	11.8667
115530034	1	26	0	70	16	12	19			10.2	1.7	2.09	69	200	4.92	3.61	1.24	1.03	1.99	1.20388	22.8047	106	69	11.8667
115780094	1	36	0	79	16	8	15	41.3	39.7	9.8	1.2	6.2	66	287	4.58	3.85	0.95	1.18	2	0.805085	21.8436	110	64	11.8667
114260755	1	46	0	81	27	36	22			5.1	1.6	3.51	77	235	4.8	3.75	0.77	1.26	2.05	0.611111	21.0388	117	62	11.8667
110593958	0	35	1	83	17	14	18			8.4	0.8	3.9	69	300	5.75	4.16	1.84	1.17	1.9	1.57265	23.0871	135	90	11.8333
110593754	0	22	0	35	16	6	15			14.1	1.9	4.2	87	185	6.01	3.39	0.92	1.29	1.61	0.713178	20.4897	106	70	11.8333
110593293	1	24	0	87	26	17	18			9.1	2.4	4.94	83	365	4.9	3.8	0.59	1.44	1.84	0.409722	19.3538	111	70	11.8333
106660671	1	33	0	52	21	20	22			10.1	1.3	3	65	251	4.74	3.96	1.13	1.55	1.57	0.729032	21.7784	100	68	11.8333
110593649	1	63	0	50	17	27	28			10.9	2.3	3.25	70	227	4.54	3.71	1.3	1.59	1.38	0.81761	17.4135	110	67	11.8333
110594387	0	43	0	57	12	8	14			4.3	1.3	2.85	57	146	5.03	3.91	0.95	1.46	1.66	0.650685	20.1965	103	63	11.8333
110592906	0	28	0	77	21	34	26			13.9	2.8	3.51	87	437	4.75	2.98	1.16	1.02	1.46	1.13725	19.343	116	63	11.8333
20103067	1	42	1	49	60	26	20	45.9	22.1	9.1	2.3	6	77	373	5.83	5.21	2.2	1.29	2.6	1.70543	23.7354	133	82	11.4333
112250167	0	68	0	106	14	8	21			9.9	1.4	3.5	89	206	5.2	4.38	0.96	1.11	2.47	0.864865	17.7513	112	75	11.4333
105090148	1	76	0	62	23	6	18	46.9	29.1	9	3.7	4.3	65	239	4.92	5.18	1.06	1.71	2.53	0.619883	22.3101	100	70	11.4333
105090143	0	77	0	43	14	11	23	43	35.6	10.6	2.7	3.15	69	214	5.15	4.74	0.79	1.42	2.55	0.556338	21.2671	107	61	11.4333
115370003	0	52	0	51	46	21	26	51.8	29.2	14.5	3.2	5.9	79	279	6.02	5.4	1.86	1.36	2.76	1.36765	21.9718	124	86	11.2
109270073	0	23	0	95	49	31	37	52.8	24	15.1	2.1	6.3	87	280	5.71	5.75	1.88	1.29	3	1.45736	24.9211	142	85	11.2
113030109	0	33	1	70	29	33	25			14	2.4	2.98	75	496	5.15	4.73	2.01	0.74	2.87	2.71622	21.8549	134	74	11.2
104550110	0	31	0	89	20	14	20	40.2	30.8	9.2	0.6	3.46	67	263	4.8	6.18	1.88	1.3	2.91	1.44615	20.4591	110	70	11.2
115370026	0	51	0	48	19	12	20			11.4	1.6	3.01	58	197	4.86	5.51	1.1	1.63	2.7	0.674847	22.8928	90	60	11.2
115780098	1	31	0	87	25	20	20	43.1	30.9	9.5	1.3	4.3	62	236	4.64	4.72	1.28	1.54	2.12	0.831169	23.9627	124	82	11.9333
105060238	0	37	0	72	39	16	21	46.6	30.4	16.5	1.3	4.6	89	374	6.03	5.13	4.38	1.03	1.94	4.25243	21.8017	160	72	11.9333
113600027	0	56	0	72	41	62	38	45.7	28.3	8.1	1	4.3	57	227	4.52	4.47	1.36	1.16	2.19	1.17241	20.0137	108	70	11.9333
112570331	1	26	0	36	11	9	20			15.5	3.2	3.65	74	227	4.1	4.63	0.43	1.43	2.25	0.300699	19.5703	104	62	11.9333
114260739	1	28	0	55	19	11	15			14.1	2.6	5.61	70	278	5.55	3.91	0.68	1.39	2.06	0.489209	20.9751	109	60	11.9333
100193854	1	38	1	80	29	16	23			14.4	2.1	3.62	83	345	5.03	5.11	2.57	1.15	2.26	2.23478	23.3864	165	100	11.9
20106054	0	56	0	55	50	13	22			15.5	1.6	4.6	98	296	4.66	5.13	1.45	1.97	2.07	0.736041	18.7191	110	84	11.9
20106888	1	28	0	77	30	19	26	43.1	26.4	21.4	4.1	4.05	54	215	4.87	4.25	0.61	1.85	1.93	0.32973	22.6847	126	84	11.9
20106053	0	35	0	59	17	7	15			10.9	1.3	3.1	66	188	4.58	4.42	0.67	1.5	2.2	0.446667	19.2706	105	70	11.9
105810375	0	46	0	38	19	9	16			9.9	1.5	4.25	65	258	4.88	4.02	1.62	1.1	2.19	1.47273	20.1813	101	55	11.9
103861958	1	25	1	71	27	25	20			7.1	0.9	4.2	96	397	6.24	2.92	1.16	0.98	1.32	1.18367	24.5453	118	67	11.8667
100052258	1	75	1	95	29	15	18	43.2	22.8	12.4	1.5	4.4	75	306	7.94	4.52	0.8	1.16	2.5	0.689655	24.6965	150	90	11.4667
105060260	0	38	1	97	15	14	18			11.9	1.7	5.72	71	253	5.98	5.57	1.01	1.73	3.01	0.583815	23.6308	105	60	11.2333
108850258	0	53	1	76	32	29	19	43.8	29.2	11.9	1.3	5	100	365	5	3.63	1.68	0.74	1.95	2.27027	24.8332	135	80	11.9667
103862018	1	28	1	85	29	43	32			15.9	1.7	4.3	90	293	5.2	2.86	2.44	0.75	1.31	3.25333	24.4571	110	60	11.8667
20106903	0	55	0	191	247	32	25	49.7	24.3	7.1	0.8	3.1	109	217	7.83	5.18	1.52	1.61	2.35	0.944099	23.2861	146	87	11.5
105490233	1	46	0	43	16	26	25	42.9	33.6	12.3	2.3	3.5	74	325	4.9	5.04	1.02	1.8	2.33	0.566667	23.4183	131	85	11.5
114400008	0	42	0	54	17	16	26	46	20	7.1	0.7	7.3	95	298	4.76	5.02	0.82	1.39	2.58	0.589928	21.3578	135	88	11.4667
105360394	1	57	1	209	46	20	23	38	31	6.4	1	5	76	245	5.72	5.14	0.71	1.77	2.43	0.40113	20.2442	119	64	11.4667
114130106	0	32	1	129	28	19	23			17.3	3.3	5.7	71	332	6.62	4.71	1.06	1.33	2.62	0.796992	22.9035	160	80	11.2333
108850271	1	61	1	61	35	15	25	44.7	26.3	16.7	1.5	4.9	98	443	5.68	4.48	2.2	1.16	2.18	1.89655	24.469	120	86	11.9667
105113720	1	34	0	95	32	24	28	48.2	29.6	9	2.2	3.76	88	356	4.61	4.05	1.18	1.31	2.07	0.900763	24.2123	123	80	11.9667
108833577	0	57	0	73	20	13	21	45.1	22.7	20	3.8	2.66	92	385	4.73	3.89	0.93	1.31	2.03	0.709924	18.9541	108	70	11.9667
108850284	1	41	0	119	48	47	48	38.8	45.2	3.7	0.7	5.1	78	367	5.73	4.27	0.86	1.34	2.18	0.641791	19.7266	130	64	11.9667
107960293	0	43	0	33	16	18	19	44.6	29.3	11.3	2.9	5.16	59	276	4.86	4.28	0.54	1.56	2.15	0.346154	23.4618	108	61	11.9667
105114012	1	34	0	47	18	13	17	47.5	27.2	7	1.7	2.74	55	188	4.78	4.33	1.01	1.4	2.22	0.721429	17.924	101	59	11.9667
103862110	1	32	0	88	23	12	19			11.4	4.1	4.1	93	403	4.83	3.68	1.63	1.17	1.72	1.39316	16.8166	118	88	11.8667
1000111	0	50	0	216	135	34	35			12.1	1.5	5.1	38	195	5.42	3.61	1.18	1.28	1.79	0.921875	23.3093	122	82	11.8667
103862101	1	31	0	82	33	16	21			6	1.2	5.57	96	335	4.65	3.85	1.01	1.53	1.85	0.660131	24.9121	129	80	11.8667
103862121	1	32	0	63	18	10	18			12.6	1.6	4.8	94	383	4.61	3.83	1.09	1.23	1.83	0.886179	22.884	119	77	11.8667
103861985	1	27	0	72	10	12	17			10.4	1.3	3.8	92	378	4.94	3.57	1.03	0.96	1.83	1.07292	19.9654	119	70	11.8667
103861924	1	22	0	69	28	16	22			10.2	3.3	7	114	358	4.84	3.82	1.6	1.15	1.7	1.3913	24.2126	117	68	11.8667
115530047	1	25	0	42	32	27	25			9	0.7	3.57	82	299	5.3	3.9	1.36	1.33	1.85	1.02256	18.2925	109	67	11.8667
107591056	1	50	1	55	14	20	22			7.7	0.7	3.2	65	259	4.48	4.36	2.14	1.18	1.78	1.81356	22.8124	102	66	11.8667
103861907	0	50	0	60	41	18	17			20.6	2.5	5.3	85	241	4.64	4.08	1.09	1.52	1.71	0.717105	20.3074	110	65	11.8667
103862150	1	33	0	85	38	34	29			16.1	4.5	4.3	78	333	4.45	4.14	1.37	1.34	1.88	1.02239	24.2253	113	57	11.8667
107750065	0	40	1	46	23	21	26			7.8	0.8	6.4	88	231	5.79	4.45	1.15	0.97	2.59	1.18557	23.8853	110	70	11.5333
106240925	1	69	1	124	26	21	22	44.1	30.8	12.3	2	4	73	267	4.71	5.66	1.97	1.21	3.09	1.6281	21.9531	168	96	11.2333
108833102	1	51	0	62	16	11	24	39.5	25.2	17	2.7	4.69	91	291	5.66	3.75	0.89	1.21	2.1	0.735537	23.1049	110	70	12.0333
105113486	1	55	0	38	18	41	33	44.8	27.7	13.2	1.4	3.88	92	406	6.94	3.85	1.1	1.12	2.04	0.982143	22.0272	128	70	12.0333
105113368	0	50	0	70	34	18	18	42.8	28.5	11.5	2.5	3.17	80	310	5.94	4.1	1.08	1.34	2.09	0.80597	23.8406	103	67	12.0333
113850035	1	72	0	54	19	14	17			10.8	2.3	6.7	70	223	5.42	4.11	1.02	1.36	2.06	0.75	22.0509	107	62	12.0333
105113448	1	46	1	56	38	19	24	46	27.8	12.7	2.8	3.22	88	192	4.91	3.76	1.84	1.12	2.08	1.64286	24.8519	152	92	12
114260691	1	47	0	72	53	21	24			12.9	2.3	3.52	82	369	5.67	4.27	2.84	1.31	1.94	2.16794	20.475	155	90	12
114260929	0	22	0	50	19	16	21			12.5	2.8	4.01	54	168	4.98	3.97	1.08	1.47	1.99	0.734694	24.6755	122	78	12
114260811	1	34	0	51	24	13	19			11.5	1.4	3.13	64	180	4.62	4.28	0.66	1.51	2.17	0.437086	20.1017	118	74	12
105113853	1	37	1	100	93	58	39	45.6	27.8	7.7	2.1	4.71	100	405	5.29	4.14	1.59	1.5	1.49	1.06	24.6618	117	74	11.9
20101158	0	48	0	55	75	38	38	53.5	25.9	9.9	2.1	6.32	91	273	5.31	5.84	1.51	2.28	2.51	0.662281	22.3286	126	78	11.5333
107860414	0	39	1	71	23	16	18	47.5	28.5	16	1.7	3.3	61	206	5.28	5.22	1.6	1.26	2.54	1.26984	22.4936	130	68	11.5333
113820068	1	45	1	75	21	12	19	44.2	31.8	8.1	1.6	2.9	56	197	4.79	5.03	1.53	1.45	2.67	1.05517	20.8021	126	74	11.2333
116080622	1	33	0	37	45	25	26			6.7	1.9	2.12	75	134	4.41	5.09	0.77	1.48	2.89	0.52027	19.5572	105	65	11.2333
110970294	1	64	1	124	31	17	23			7.9	1.5	4.37	66	306	4.48	4.71	1.41	1.42	2.17	0.992958	24.9836	135	78	12.0667
108833355	1	86	0	42	20	22	18	42.7	29.6	8.5	1.9	6.01	71	240	6.26	3.67	0.85	1.25	1.82	0.68	23.6541	134	76	11.9
105113540	1	49	0	91	12	17	31	45.7	28.1	13.7	1.8	5.22	59	166	5.18	5.03	0.89	2.28	1.66	0.390351	19.0982	142	74	11.9
105113597	1	71	0	88	29	19	22	43.5	29.7	10.8	1.9	3.62	91	375	4.99	3.31	1.09	1.09	1.67	1	23.1678	114	73	11.9
100194108	0	24	0	51	10	10	16			18.5	3.4	2.97	68	228	4.81	3.72	0.78	1.61	1.63	0.484472	20.7185	115	72	11.9
100131189	0	33	1	47	10	12	17	42.6	25.4	3.5	0.2	4.8	56	192	5.44	3.31	0.79	1.23	1.51	0.642276	22.2266	115	71	11.9
105113600	1	62	0	77	44	18	20	44.7	28.3	7.3	0.7	4.2	83	225	4.79	3.91	1.98	1.16	1.63	1.7069	22.7336	116	71	11.9
114260857	1	39	0	53	26	183	97			8.2	1.5	3.07	45	213	5.43	3.9	0.67	1.59	1.83	0.421384	20.5187	108	67	11.9
114260864	1	35	0	28	23	15	22			9	2.1	2.94	61	254	5.18	2.93	0.8	1.17	1.35	0.683761	21.8942	112	62	11.9
106053238	1	47	1	96	135	20	30	44.3	29.4	23.5	3.5	2.5	81	421	5.91	5.41	4.47	1.13	2.3	3.95575	24.6154	150	78	11.6
100540432	0	54	1	37	37	31	29	48.9	24.4	15	2.4	4.81	80	271	5.45	5.06	2.05	1.23	2.66	1.66667	24.3096	119	61	11.2667
20103680	0	42	1	114	113	40	35			14.8	1.7	4.9	79	446	4.76	4.52	1.48	1.41	2.23	1.04965	22.5896	100	72	12.0667
103830068	1	61	1	80	25	15	21			12.6	2.6	3.58	93	343	5.27	3.43	1.05	1.2	1.62	0.875	24.0513	165	100	11.9333
105113513	1	57	1	102	25	18	22	46.1	27	22.6	3.1	5.94	84	328	5.37	4.36	1.46	1.31	2.34	1.1145	24.5935	158	88	11.6333
115080005	0	30	0	69	23	25	25			11.8	2.2	3.95	92	261	5.18	4.86	0.64	1.51	2.79	0.423841	17.9592	117	72	11.2667
116080208	0	30	1	71	67	22	18			12.2	2	3.93	47	445	5.13	5.18	2.08	1.27	2.77	1.6378	23.4776	119	62	11.2667
104340950	1	48	1	76	40	20	23	49	24.7	8.9	2.5	6	102	222	8.49	5.5	1.79	2.15	2.15	0.832558	21.7955	148	80	12.0667
112570248	0	28	0	52	22	25	30			22.7	3.8	4.62	113	259	4.7	4.28	0.82	1.8	1.76	0.455556	19.8962	132	90	11.9333
114260949	0	25	0	51	18	14	21			7.5	0.8	3.5	63	177	5.48	3.8	0.94	1.32	1.82	0.712121	21.3021	135	82	11.9333
112570234	1	35	0	71	21	79	56			8	0.7	2.67	67	234	8.6	3.63	1.54	0.84	1.78	1.83333	24.7403	135	77	11.9333
115780091	1	47	0	51	33	18	19	45.3	23.7	20.8	4.1	2.9	59	216	7.26	3.61	0.61	1.34	1.85	0.455224	22.1538	110	76	11.9333
100030626	1	47	1	105	28	18	20	43.8	34.2	8.2	2.1	3.7	81	265	5.4	4.65	3.8	1.18	1.89	3.22034	22.1223	115	73	11.9333
106650049	1	78	0	40	11	15	21	41.5	28.5	10	1.1	3.3	55	235	4.9	3.83	0.85	1.49	1.67	0.57047	21.7513	106	72	11.9333
105114018	1	27	0	42	14	14	17	45.7	31.1	8.6	2.6	2.88	65	131	4.97	4.03	0.84	1.74	1.76	0.482759	21.0659	118	72	11.9333
112570251	0	31	0	31	11	17	21			13.7	2.2	5.45	107	246	5.1	4.16	0.85	1.43	1.74	0.594406	19.9326	112	68	11.9333
103240300	1	75	0	49	13	23	31	41.1	28.4	9.8	1.8	1.95	61	141	4.64	3.19	0.81	1.22	1.42	0.663934	18.6411	117	67	11.9333
113600041	0	29	0	50	16	83	38			6	0.9	4.8	64	191	4.78	3.21	0.57	1.13	1.52	0.504425	22.9164	90	60	11.9333
112570353	1	48	0	55	12	9	16			8.2	1.4	2.95	64	272	4.7	4.24	0.55	1.65	1.72	0.333333	20.4471	94	59	11.9333
100520386	1	36	1	79	33	24	41	44	36	14.9	2.8	6.1	105	438	4.8	4.15	0.83	1.27	2.28	0.653543	24.3376	118	81	11.6667
101920139	0	69	0	69	20	22	27	41.3	30.7	10.3	1.9	8.02	109	241	6.89	5.43	1.11	1.38	2.7	0.804348	21.9516	170	80	11.3
20100457	0	40	0	29	16	12	18			12.5	1.5	4.9	58	203	4.67	6.38	1.48	1.4	2.93	1.05714	20.9466	108	59	11.3
102010108	0	55	1	56	28	17	19	40.2	39.9	10.6	1.9	9.86	211	501	5.39	5.29	1.94	1.14	3.05	1.70175	22.2301	138	58	11.3
105810346	0	45	0	103	31	16	19			11	1.1	3.5	49	176	5.02	5.57	1.56	1.83	2.15	0.852459	20.4922	130	80	12.0667
105113871	1	39	0	32	42	17	19	42.8	28.9	9.7	1.5	6.08	82	281	5.41	4.43	1.93	0.94	1.98	2.05319	24.514	126	75	12.0667
104341039	1	67	1	44	19	21	23	45.2	38.8	14	2.1	7.7	79	246	7.61	4.99	1.08	1.8	2.23	0.6	21.5052	145	70	12.0667
105130233	1	23	0	67	17	19	19			8.1	1.5	3.17	52	207	4.95	4.37	0.57	1.55	2.16	0.367742	19.714	107	69	12.0667
105390779	0	25	1	28	23	22	20	41.7	24.7	15	2.2	3.36	90	223	4.77	3.51	1.22	0.63	1.91	1.93651	23.2728	110	82	11.9667
100131043	0	26	1	97	18	24	31			9.2	1.9	4.84	98	399	4.67	4.04	1.28	0.75	2.53	1.70667	23.8076	95	66	11.6667
105142117	0	41	1	116	110	29	35	46.7	36	14.4	3	4.43	74	550	6.4	5.55	1.2	1.9	3.05	0.631579	23.3762	138	94	11.3667
112600136	1	36	0	86	28	22	25			10.3	1.3	4.5	104	368	5.56	5.32	1.38	1.57	2.76	0.878981	20.6278	135	92	11.3667
104050069	0	34	0	84	10	12	21			11.3	1.9	5.17	86.5	217	5.54	5.03	0.38	1.33	3.03	0.285714	20.0427	132	84	11.3667
112580588	0	42	1	62	34	13	18	44.7	31.3	13.2	1.3	3.8	79	326	5.22	4.15	1.16	1.1	2.06	1.05455	24.8591	133	86	12.1
108833501	0	63	1	73	63	28	21	41.1	31.9	9.7	2.4	3.5	91	313	4.75	3.47	2.07	0.73	1.82	2.83562	23.222	116	67	11.9667
105113733	1	43	0	105	32	23	24	46.4	28.2	12	2.4	5.71	111	395	4.8	4.59	1.01	1.27	2.51	0.795276	21.2245	148	98	11.6667
115590043	1	23	0	81	17	24	25	46.5	21.8	6.3	1.2	3.22	110	172	5.19	5.08	1.02	1.9	2.6	0.536842	23.4791	142	92	11.6667
102330811	1	50	0	46	20	16	18	47.1	29.9	12.3	1.4	6.6	111	276	5.17	5.32	1.46	1.71	2.51	0.853801	24.9056	133	85	11.6667
115590023	0	26	0	72	22	11	21	46.5	27.5	11.1	1.4	4.3	95	294	5.03	5.13	1.17	1.62	2.34	0.722222	18.4773	130	80	11.6667
102330764	0	27	0	89	101	69	36	45.8	23.2	11	1.4	4.8	84	289	4.69	5.25	1.01	1.65	2.55	0.612121	22.5973	121	75	11.6667
115590031	1	33	0	103	20	12	20	44.8	22.5	8.8	1.3	4.18	103	327	5.55	4.53	1.86	1.34	2.4	1.38806	21.7515	128	75	11.6667
115590079	0	47	0	52	16	12	17			10.2	0.2	4.92	68	201	5.23	4.34	2.31	0.96	2.47	2.40625	20.3929	104	74	11.6667
115590061	0	22	0	69	20	24	21			10.7	0.4	4.02	69	250	4.94	4.65	0.63	1.8	2.53	0.35	22.5827	120	74	11.6667
105113668	1	41	0	101	21	24	21	47.1	34.1	12.2	0.8	4.85	98	379	4.97	4.72	1.1	1.29	2.42	0.852713	20.3806	121	71	11.6667
102330824	1	33	0	86	37	21	24	47.5	23.5	6.4	1.3	5.12	85	191	4.75	4.85	1.59	1.38	2.39	1.15217	24.1665	146	71	11.6667
106770130	1	38	0	90	18	18	29	47.9	29.1	9.1	1.2	3.5	65	221	6.69	5.72	0.75	1.87	2.56	0.40107	21.6441	121	67	11.6667
115590092	0	32	0	58	21	20	20			7.9	0.7	3.84	65	220	5.27	4.76	1.58	1.31	2.39	1.20611	21.1024	105	65	11.6667
102330816	1	53	1	106	35	16	17	46.4	33.1	11.7	2	3.43	83	395	4.99	4.52	1.12	1.05	2.5	1.06667	22.7204	102	60	11.6667
20103048	1	50	0	47	15	15	23			10.6	0	3.77	50	202	5.45	4.58	0.98	1.28	2.3	0.765625	20.858	101	56	11.6667
106150410	1	64	1	100	82	18	24	43	26	10.7	2.1	4.18	79	257	5.16	5.52	1.85	1.3	3.09	1.42308	24.39	135	74	11.4
112581030	1	27	1	88	21	15	18	47.2	21.8	12.5	2	3.6	83	321	5.28	3.98	1.68	1.01	2.08	1.66337	24.4603	130	85	12.1
113850036	1	72	0	49	14	8	18			11.2	2.4	2.92	71	248	4.91	3.51	1.28	1.12	1.71	1.14286	20.8209	110	80	12.0333
112600304	1	37	0	62	65	26	24			10.4	1.3	3.2	81	229	4.27	3.57	1.51	1.17	1.58	1.2906	20.0863	125	61	12.0333
114260688	1	24	0	72	16	20	31			8.7	1	3.66	74	280	5.49	3.69	0.83	1.48	1.73	0.560811	23.2216	132	80	12
106053167	1	63	0	60	19	10	16	41.8	31.2	13.5	2.1	4.9	109	333	5.89	3.05	1.21	0.86	1.62	1.40698	23.6336	132	79	12
114970182	1	44	0	74	10	19	19	42.5	26.5	4.4	0.7	3.2	55	127	4.99	3.68	1.25	1.19	1.8	1.05042	19.0216	100	67	12
114260908	1	48	0	59	10	13	19			12	2.3	3.25	63	163	5.34	4.36	1.11	1.77	1.74	0.627119	20.1813	135	85	11.9667
116100011	1	37	0	37	12	15	19			9.2	2.7	4.39	86	199	4.42	3.33	0.72	1.46	1.37	0.493151	20.5859	111	80	11.9667
114260909	1	52	0	116	25	13	20			8	1.9	4.03	61	130	6.61	3.57	0.77	1.64	1.65	0.469512	21.4876	121	75	11.9667
115780062	1	44	1	78	36	17	19	45.2	23.8	17.9	1.9	3.1	85	389	5.31	2.86	1.94	0.86	1.2	2.25581	23.0518	120	74	11.9667
105113446	1	68	0	72	14	12	18	43	28.4	3.7	1.1	4.75	93	240	5.04	3.76	1.18	1.18	1.84	1	19.9832	116	70	11.9667
100194403	0	25	0	87	13	21	25			9.2	1	4.3	60	157	5.77	4.62	1.01	1.75	1.8	0.577143	20.3315	100	68	11.9667
110593515	1	35	0	85	14	11	16	45.1	32.9	5.4	3.2	2.3	52	223	4.75	4.06	0.84	1.45	1.87	0.57931	19.0056	96	60	11.9667
108833378	1	64	1	102	22	15	25	41.6	32	21.9	3.2	5.15	68	214	5.05	5.15	0.89	1.52	2.52	0.585526	22.6462	126	83	11.7
104290519	0	51	1	55	207	38	28	47.1	26.9	18.1	1.7	4.4	85	448	6.86	6.02	4.93	1.25	2.99	3.944	23.9185	148	87	11.4
106830034	0	32	1	46	14	23	15	46.9	21.5	19	3.1	5.21	77	283	6.34	3.78	1.01	0.95	1.98	1.06316	22.9219	130	84	12.1
102150534	1	34	1	133	19	14	15			10.2	3.8	4.5	95	202	5.58	2.77	0.74	0.95	1.58	0.778947	24.8522	133	88	12.0667
116270025	1	70	0	83	33	25	23			23.9	2.7	3.1	107	339	4.59	3.87	1.67	1.12	1.71	1.49107	23.3167	120	82	12.0667
20104069	0	39	0	67	29	11	22	44.1	25.9	17.1	2.5	4.4	85	417	5.07	4.21	0.74	1.83	1.69	0.404372	22.6843	113	66	12.0667
114260845	1	34	0	64	16	15	25			5.3	1.5	4.4	61	149	4.79	4.2	0.63	1.71	1.79	0.368421	20.5469	102	58	12.0667
105113935	1	40	0	70	20	11	19	44.2	24.2	10	2.2	2.87	77	249	5.06	3.58	0.91	1.62	1.52	0.561728	23.9567			12.0667
100770477	1	60	1	93	55	39	31	47.4	29.6	13.5	1.1	4.6	79	248	6.89	4.82	2.15	1.11	2.39	1.93694	22.0707	147	92	11.7
20100434	1	57	0	207	51	22	30	49.4	28.6	16.7	1.5	3.4	91	258	5.65	5.13	1.11	1.8	2.48	0.616667	22.4314	134	86	11.7
100052128	1	78	0	74	32	25	24	45.4	32	10.4	3.1	6.03	86	362	7.38	5.07	2.15	0.96	2.3	2.23958	20.3472	140	80	11.7
112100025	0	23	0	143	22	11	16	41.6	32.5	7.9	2	4.06	87	256	5.13	4.48	1.17	1.23	2.57	0.95122	21.1689	152	79	11.7
20101533	1	60	0	52	15	14	18	43	30	10.6	1.4	5.1	60	215	4.67	5.12	0.69	1.62	2.58	0.425926	20.8284	110	76	11.7
20101536	0	41	0	71	17	11	14	44.6	32.4	14.7	1.6	3	61	225	4.59	6.2	1.3	2.4	2.48	0.541667	19.5196	94	62	11.7
106150375	1	68	1	107	72	29	28	46.6	35.5	12.3	1.5	3.47	96	361	8.03	5.69	2.82	1.32	3.01	2.13636	23.6244	178	110	11.4
108940105	1	75	0	64	11	10	18	44.9	25.1	6.2	2.1	3.3	66	164	4.99	4	0.74	1.3	1.9	0.569231	22.1483	105	74	12.1
112580985	1	28	1	86	26	20	22	50	29	12.8	2.4	3.7	112	295	5.4	4.46	1.78	1.49	1.27	1.19463	23.5479	121	72	12.1
106030238	1	47	1	78	31	9	18	45.1	22.9	10.6	0.4	2.67	103	351	5.23	4.01	5.74	1.05	2.22	5.46667	22.6162	100	70	12.1
115530015	1	27	0	65	13	11	15			7	0.5	4.8	98	307	5.18	3.64	2.5	1.39	1.62	1.79856	18.1382	120	70	12.1
105113576	1	48	0	65	16	17	17	48.5	32.4	17.9	3.1	3.59	91	317	5.25	3.92	1.72	1.33	1.71	1.29323	20.2024	125	69	12.1
112580910	1	30	0	53	16	20	14	47.3	23.7	12.2	1.6	5.8	79	215	4.89	3.94	0.94	1.34	1.82	0.701493	22.233	117	68	12.1
105113646	0	62	0	120	216	51	44	45	36.1	21.4	1.2	5.78	92	449	5.49	3.83	4.11	0.85	1.83	4.83529	21.9004	121	64	12.1
112581125	1	30	0	57	15	10	20			11.8	2.1	2.34	65	180	5	3.37	1.6	1.22	1.45	1.31148	19.433	106	62	12.1
106790697	0	29	1	73	12	16	19	43.1	22.4	8.7	1.3	2.96	76	115	5.8	4.45	1.2	1.04	2.47	1.15385	24.8819	120	88	11.7333
105760384	1	74	0	104	20	17	26	41.6	39.4	9.7	1	4.2	83	319	5.28	5.28	1.84	1.21	2.6	1.52066	21.5269	130	80	11.7333
102330876	1	36	0	53	17	19	28			6.2	0.8	2.72	70	129	4.66	4.87	0.88	1.59	2.33	0.553459	21.8742	102	65	11.7333
102330877	1	35	0	50	13	10	18			13.3	2.7	2.9	57	162	4.52	4.14	0.75	1.09	2.37	0.688073	20.6025	110	63	11.7333
106890020	0	33	1	71	61	29	26	45.8	25.2	7.8	0.9	5.2	88	377	5.32	5.41	2.77	1.06	2.63	2.61321	23.4484	130	92	11.4
112570449	0	44	0	126	18	15	22			8.5	2	2.94	62	224	5.69	4.28	0.83	1.51	1.91	0.549669	22.0124	163	83	12.1333
113680486	1	34	0	54	17	17	28			11.9	1.2	6.1	108	310	5.43	3.87	1.42	1.12	1.74	1.26786	21.6379	124	82	12.1333
112570439	0	45	0	101	26	18	33			22	4.1	5.62	70	255	5.08	3.33	0.84	1.2	1.58	0.7	22.5804	124	82	12.1333
115780111	1	56	1	79	19	19	25	44.4	25.6	7.8	2.9	5.6	60	214	4.25	4.07	1.05	1.2	1.86	0.875	22.22	130	80	12.1333
115280006	1	73	0	61	36	32	23			9.7	1.2	5.1	93	419	4.83	3.42	2.02	1.1	1.55	1.83636	24.2969	110	78	12.1333
113680740	1	38	0	54	30	10	16			15.1	1.8	5.3	77	195	5.26	4.14	1.08	1.38	1.76	0.782609	20.0903	125	77	12.1333
104100547	1	56	0	40	27	10	19	46	30	8.1	1.1	2.8	74	266	5.21	3.49	0.74	1.53	1.39	0.48366	16.3767	116	75	12.1333
108833320	1	60	0	107	50	19	30	43.5	27	8.5	2.7	4.92	76	239	5.43	3.84	0.83	1.57	1.77	0.528662	21.0304	130	75	12.1333
116150017	1	38	0	170	212	20	21			6.9	1.1	3.4	49	176	5.37	4.81	1.09	2.48	1.54	0.439516	18.2452	117	73	12.1333
113680888	0	45	0	52	12	12	20			24.5	2.5	2.7	71	283	4.94	4.29	0.74	1.88	1.46	0.393617	17.3639	120	73	12.1333
113680863	0	47	0	69	15	16	20			12.9	1.5	4.6	60	240	4.76	3.93	0.66	1.65	1.58	0.4	18.2183	108	72	12.1333
105113554	1	52	0	88	24	19	19	47.1	27.1	7.8	1.5	4.74	96	283	4.52	3.55	2.32	0.84	1.79	2.7619	24.0785	117	71	12.1333
100319027	0	38	0	37	7	15	18			6.8	2.1	3.16	60	154	5.09	4.18	0.42	1.48	1.87	0.283784	22.3432	115	66	12.1333
115280011	1	71	0	81	24	17	21			15.5	1.5	3.5	98	327	4.69	4.33	1.85	1.33	1.87	1.39098	22.9178	113	63	12.1333
112570446	0	32	0	64	12	15	28			11.2	2.6	2.88	62	158	4.75	4.98	0.98	2.34	1.77	0.418803	19.3383	103	60	12.1333
105114004	1	34	0	39	19	16	18	43.4	26.3	9.8	2.6	2.83	56	185	5.06	3.65	0.49	1.72	1.5	0.284884	18.591	98	55	12.1333
112580566	0	49	1	79	55	18	24	44.3	33.7	8.1	1	4.5	99	279	6.34	4.39	2.44	1	1.93	2.44	22.0243	125	87	12.1
105113569	1	49	0	65	23	17	17	45.1	26.8	16.6	3.7	4.87	94	268	5.44	4.43	0.99	1.52	2.09	0.651316	23.915	120	75	12.1
108940067	1	48	0	165	21	16	19	45.1	21.9	9.7	2	4.2	88	293	5.23	4.2	0.99	1.2	2.15	0.825	22.8615	118	70	12.1
112220153	0	37	0	74	23	16	21			11.2	2.4	3.89	72	215	4.67	4.34	0.63	1.52	2.21	0.414474	19.7453	107	60	12.1
115530040	1	25	0	52	20	14	19			6.7	1.5	3.95	46	153	4.55	4.31	0.71	1.66	2.13	0.427711	17.6593	99	57	12.1
110200189	1	58	1	66	36	19	19			10.8	1.6	3.83	86	366	4.88	4.23	1.98	0.78	2.41	2.53846	24.3037	110	82	11.8
100052274	1	59	1	82	35	17	34	48.8	36.5	4.4	0.5	4.03	75	340	7.14	6.34	5.58	0.96	2.88	5.8125	22.4204	174	78	11.4333
100065632	1	30	1	77	15	25	26			11.6	1.9	4.3	97	307	5.59	3.62	1.56	0.84	1.92	1.85714	24.2516	131	76	12.1667
115280019	1	64	1	86	69	29	22			15.5	1.7	6.1	93	326	5.26	3.47	2.82	0.86	1.98	3.27907	24.8445	112	79	12.1333
108833099	1	47	1	72	35	21	20	39.9	27	14.1	2.2	4.59	68	428	6.79	5.84	8.33	1.05	2.36	7.93333	23.737	140	79	11.8
100052509	0	65	0	98	22	38	34	44.1	29.9	9	1.3	4.37	57	230	5.41	5.43	1.51	1.09	3.11	1.38532	20.3894	130	75	11.4333
105090144	1	77	1	147	18	15	17	45.1	30.8	6.4	1.4	3.21	67	266	5.13	4.92	1.22	1.64	2.71	0.743902	21.121	99	60	11.4333
20106270	0	23	0	73	36	25	23			10.3	1.9	2.55	56	178	4.82	5.68	1.41	1.5	3.09	0.94	21.2788	100	60	11.4333
104480783	0	47	1	88	48	50	33			14.6	1.5	3.1	76	396	4.75	3.78	1.9	0.97	1.76	1.95876	24.2415	130	72	12.1667
106010299	0	45	1	124	35	24	21	44.6	30.4	27.6	4.9	4.12	82	310	5.1	4.19	1.65	1.01	2.22	1.63366	23.6958	127	87	12.1333
113680831	1	26	1	103	19	11	14			6.8	0.7	4	64	265	4.74	4.65	1.5	1.24	2.35	1.20968	23.6559	110	72	11.8
105360346	1	78	1	75	66	27	18	47.3	29.7	14.9	1.3	5.1	103	347	5.45	4.99	2.81	0.98	2.68	2.86735	22.8816	126	83	11.4667
111630174	1	24	0	97	18	19	28	49.3	28.7	7.6	0.9	3.4	81	232	5.02	6.06	1.22	1.93	2.84	0.632124	21.8182	125	77	11.4667
116220003	1	50	0	78	18	11	15	47.4	29.6	7.3	0.7	5.3	74	245	4.81	4.95	1.19	1.01	2.96	1.17822	24.6853	107	74	11.4667
111630208	0	32	0	79	21	17	24			9.4	2	5.51	80	318	4.55	5.17	1.77	1.24	2.99	1.42742	17.7004	105	64	11.4667
116080655	1	34	0	51	15	11	17			8.6	0.9	6.9	73	187	4.82	4.9	0.65	1.33	2.78	0.488722	20.3373	97	61	11.4667
116220005	1	50	0	94	24	16	29	41.8	30.5	14.3	1.8	4.8	117	358	8.07	6.17	1.15	2.35	2.97	0.489362	16.8175	90	57	11.4667
20102820	0	25	0	62	10	9	21			9.1	1.6	3.11	62	186	4.72	6.1	0.62	2.26	2.69	0.274336	21.2654	98	54	11.4667
114090646	1	37	1	50	33	20	23			8.1	2.2	2.8	64	343	5.89	4.42	1.36	1.95	1.91	0.697436	24.1117	128	83	12.1667
113790021	1	35	1	76	39	21	16	44.5	28.4	5.7	0.7	3.93	106	351	5.81	4.43	2.62	1.09	2.2	2.40367	23.1978	111	86	12.1333
113680622	1	54	1	90	62	105	71			12.8	2.5	4.6	67	391	5.39	5.96	12.24	1.1	2.54	11.1273	23.5016	126	83	11.8
108090135	1	54	0	28	14	8	16	44	30.7	12.1	2	4.28	63	285	5.41	4.7	1.41	1.46	2.5	0.965753	21.5858	120	76	11.8
110200225	0	35	0	46	12	32	25			9.2	1.1	4.09	56	157	4.8	4.66	0.91	1.41	2.32	0.64539	22.8331	107	70	11.8
105130222	1	32	0	53	21	11	14			11.6	2.1	4.63	56	289	4.72	4.56	1.12	1.36	2.46	0.823529	20.3894	104	62	11.8
110200137	0	23	0	36	10	11	15			13.2	1.7	4	61	175	5.2	5.03	0.48	1.36	2.6	0.352941	20.6533	80	56	11.8
114130077	0	35	0	88	17	12	22			8.8	1.7	5.16	95	448	6.08	4.87	1.01	1.36	2.88	0.742647	23.1405	172	91	11.5
114130080	0	33	0	63	22	9	22			8.7	1.9	6.64	111	336	5.74	4.91	1.07	1.34	2.66	0.798507	24.7815	145	88	11.5
116080289	1	35	1	57	22	14	18			22.3	2.9	4.6	87	299	5.58	4.96	2.17	1.08	2.65	2.00926	24.4176	133	81	11.5
116080122	0	31	0	62	21	13	18			10.4	0.7	4.4	90	230	4.92	4.63	0.84	1.31	2.64	0.641221	22.7682	130	75	11.5
100066036	1	39	1	33	41	26	27			29.1	5.6	4.49	77	394	5.14	3.74	2.41	0.91	1.58	2.64835	23.728	140	97	12.1667
105130255	0	39	0	48	22	17	20			14	1.5	3.7	67	156	4.76	4.73	1.18	1.58	2.16	0.746835	21.9899	125	86	12.1333
105113483	1	53	0	95	25	17	19	42.8	31.1	7.4	0.8	5	95	303	4.74	4.53	2.59	0.9	2.08	2.87778	24.8013	133	83	12.1333
112570407	1	50	0	142	72	36	28			6.8	2	5.41	101	462	6.4	4.87	2.46	1.34	2.1	1.83582	19.1794	130	80	12.1333
115280018	1	64	0	103	44	25	23			17.9	2	5.5	89	291	4.92	4.18	1.95	0.78	2.25	2.5	23.9904	118	78	12.1333
113680914	0	41	0	61	15	9	13			8.6	1	2.1	64	134	4.84	4.8	0.78	1.74	2.16	0.448276	17.2954	114	76	12.1333
115280008	1	68	0	95	68	37	36			3.6	0.5	3.7	66	417	5.47	4.09	2.47	1.11	2.07	2.22523	21.6761	121	75	12.1333
100307007	1	69	0	89	22	17	18			11.4	1.5	3.8	82	284	5.03	4.02	1.29	1.07	2.21	1.20561	23.1481	127	75	12.1333
105113538	1	51	0	50	13	14	23	45.4	26	12.6	3	3.66	70	178	5.37	4.98	0.66	2.09	2.05	0.315789	21.952	109	74	12.1333
106660748	1	41	1	77	20	19	20	44.7	28.6	10.3	1.3	2.83	88	269	5.05	4.31	1.38	1.43	2.27	0.965035	21.0077	122	74	12.1333
112570433	0	31	0	72	26	19	19			7.2	1.9	4.93	86	182	15.9	4.11	1.48	1.08	1.99	1.37037	21.1327	129	74	12.1333
113680651	0	25	0	87	42	19	19			11.6	1.3	3.3	86	404	4.98	4.15	1.39	1.02	2.23	1.36275	23.0204	118	73	12.1333
105113996	1	39	0	50	16	9	20	44.4	28.8	4.9	0.8	5.09	65	147	5.08	4.25	0.59	1.69	2.2	0.349112	20.4248	116	71	12.1333
112570438	0	33	0	93	12	14	30			8.8	2.1	5.06	68	151	5.29	5.33	1.13	2.31	2.14	0.489177	16.4776	122	66	12.1333
106660829	0	47	0	57	15	7	17			8.9	1.5	4.1	69	259	5.12	4.53	0.68	1.75	2.16	0.388571	20.7371	113	65	12.1333
113680905	0	42	0	63	22	10	22			12.2	1.4	2.3	81	268	4.77	5.07	0.92	1.88	2.26	0.489362	17.9283	108	62	12.1333
113680886	0	45	0	56	15	14	22			20.9	3.6	4.41	61	248	4.71	4.62	0.89	1.76	2.06	0.505682	17.5566	99	60	12.1333
108940086	0	72	0	42	12	9	21	45.8	27.2	6.9	1.4	2.01	64	122	5.3	4.14	0.66	1.22	2.22	0.540984	18.1752	93	56	12.1333
105142260	1	54	1	65	14	19	19	41.8	29.1	7.9	1.8	4.69	72	300	6.77	4.88	1.49	1.63	2.41	0.91411	24.5728	111	66	11.8333
106980079	1	71	1	78	66	29	28	47	22	14.3	3.3	4.8	85	462	8.1	5.67	1.51	1.71	2.8	0.883041	24.6877	134	85	11.5333
114080586	1	46	1	113	38	25	28	42.7	28.2	13.8	1.9	5.09	78	386	6.69	3.86	4.25	0.78	1.53	5.44872	23.4596	127	76	12.1667
114080673	1	46	1	91	122	49	29	43.6	29.5	9.1	1.7	4.47	89	416	5.49	4.33	1.76	1.32	2.17	1.33333	24.8922	121	72	12.1667
105113497	1	53	0	74	19	17	23	44.1	28.2	14.3	2.8	5.95	93	262	5.05	4.5	0.55	1.58	2.51	0.348101	22.4685	152	88	11.8333
110593459	1	31	1	77	31	16	20			13.9	1.4	6.3	107	371	6.79	5.28	1.36	1.64	2.28	0.829268	23.1672	135	87	11.8333
110593363	1	26	0	59	23	22	21			16.7	1.6	4.4	83	328	5.07	4.58	1.4	1.37	2.4	1.0219	23.2507	135	85	11.8333
110594465	0	44	0	42	13	11	17			4.9	1.3	6.54	59	203	5.27	5.28	0.71	1.74	2.53	0.408046	21.4062	105	78	11.8333
113680901	0	43	0	46	21	10	15			11.3	1.6	2.4	59	154	5.29	4.72	0.56	1.51	2.36	0.370861	18.2707	107	68	11.8333
110592987	0	26	0	77	37	19	20			14	2.5	2.65	91	291	4.35	4.4	1.39	1.41	2.32	0.985816	19.9184	105	60	11.8333
107050188	1	44	1	51	17	16	18	42.2	26.7	5.4	1.2	3.3	87	380	5.21	4.68	0.9	1.16	2.87	0.775862	24.3676	140	90	11.5333
100066107	1	40	1	77	38	21	20			25.9	5.4	2.94	92	301	5.64	4.22	0.92	1.1	2.21	0.836364	24.8712	116	71	12.1667
100066734	0	36	1	45	13	21	17			7.3	0.9	4.1	78	196	5.24	4.1	0.95	1.38	1.8	0.688406	23.1785	100	70	12.1667
104620678	0	51	1	51	45	15	17	43.8	32.8	8.7	0.9	3.88	70	306	5.44	5.88	3.28	1.21	2.34	2.71074	24.7242	123	66	11.8667
20106064	0	28	1	81	141	101	68	44.3	26.2	13.1	2.3	7.47	116	340	5.36	4.84	1.27	1.02	2.81	1.2451	22.9209	107	82	11.5333
100065717	1	32	1	67	44	29	36			18	2.3	4.5	103	298	5.24	5.09	1.17	1.63	2.19	0.717791	24.5139	164	98	12.1667
114080469	1	25	1	49	39	20	25	42.5	25.5	21.5	2.2	3.9	87	244	4.8	3.55	0.95	1.35	1.6	0.703704	23.0132	136	88	12.1667
103862303	1	45	1	74	90	29	29			13.6	2.1	5.4	92	471	5.1	4.29	3.52	1.08	2.32	3.25926	24.6117	134	76	11.8667
100308099	1	27	0	80	348	62	35					4.6	98	475	5.04	5.5	3.2	1.18	2.73	2.71186	23.874	120	90	11.5333
110593283	1	23	1	120	23	24	23	40.2	27.1	11.4	1.5	4.85	99	310	5.01	4.83	0.8	1.52	2.81	0.526316	22.8859	120	80	11.5333
107860405	1	46	0	117	16	39	44	40.6	31.5	4.9	0.9	4.09	66	211	5.04	4.74	0.83	1.46	2.8	0.568493	23.3762	126	70	11.5333
114080804	1	41	1	78	60	21	21	46.2	27.8	6.2	0.7	3.7	82	334	5.69	5.01	3.85	0.93	2.06	4.13978	23.768	138	89	12.1667
100066081	1	40	1	85	18	17	21			11.7	1.9	3.8	88	366	5.11	3.9	2.41	0.92	1.59	2.61957	22.6474	116	78	12.1667
105390857	1	46	1	66	163	14	24	40.9	29.7	3.5	1.4	3.19	80	371	5.45	4.71	1.88	0.97	2.43	1.93814	24.5409	140	90	11.8667
108833091	0	52	1	101	50	23	24	42.6	28.8	6.6	1.3	4.05	96	340	6.95	5.56	2.83	0.87	3.12	3.25287	23.5955	140	99	11.5667
100066098	1	40	1	68	29	31	22			18.6	2.1	3.7	75	369	4.48	3.93	1.18	1.17	2.16	1.00855	23.4509	120	71	12.1667
113170220	1	36	1	69	44	43	28	47.4	20.6	14.9	1.4	5.8	80	262	5.54	3.88	2.23	1.04	1.79	2.14423	21.7541	103	60	12.1667
103862145	1	33	1	72	39	14	16			17	1.4	5.3	108	339	5.03	4.54	1.98	1.08	2.28	1.83333	23.6636	125	80	11.8667
100570879	0	44	1	109	12	18	22	43.5	35.1	12.2	1.7	6.72	60	219	5.5	5.3	0.81	1.34	2.89	0.604478	22.2928	146	81	11.5667
105113396	0	53	0	67	17	23	30	43.7	32.9	11.4	2.6	2.66	75	219	6.77	3.3	0.74	1.37	1.36	0.540146	24.093	138	85	12.1667
114080532	1	75	1	112	126	22	29	45.5	27.5	9.4	1.3	4.4	79	359	5.33	4.29	1.31	1.82	1.81	0.71978	20.0801	113	83	12.1667
104480907	1	35	0	75	13	8	13			9.8	1.1	3.6	61	241	4.63	4.35	0.99	1.69	1.7	0.585799	17.9649	127	82	12.1667
100065564	1	27	0	57	32	31	23			11.8	1.7	5.3	87	268	5.04	3.23	1.01	1.2	1.32	0.841667	22.9238	117	77	12.1667
100065591	1	28	0	75	21	10	15			15	3.1	3.06	78	312	5	3.69	0.65	1.14	1.9	0.570175	24.3242	124	76	12.1667
104480903	1	34	0	60	21	18	26			24.2	4.6	2.38	72	81	5.05	3.79	0.64	1.85	1.66	0.345946	18.3655	125	76	12.1667
114080864	1	44	0	37	19	9	16			10.1	1	3.8	73	223	4.03	3.43	0.7	1.28	1.45	0.546875	20.8849	110	73	12.1667
114090443	0	44	0	44	12	18	17			11.6	1.3	3.7	57	220	4.67	3.68	1.14	1.06	1.72	1.07547	20.3007	115	71	12.1667
114090722	1	34	0	54	13	13	21			17.9	2.1	3.2	57	146	4.46	4.4	1	1.47	1.92	0.680272	24.9219	113	70	12.1667
100308014	1	46	0	83	14	17	23			17.9	2.5	3.1	52	167	5.38	4.34	1.08	1.67	1.56	0.646707	18.5178	118	68	12.1667
100111009	0	42	0	53	10	11	22			8.3	1.3	5.33	71.3	217	4.97	3.94	0.46	1.58	1.62	0.291139	18.5327	114	67	12.1667
105113990	1	35	0	64	42	27	30	41.5	30.6	12.9	2.7	3.46	63	152	4.19	4	1.07	1.34	1.85	0.798507	23.3295	116	67	12.1667
114080495	0	40	1	64	14	38	25	45	28	8.7	0.7	5.2	82	335	5.47	4.59	1.63	1.09	2.17	1.49541	23.1891	101	65	12.1667
100066693	0	32	0	37	16	18	19			8.1	1.7	3.14	68	234	4.77	3.56	0.74	1.1	1.63	0.672727	20.1286	102	65	12.1667
114080893	1	53	0	52	16	14	16			12.8	1.3	3.9	49	151	4.87	3.92	0.71	1.44	1.63	0.493056	19.313	107	64	12.1667
100065677	1	31	0	71	22	17	23			16.1	3.1	5.02	76	297	5.08	3.99	0.86	1.35	1.76	0.637037	19.3612	107	64	12.1667
103862165	1	34	1	90	28	26	21			15.6	2.6	3.91	95	411	5.39	4.57	2.77	0.97	2.54	2.85567	23.6276	131	72	11.8667
104480779	1	65	1	119	35	21	17			13.4	1.4	3.1	108	383	4.84	4.72	1.19	1.23	2.81	0.96748	23.845	146	81	11.6
108070798	0	29	1	57	28	20	23	43.5	28.5	8.1	0	4.53	86	354	5.26	5.27	5.69	0.78	1.78	7.29487	24.858	130	92	12.2
100066105	1	40	1	48	25	15	28			8.5	1.1	5.3	109	294	4.94	4.64	0.81	1.47	2.08	0.55102	22.2575	125	80	12.1667
104620632	0	53	1	84	28	12	22	45.2	29.8	15.2	1.9	4.8	110	373	6.32	5.48	0.83	2.13	2.41	0.389671	23.2335	126	80	11.8667
106053275	0	47	1	84	39	10	16	45.2	35.4	12.9	1.6	7.14	96	370	16.36	5.8	4.43	0.9	3.1	4.92222	22.8287	134	76	11.6
110310997	0	48	0	50	11	8	13			7.8	1.3	3.3	67	182	4.8	3.69	0.93	1.24	1.76	0.75	20.5182	122	83	12.2333
100066353	1	48	0	51	30	18	21	47.1	24.9	11.4	1.1	4	104	475	4.96	3.89	2.08	1.12	1.71	1.85714	22.8185	114	80	12.2333
109360100	1	57	0	71	58	24	25	43.9	28.1	13.4	1.4	3.7	104	210	5.01	3.87	1.9	0.92	1.86	2.06522	21.4536	127	80	12.2333
108070791	1	32	0	58	46	24	29	44.4	30.6	25.8	1.8	6.2	100	489	5.49	4.96	4.07	1.08	1.76	3.76852	24.4116	128	72	12.2333
110311019	0	29	0	65	16	11	18			11.5	1.2	2.6	66	235	4.77	3.93	1.11	1.37	1.68	0.810219	19.2329	96	70	12.2333
100066598	1	74	0	64	21	11	21	44.6	24.6	8.9	1.9	5.99	92	322	7.59	3.63	0.74	1.17	1.89	0.632479	19.9449	104	70	12.2333
114740058	0	42	0	42	20	31	25			10.8	1.7	4.59	64	178	5	4.16	1.12	1.15	1.87	0.973913	21.7574	114	67	12.2333
116060006	0	56	0	60	25	35	28			9.6	1.4	4.2	91	245	4.91	3.38	0.74	1.34	1.34	0.552239	20.3816	118	62	12.2333
101880310	1	26	1	45	23	15	22	44.2	28.8	8.4	1.9	5.46	69	251	4.85	3.05	1.42	1.02	1.28	1.39216	22.6843	130	85	12.2
101530636	1	84	0	68	23	14	21	43.8	27.2	8.5	1	6.4	128	262	5.87	3.4	0.75	1.15	1.6	0.652174	20.7157	158	74	12.2
105890489	0	59	0	47	13	8	15	44.2	31.8	9.2	1.2	5.3	64	187	5.06	4.87	0.7	1.66	1.67	0.421687	17.898	109	62	12.2
114080676	1	31	1	69	30	16	23	45.4	28.5	12.5	2.8	4.87	96	244	4.47	3.82	0.79	1.42	2.07	0.556338	21.8717	118	80	12.1667
103862111	1	32	0	80	26	19	26			9	0.9	7.6	107	420	5.08	4.61	0.96	1.48	2.49	0.648649	23.5185	150	90	11.8667
105113509	1	60	0	56	15	12	19	45.4	27.8	17.1	3	5.76	97	230	5.95	5.16	1.18	1.56	2.39	0.75641	21.4187	131	74	11.8667
103862044	1	28	1	82	84	29	25			7.8	0.5	4.4	90	570	4.99	4.89	1.75	1.07	2.6	1.63551	22.394	119	71	11.8667
103862185	1	35	0	69	19	12	18			16.3	1.6	2.9	93	331	5.23	4.62	1.51	1.01	2.39	1.49505	23.5429	119	68	11.8667
105113599	1	61	0	69	27	13	20	41.3	30.4	10.5	1.8	6.33	104	279	4.9	4.98	1.46	1.59	2.48	0.918239	24.3375	114	66	11.8667
103862053	1	29	0	79	16	13	19			12.9	2	3.1	101	236	4.85	4.62	0.78	1.28	2.52	0.609375	19.168	102	63	11.8667
103862043	1	28	0	87	66	29	21			10.2	1.2	4.3	99	401	6.19	4.79	1.48	1.67	2.47	0.886228	24.7856	113	62	11.8667
103862373	0	30	0	27	6	16	23			12.7	1.1	5.8	100	394	5.14	5.55	1.96	1.12	2.56	1.75	22.2837	103	60	11.8667
113680596	0	33	0	85	20	14	18			10.8	0.9	4	83	393	4.85	5.24	1.55	1.08	2.72	1.43519	20.9568	125	80	11.6333
100126017	1	39	0	86	16	15	21	43.6	22	11	1.7	3.88	84	236	5.62	5.1	0.66	1.3	2.67	0.507692	22.4426	116	69	11.6333
106053385	1	69	1	119	38	30	25			5.9	1.4	3.3	60	213	5.26	5.01	2.24	1.09	2.97	2.05505	22.3478	137	87	11.6
115300049	1	66	1	62	35	17	15	46.7	32.7	9.8	3.5	4.66	93	315	10.36	5.7	1.06	3.99	0.62	0.265664	24.8536	139	90	12.2667
100065834	1	34	1	76	36	27	25			11.3	1.4	5.84	91	291	5.77	4.28	2.54	0.8	2.22	3.175	21.8517	123	68	12.1667
105113575	1	48	1	61	38	15	23	42.8	27.2	7.1	0.9	4.7	71	348	4.7	4.99	2.71	1.13	2.37	2.39823	24.9259	117	78	11.9
100131179	1	72	1	80	17	20	22			10.2	1.7	6.24	68	261	5	5.31	0.73	1.45	2.8	0.503448	24.4141	119	62	11.6667
106053214	1	78	1	112	35	22	19	38.3	38.7	10.4	1.3	6	111	252	6.35	3.38	0.98	1.14	1.4	0.859649	23.1556	140	64	12.2667
114090758	1	25	1	38	17	23	21			10.3	1.3	3.8	64	285	5.5	4.02	1.68	1.29	1.95	1.30233	21.4354	112	78	12.1667
109580029	1	38	1	82	37	17	21	42.4	28.3	12.2	2.5	3.18	69	317	5.19	5.59	2.27	1.48	2.56	1.53378	24.315	139	86	11.9
106770106	0	27	0	97	18	19	19	41.3	21.7	9	2.4	2.5	84	300	5.32	5.69	1.17	1.49	3.05	0.785235	24.0928	150	90	11.6667
102330756	1	54	0	102	33	17	17	49.3	27.6	21.6	3.6	3.88	110	354	4.61	4.47	1.27	1.2	2.7	1.05833	21.0179	117	81	11.6667
115590046	1	56	0	52	38	17	26	46.5	27.5	18.3	2.6	4.5	65	306	5.41	5.85	0.87	2.04	2.92	0.426471	19.0678	130	76	11.6667
115590018	0	28	0	94	25	22	23	49.4	27.6	10.2	0.8	5.98	105	209	5.33	5.71	1.73	1.43	3	1.20979	24.6793	123	70	11.6667
115590069	0	42	0	47	14	24	30			9.4	2.4	4.82	79	230	5.42	5.25	0.93	1.52	2.87	0.611842	22.6536	108	68	11.6667
115590008	0	28	0	82	16	18	17	42	27	16.9	1.7	4.3	87	303	5.36	5.13	1.74	1.08	2.94	1.61111	22.5925	117	66	11.6667
115590041	1	35	0	88	18	18	17	45.3	24.7	8.8	0.8	6.3	100	257	5.06	5.4	1.35	1.28	3.01	1.05469	21.8359	108	61	11.6667
105280124	1	70	0	88	23	13	18	46.1	25.9	10.3	0.7	4.5	80	263	5.11	4.69	1.13	1.13	2.68	1	19.9432	112	61	11.6667
115590095	0	29	0	66	25	10	16			10.7	2.2	3.53	77	155	5.03	4.79	1.1	1.3	2.77	0.846154	18.0726	103	60	11.6667
115590017	0	30	1	72	19	17	21	42.2	32.5	10.2	1.6	3.33	93	390	4.82	5	2.57	0.96	2.77	2.67708	24.2709	105	60	11.6667
115590019	0	27	0	63	24	23	23	45.2	31.8	8.8	1.2	3.57	81	323	4.94	4.72	1.71	1	3.06	1.71	23.1959	114	60	11.6667
105113864	1	29	0	48	16	15	21	46.5	28.7	8.7	1.8	3.03	84	342	5.07	4.23	0.9	1.89	1.64	0.47619	23.2508	125	83	12.3
105113983	1	39	0	42	14	11	17	45.6	23.4	8.1	1.3	3.6	65	159	4.81	4.57	0.59	1.9	1.85	0.310526	18.9051	113	72	12.3
104100542	1	30	0	42	18	12	19	44	32	12.8	1.3	4	55	223	4.49	3.94	0.64	1.4	1.81	0.457143	19.2607	113	60	12.3
106053183	0	45	0	77	40	21	22	44.9	30.1	20.4	1.9	7.9	115	302	5.45	4.88	1.42	1.79	1.91	0.793296	20.3618	142	92	12.2667
105113442	1	66	0	51	29	18	26	47.4	26.5	10.2	2.6	4.67	90	233	5.7	3.64	1.37	1.12	1.69	1.22321	23.4375	143	88	12.2667
100193957	0	34	0	61	19	12	16			15.1	3.1	2.63	52	150	5.44	3.96	0.89	1.69	1.64	0.526627	21.3965	117	75	12.2667
105113797	1	27	0	53	22	19	21	49.3	25.7	9.7	1.7	3.84	77	281	5.13	4.51	0.75	1.93	1.8	0.388601	19.0451	119	73	12.2667
115300101	1	74	1	44	15	17	17			5	0.5	7.6	63	167	5.53	4.5	2.49	1.04	1.76	2.39423	22.0181	104	69	12.2667
105113467	1	54	0	69	15	20	22	46.1	33.8	9.7	2	4.27	90	228	5.12	3.66	0.94	1.13	1.92	0.831858	21.7993	106	65	12.2667
104920608	0	23	0	113	16	16	21	44.5	35.6	8.1	1.4	4.5	75	165	4.74	4.64	0.67	2.01	1.82	0.333333	18.8942	92	60	12.2667
115300080	1	62	0	56	29	24	23			6.6	0.9	4.7	54	211	5.07	3.94	1.11	1.35	1.91	0.822222	21.1773	105	60	12.2667
109330139	0	40	0	56	14	10	17	45.7	27.3	17.9	2.3	3.1	61	149	4.84	3.71	0.55	1.55	1.53	0.354839	18.2654	107	58	12.2667
113170201	0	50	0	107	22	14	27	43.9	30.1	10.5	1.2	2.6	94	275	5.13	3.96	1.39	1	2.1	1.39	23.738	160	110	12.1667
100065839	1	34	0	65	205	49	35			14.2	1.9	5.2	94	317	5.23	4.32	1.22	1.36	2.15	0.897059	21.5081	134	107	12.1667
105113528	1	46	0	80	21	18	24	48.2	25.5	12.2	2.6	4.06	70	287	5.22	4.3	1.15	1.5	1.98	0.766667	21.0019	130	99	12.1667
20103329	0	53	0	60	26	18	27	44.1	32.9	12.2	1.5	4.5	83	356	5.25	4.56	1.21	1.46	1.94	0.828767	23.3532	137	93	12.1667
100065639	1	30	0	87	35	18	19			13.8	2	2.9	77	340	4.47	4.53	0.99	1.39	2.14	0.71223	23.583	160	90	12.1667
100065618	1	30	0	87	81	42	37			7	1.2	6.97	98	325	5.7	4.35	0.86	1.38	1.97	0.623188	22.9178	134	84	12.1667
105113435	1	53	1	92	135	105	65	43.4	31	10	1.9	4.51	71	303	5.34	4.38	1.57	1.52	2.26	1.03289	20.9532	126	80	12.1667
109810121	0	33	0	51	18	13	16			11.1	2	2.33	71	195	4.68	4.23	0.84	1.38	2.16	0.608696	21.7284	122	78	12.1667
105113436	1	61	0	64	41	16	22	47.1	29.6	26.9	4.5	3.41	81	277	5.73	4.85	0.72	2.08	2.21	0.346154	19.3499	134	77	12.1667
100065741	1	33	0	65	23	15	19			9.6	1.7	4.44	91	329	4.81	4.19	1.62	0.92	2.17	1.76087	22.8571	118	76	12.1667
106240900	1	79	0	57	24	10	20	49.7	26.7	20.8	3.7	4.31	88	320	4.93	4.11	0.98	1.51	2.22	0.649007	18.9489	118	75	12.1667
100081028	1	37	0	77	21	18	22	44	34	8	1.6	5.52	74	279	4.8	4.34	0.97	1.53	2.11	0.633987	20.6946	125	75	12.1667
105113541	1	46	0	116	25	19	25	47	31.2	8.9	1.5	4.24	78	178	5.77	4.78	1.4	1.65	1.95	0.848485	24.8442	139	75	12.1667
100066692	0	32	0	51	8	11	23			8.9	2.3	3.2	89	236	5.09	4.82	0.59	1.8	2.12	0.327778	20.3802	107	74	12.1667
100065699	1	31	0	86	16	14	30			16	3	4.04	88	318	5.01	4.44	0.59	1.56	2.03	0.378205	19.467	132	74	12.1667
107591038	1	35	0	80	16	19	23			17.8	3.4	3.11	88	154	4.97	3.71	1.16	1.39	1.94	0.834532	19.2042	116	73	12.1667
111900025	0	27	0	49	17	13	18	44.3	28.7	9.9	1.6	2.57	57	182	5.23	3.98	1	1.09	2.04	0.917431	18.6334	111	71	12.1667
20103341	0	36	0	83	17	14	18			11.7	2.7	3.03	56	175	4.82	4.75	0.87	1.69	2.03	0.514793	20.0137	100	70	12.1667
100066640	1	78	0	46	17	9	16			9.6	1.9	2.8	75	343	4.93	4.36	0.53	1.55	1.93	0.341935	20.3125	106	70	12.1667
100065877	1	35	0	78	18	19	20			19.3	2.3	3.3	107	294	4.46	4.05	0.95	0.97	2.16	0.979381	24.4796	126	70	12.1667
100065762	1	33	0	131	24	25	27			11.4	2.1	4.16	81	277	4.73	5.42	0.97	1.84	2.2	0.527174	18.9976	119	69	12.1667
111500090	0	49	0	57	25	11	21	46	31	12.7	1.5	5.1	71	173	5.02	5.66	1.35	2	2.11	0.675	19.3499	95	68	12.1667
113170246	1	37	0	46	13	12	15	42.9	28.1	12.1	1.5	5.3	69	230	4.88	4.3	0.72	1.39	2.17	0.517986	20.0759	102	67	12.1667
100065781	1	33	0	63	45	22	23			14.3	2.7	4.48	72	350	4.98	4.16	0.59	1.26	2.12	0.468254	23.2781	116	66	12.1667
114090770	0	44	0	63	13	12	22			12.9	1.7	3.6	71	201	4.93	4.28	0.99	1.62	1.93	0.611111	15.8675	102	64	12.1667
104480915	1	36	0	56	25	14	21			10.3	1.4	3.4	61	193	4.4	4.75	1.24	1.57	2.15	0.789809	19.4876	119	64	12.1667
106170228	0	51	0	45	12	14	19			7.2	1.9	4.39	65.1	135	4.96	4.15	0.54	1.48	1.95	0.364865	19.8438	114	63	12.1667
116060016	1	23	0	94	12	12	20			18.2	2.3	3.3	79	289	4.84	4.34	0.77	1.61	1.93	0.478261	17.8189	112	62	12.1667
113170251	1	30	0	53	15	14	18	44.3	25.7	6.4	3.4	5	82	224	5.23	4.34	0.86	1.38	2.24	0.623188	23.0655	108	61	12.1667
100065643	1	30	0	109	32	27	22			10.2	1.8	4.03	81	282	5.19	3.86	0.97	1.13	2.14	0.858407	22.8984	100	60	12.1667
100066704	0	32	0	57	12	13	22			7.4	1.5	4.18	59	178	4.56	4.43	0.95	1.42	2.16	0.669014	21.5668	105	58	12.1667
100194101	0	33	0	58	14	16	23			12.9	2.6	2.62	56	166	5.18	4.49	0.95	1.7	2.14	0.558824	18.4617	106	58	12.1667
100065613	1	29	0	65	13	12	20			21.2	4	5.38	104	320	4.67	3.92	1.21	1.24	2.06	0.975806	21.4978	100	56	12.1667
105390767	1	31	1	78	24	22	17	44.3	26	8.4	1.3	2.6	69	304	5.12	4.91	1.49	1.4	2.47	1.06429	23.6668	130	90	11.9
100052473	0	76	1	109	76	23	25	41.6	33.6	6.9	0.9	3.74	79	255	5.68	6.26	3.46	1.13	3.1	3.06195	24.7701	155	85	11.7
109080168	1	47	1	94	16	15	20			13.8	1.4	2.4	74	266	4.8	3.89	2.66	0.93	1.77	2.86022	22.0707	115	88	12.3333
103862125	1	32	0	88	28	16	18			21.5	2.2	3.4	104	319	4.73	4.5	1.52	1.5	1.85	1.01333	23.8437	110	75	12.3333
105113791	1	37	0	74	16	9	18	49.8	29.2	17.3	2.1	6.8	99	411	5	3.81	1.36	1.65	1.46	0.824242	17.5095	117	70	12.3333
105114017	1	36	0	67	24	21	26	44.9	29.9	8.2	2.1	4.25	61	127	4.4	3.15	0.82	1.48	1.38	0.554054	16.1704	108	66	12.3333
100194424	0	27	0	55	12	11	18			8.1	1	4.6	69	120	4.96	4.88	0.63	2.07	1.88	0.304348	20.9564	98	57	12.3333
101530653	1	59	1	64	18	16	20	48.5	24.5	7.3	1.1	6.1	87	217	6.7	5.17	1.27	1.86	2.18	0.682796	23.7007	124	80	12.2
107591032	1	54	0	82	21	18	26			19.4	2	3.8	98	346	7.04	5.14	1.25	1.19	2.33	1.05042	21.2849	150	90	11.9
109600030	0	48	0	68	17	10	19	40.1	32.4	6.9	1.7	3.65	87	271	5.1	4.52	1.05	1.3	2.37	0.807692	21.3945	155	89	11.9
108833367	1	74	1	115	27	30	28	43.4	31.8	9.6	1.1	5.33	75	242	5.49	4.79	1.88	1.25	2.58	1.504	22.3336	126	88	11.9
114260450	0	36	0	108	17	27	25			20.9	4.3	3.11	69	319	5.26	4.5	1.51	1.42	2.45	1.06338	19.5502	135	79	11.9
114260876	1	27	0	51	19	11	18			13.8	3	5.15	50	217	5.11	5.37	0.56	2.1	2.61	0.266667	23.0112	115	66	11.9
114260871	1	42	0	72	17	24	24			10.5	1.8	5.12	65	220	4.86	5.28	0.78	1.94	2.52	0.402062	20.2627	98	57	11.9
106200484	0	47	1	79	31	15	19	43	29.3	13.3	2.5	3.42	72	351	5.81	4.43	1.48	1.19	2.69	1.2437	23.0473	135	100	11.7
104953819	1	44	0	63	42	30	26			11.5	2.7	3.69	75	364	5.66	4.61	1.26	1.38	2.69	0.913043	22.004	162	90	11.7
104290461	1	47	0	94	58	24	24	44.8	32.2	9.1	1.2	4.9	93	512	4.99	5.64	3.05	1.26	2.67	2.42063	22.7078	138	82	11.7
106410023	0	35	0	48	45	14	18	45.9	29.1	19.4	1.8	3.9	96	303	5.73	6.01	2.06	1.54	3.01	1.33766	23.4586	127	78	11.7
106200463	1	77	0	81	11	13	21	46.3	25	12.4	1.1	5.77	62	217	4.76	5.25	0.99	1.45	2.62	0.682759	18.7535	132	62	11.7
114260852	1	31	1	33	13	15	24			9.5	1.9	3.34	64	197	4.69	3.94	0.59	1.49	1.86	0.395973	24.3796	110	63	12.3667
105113890	1	31	1	113	114	31	29	47.4	35.7	4.5	0.4	6.01	92	366	5.1	7.62	14.86	0.89	2.22	16.6966	23.1415	130	78	12.2
103240324	1	62	1	73	28	84	45	43.5	26.5	18.3	2.5	4.32	83	282	4.74	4.46	1.06	1.26	2.58	0.84127	24.8163	105	60	11.9333
100770500	0	37	1	76	73	20	24	46.1	31.9	11.2	0.9	7	92	393	5.21	5.99	3.21	1.06	3.09	3.0283	23.9817	170	82	11.7333
105113392	0	59	0	85	27	15	19	48.2	30.9	10.2	1.8	5.74	87	362	5.49	3.03	1.81	0.79	1.51	2.29114	24.4118	141	96	12.3667
114270625	0	41	0	72	51	22	24			19.6	4.2	4.32	86	205	4.94	3.68	1.16	1.3	1.64	0.892308	19.4565	134	95	12.3667
114260773	1	48	0	94	22	23	22			6.1	1.9	5.4	86	243	5.89	3.72	1.06	1.45	1.77	0.731034	20.0819	135	94	12.3667
105113354	1	63	0	102	36	48	29	43.6	34.3	11.1	2.9	3.45	81	277	7.91	4.03	0.7	1.45	1.8	0.482759	22.4221	137	90	12.3667
114260564	1	37	0	80	26	33	24			26.1	4	4.7	72	174	5.31	4.14	1.28	1.38	1.91	0.927536	24.2234	140	90	12.3667
114260701	1	26	0	46	108	21	18			13.8	2.4	3.96	70	283	5.34	3.46	1.34	1.29	1.72	1.03876	18.5698	136	89	12.3667
114270698	0	40	0	101	96	35	37			23.8	4.9	4	92	352	5.07	3.47	2.22	1.28	1.34	1.73438	24.6329	134	86	12.3667
104920636	1	52	1	65	26	14	19	44.6	28	21.9	2.7	4.21	72	310	5.29	3.97	3.32	1	1.1	3.32	21.0843	128	84	12.3667
114260629	1	38	0	94	16	15	20			19.3	3.9	4.6	103	252	4.42	3.55	1.18	1.08	1.85	1.09259	21.7469	118	83	12.3667
114270789	0	47	0	52	28	18	22			9.1	1.1	3.7	81	352	5.4	3.61	0.64	1.27	1.58	0.503937	22.1297	142	83	12.3667
114270640	0	46	0	98	101	13	20			9.4	2.7	2.12	81	321	5.11	4.76	1.56	2.18	1.63	0.715596	18.7109	125	82	12.3667
114270799	0	42	0	59	67	16	26			4.4	0.5	3.21	67	301	5.2	4.19	1.41	1.76	1.7	0.801136	21.5266	147	81	12.3667
114260681	1	47	0	63	24	9	14			8.9	1.9	4.86	66	252	4.36	3.49	0.43	1.42	1.71	0.302817	22.1104	153	81	12.3667
109370043	0	38	0	45	64	36	30			10.3	2.1	4.81	87	317	4.89	3.66	1.91	1.23	1.46	1.55285	19.7371	128	80	12.3667
114260967	0	29	0	61	16	14	21			9.5	1.8	5.88	66	234	4.4	3.99	0.62	1.72	1.89	0.360465	21.6236	142	80	12.3667
114270862	1	26	0	73	15	14	23			10.1	2.2	2.2	60	161	4.78	4.48	0.9	1.84	1.81	0.48913	16.7842	118	79	12.3667
114260965	0	22	0	65	7	9	16			9.5	1.2	5.4	74	181	4.93	3.38	0.57	1.8	1.12	0.316667	20.0918	124	79	12.3667
114270788	0	33	0	70	19	22	23			9.4	0.7	4.31	91	306	4.89	4.34	1.07	1.65	1.85	0.648485	20.0474	125	79	12.3667
115400022	1	61	0	106	131	26	33			6.1	0.7	4.2	70	249	5.24	4.64	1.54	1.76	1.78	0.875	23.8443	112	78	12.3667
114270819	0	38	0	50	17	9	20			21.3	3.7	2.19	57	138	4.57	4.81	0.98	2.04	1.87	0.480392	18.7214	118	78	12.3667
114260899	1	40	0	56	19	11	16			5.5	1.4	3.99	53	194	4.93	4.21	0.54	1.73	1.91	0.312139	19.5578	129	78	12.3667
105113727	1	37	0	84	27	18	20	47.2	28.6	10.3	1.8	3.45	83	369	5.07	3.5	2.14	0.85	1.72	2.51765	24.3375	129	76	12.3667
114270787	0	46	0	83	23	34	35			10.7	1.8	3.78	72	284	5.71	3.25	1.45	1.59	1.03	0.91195	19.7561	134	76	12.3667
114260575	1	52	0	64	23	25	22			8.4	0.9	4.4	83	332	5.55	3.18	0.88	0.94	1.7	0.93617	19.2699	118	74	12.3667
114260797	1	46	0	76	15	10	15			18.7	3.1	2.94	68	184	4.8	4.49	0.97	2.06	1.82	0.470874	19.5209	122	74	12.3667
114270653	0	35	0	56	16	10	23			12.1	3.4	4.29	75	205	5.06	3.7	0.69	1.36	1.83	0.507353	18.9252	115	73	12.3667
114260589	1	31	0	105	32	23	26			4.2	1.1	6.09	71	168	4.9	3.76	0.93	1.77	1.46	0.525424	19.2103	118	73	12.3667
114260655	1	52	0	84	27	20	26			7	1.5	4.57	84	292	4.73	4.01	1.14	1.41	1.83	0.808511	20.5486	118	73	12.3667
114260804	1	51	0	52	10	7	14			4	0.7	4.15	53	246	4.01	3.82	0.91	1.18	1.84	0.771186	19.6484	110	72	12.3667
106181089	1	71	0	47	15	9	17	33.4	33.1	8.1	2.1	15.71	82	191	5.86	2.66	0.73	1.15	1.23	0.634783	19.669	110	72	12.3667
114260743	1	47	0	104	215	40	60			33	6.2	3.76	77	416	6.11	4.22	1.9	1.3	1.62	1.46154	22.013	114	71	12.3667
114260477	0	34	0	61	18	29	26			11.7	2.9	4.04	76	233	5.16	3.13	0.66	1.36	1.47	0.485294	20.7976	115	71	12.3667
114260425	0	34	0	44	13	11	18			9.9	1.9	3.45	73	272	4.64	3.82	1	1.21	1.91	0.826446	18.4704	129	71	12.3667
114260730	1	57	0	109	28	18	24			16.3	2.5	5.08	98	237	5.07	3.37	1.27	1.28	1.48	0.992188	18.4725	139	71	12.3667
20103886	0	47	0	51	20	26	25	47.4	27.6	10.9	1.4	3	66	176	4.91	3.19	0.63	1.22	1.42	0.516393	24.1609	110	70	12.3667
114260650	1	53	0	90	23	30	22			13.4	2.6	3.84	80	234	5.01	2.99	0.8	1.16	1.6	0.689655	20.474	112	70	12.3667
114260792	1	48	0	64	14	19	22			4.6	1.8	3.91	56	144	3.57	4.38	0.81	2.16	1.47	0.375	20.3696	115	70	12.3667
114260815	1	37	0	68	16	11	16			32.5	3.2	3.2	59	151	4.87	3.45	0.66	1.53	1.43	0.431373	19.6875	118	70	12.3667
108700037	1	28	0	80	46	16	19			11	1.4	3.1	63	199	5.08	4.47	0.99	1.87	1.86	0.529412	19.4797	105	67	12.3667
114260880	1	50	0	47	16	13	22			8.4	1.9	5.51	70	172	5.02	4.47	0.57	2.16	1.67	0.263889	22.0707	115	67	12.3667
114270854	1	40	0	59	13	14	22			10.2	1.4	3.9	52	159	5.14	3.78	0.79	1.83	1.36	0.431694	20.669	116	67	12.3667
115400020	0	55	0	48	15	16	21			9.3	2.5	4.31	68	216	5.43	3.89	0.76	1.42	1.82	0.535211	20.167	98	66	12.3667
114260831	1	33	0	66	14	11	18			12.3	1.7	2.14	60	229	4.53	3.46	0.82	1.01	1.88	0.811881	22.1104	104	66	12.3667
114260428	0	38	0	61	20	12	16			17.4	3.1	5	89	305	5.31	4.26	1.09	1.9	1.56	0.573684	19.0551	109	66	12.3667
114260895	1	49	0	64	18	19	21			11.4	1.7	4.4	54	208	4.64	3.66	0.59	1.4	1.8	0.421429	20.7415	111	66	12.3667
114270859	1	27	0	51	19	13	20			11.5	2.2	4.85	75	113	4.88	3.83	0.68	1.59	1.79	0.427673	19.1674	115	66	12.3667
114260677	1	25	0	95	24	15	18			9.8	1.4	4.8	69	249	5.44	3.84	1.03	1.65	1.61	0.624242	19.446	115	66	12.3667
114260933	0	23	0	57	19	17	27			7.9	1.3	2.61	48	146	4.87	3.5	0.85	1.49	1.47	0.57047	19.3479	116	66	12.3667
114270870	1	31	0	48	19	15	22			13	2.4	2.99	58	161	5.19	4.18	0.97	1.81	1.61	0.535912	16.8216	113	65	12.3667
114260444	0	30	0	62	15	12	17			3.8	1.1	3.92	80	269	5.43	4.04	0.49	1.59	1.88	0.308176	22.9311	113	65	12.3667
114270826	0	32	0	49	17	8	20			8.9	1.8	2.87	72	189	4.13	4.19	0.69	1.68	1.92	0.410714	14.8377	94	64	12.3667
103861896	1	67	0	73	15	13	18			20.1	2.3	5	106	348	4.73	3.77	1.14	1.15	1.9	0.991304	20.7099	98	64	12.3667
114260449	0	32	0	59	19	12	15			14.9	3.7	3.8	91	261	5.13	3.01	0.56	1.17	1.65	0.478632	21.203	108	64	12.3667
114260799	1	44	0	54	17	10	16			9.2	2.7	2.54	56	179	4.09	4.49	0.63	1.84	1.9	0.342391	18.4685	114	64	12.3667
114270830	0	47	0	68	13	12	17			20.3	4	3.13	52	161	4.76	3.85	0.63	1.58	1.8	0.398734	21.2444	111	63	12.3667
114270745	0	46	0	63	19	17	21			17.9	3.8	3.93	77	215	5.19	3.79	1.07	1.7	1.43	0.629412	20.7626	113	63	12.3667
114260823	1	28	0	49	19	14	19			11.7	2.2	3.14	57	122	4.75	3.62	1.17	1.28	1.21	0.914062	22.2757	117	63	12.3667
114260810	1	53	0	33	14	14	18			7.1	1.7	2.98	57	180	5.4	3.84	1.38	1.64	1.52	0.841463	21.4776	106	62	12.3667
100317008	0	49	0	47	16	16	26			10.7	2.3	4.81	61	233	4.74	4.72	0.74	1.81	1.73	0.40884	17.0806	109	61	12.3667
114260924	1	35	0	68	11	20	25			6	0.9	2.38	64	233	4.01	4.13	0.74	1.72	1.8	0.430233	20.4299	101	60	12.3667
106710412	1	34	0	62	12	7	13	37.9	34.1	13	1.8	1.9	57	175	5.04	3.86	0.8	1.22	1.88	0.655738	20.6084	106	60	12.3667
114260946	0	31	0	79	14	15	17			7	1.4	2.6	56	245	4.56	3.96	0.45	1.72	1.88	0.261628	19.6006	105	56	12.3667
114270635	0	25	0	75	16	15	19			18	3.5	4.47	91	291	4.94	3.39	0.57	1.29	1.69	0.44186	19.5219	106	55	12.3667
104330083	0	74	1	51	34	21	18	45.5	25.7	11.5	1.7	2.77	68	382	4.4	3.91	1.11	1.39	1.95	0.798561	22.6613	140	82	12.2
101530579	0	35	0	64	24	35	36	47.3	26.7	11.2	1.3	6.2	91	256	7.11	4.2	0.81	1.36	2.24	0.595588	19.7452	178	78	12.2
104330096	1	38	0	71	15	13	16	42	35.2	8.3	1.7	3.18	65	289	5.18	4.37	1.28	1.28	2.19	1	21.069	114	77	12.2
20105329	0	50	0	64	17	17	22			14.1	1.4	4.9	59	126	5.01	4.63	0.84	1.36	2.25	0.617647	19.7239	102	70	12.2
108833607	0	56	0	98	24	14	18	48.5	23.5	9.9	2	2.4	88	378	4.83	3.78	1.53	1.21	2.03	1.26446	18.0969	109	69	12.2
105113424	0	56	0	59	21	11	20	45.2	25	17.6	3.8	4.7	81	223	4.45	4.64	1.18	1.43	2.4	0.825175	23.1837	123	90	11.9333
100030713	1	69	1	96	20	22	24	43.9	27.1	4.2	1.1	4.51	95	307	5.6	5	2.12	1.06	2.59	2	21.9805	157	89	11.9333
100030705	1	70	0	57	11	16	27	42.4	26.6	10.2	1.4	4.4	104	282	5.6	4.37	1.72	0.8	2.52	2.15	23.6509	137	80	11.9333
105114016	1	40	0	54	16	16	18	38.1	30.4	13.3	2.1	4.63	78	211	5.25	4.83	0.62	1.71	2.4	0.362573	24.7675	121	76	11.9333
105810357	0	44	0	82	30	16	21			9.9	1.4	6	80	306	5.48	5.22	1.98	1.32	2.43	1.5	21.6802	119	69	11.9333
106650057	0	33	0	71	12	21	22	43.8	25.2	8.5	0.5	4.8	63	201	4.91	4.4	0.81	1.28	2.43	0.632812	20.0708	104	60	11.9333
108833329	1	77	1	93	14	10	20	41.1	31.4	8.5	1.8	6.14	89	252	5.15	4.99	1.7	1.19	2.9	1.42857	23.2427	130	84	11.7333
106181083	1	74	0	119	22	47	32	48.5	28.5	10.7	1.8	7.3	122	335	6.89	4.5	1.11	1.85	1.82	0.6	20.6207	150	88	12.4
106121209	0	61	1	55	21	11	19	48.4	26.4	12.3	1.4	6.05	93	450	5.46	4.22	2.08	1.11	1.85	1.87387	22.742	155	80	12.4
105113560	1	48	0	80	372	23	29	43.9	30.5	13.1	3.3	3.67	84	455	5.63	3.56	4.55	1.21	0.98	3.76033	23.5877	131	78	12.4
105113799	1	38	0	62	41	25	26	48.7	23.5	9.5	0.6	5.41	81	340	4.65	4.7	9.61	0.86	1.89	11.1744	22.6358	125	75	12.4
108880583	0	38	0	180	72	138	170	31.5	41.6	24	6.5	2.75	67	230	5.47	4.16	1.33	1.34	1.67	0.992537	24.0095	105	64	12.4
115300081	1	61	0	52	12	9	15	53.5	28.7	7.4	1.8	3.61	60	174	5.21	3.65	0.88	1.5	1.64	0.586667	20.538	113	64	12.4
105113966	1	33	0	80	21	11	22	43.1	29.9	8.6	1.7	3.69	103	305	4.79	3.18	0.89	1.24	1.38	0.717742	21.0402	113	60	12.4
100066315	1	47	1	69	109	45	37	47.5	24.6	12	2.1	4.19	86	324	5.09	5.19	1.32	1.79	1.95	0.73743	24.4727	150	104	12.2333
100324017	0	31	0	82	18	20	23	47.2	32.8	8.3	2.1	4.5	84	269	5.28	4.95	1.66	1.08	2.59	1.53704	20.4663	134	95	11.9667
108850286	1	38	1	62	23	13	21	41.1	32.9	11.4	1.3	5.7	105	370	5.89	4.73	2.35	1.01	2.29	2.32673	24.6117	150	85	11.9667
108833617	0	56	0	52	15	10	13	44.2	27.5	7.3	1.7	4.29	75	226	4.97	4.15	0.81	1.24	2.31	0.653226	20.3414	113	81	11.9667
100324022	0	36	0	46	10	9	16	49.1	24.9	7.2	0.9	4.2	51	75	5.28	4.99	0.67	1.61	2.35	0.416149	20.6575	126	80	11.9667
108850299	1	32	0	50	13	12	17	42.1	25.9	8.6	1.1	3.1	59	165	4.94	4.95	0.68	1.58	2.39	0.43038	21.3704	110	72	11.9667
114260905	1	49	0	34	17	9	16			6.9	0.7	3	68	217	4.68	4.81	0.96	1.52	2.55	0.631579	19.8686	101	64	11.9667
20104684	1	42	0	53	19	12	20			10.5	2.1	4.2	65	405	5.11	5.22	1.71	1.39	2.99	1.23022	20.5095	160	100	11.7333
113790154	1	52	1	65	22	21	23	46	27.7	13	1.6	4.64	63	252	5.33	5.33	2.05	1.39	2.96	1.47482	21.9076	148	85	11.7333
113680611	0	34	0	78	28	12	18			15.9	1.5	2.8	71	312	5.22	5.43	1.15	1.09	3	1.05505	18.5773	112	72	11.7333
106790713	0	31	0	48	20	10	18	42.4	27.2	14.2	2.4	6.48	83	221	5.14	6.48	0.68	1.91	2.93	0.356021	22.3323	111	67	11.7333
109360107	1	27	0	80	19	11	17	46.1	24.9	14.5	1.7	5.2	96	299	4.76	4.23	0.9	1.41	1.89	0.638298	23.4529	148	82	12.4333
105280134	1	68	1	54	35	24	22	46.1	21.9	7.7	0.4	4	91	259	5.47	4.16	2.01	1.45	1.79	1.38621	22.8446	113	74	12.4333
109330118	1	31	0	83	37	23	24	46.9	32.2	14.7	2.7	4.45	80	255	5.15	4.41	1.59	1.37	2.27	1.16058	18.9069	131	92	12.2667
105400507	1	84	0	109	187	52	52	44	35	13.1	1.7	3.4	100	360	6.08	4.37	0.98	1.32	2.18	0.742424	22.231	150	88	12.2667
115300132	0	80	0	46	16	15	21			20.8	3.6	5.62	78	191	4.57	4.17	0.88	1.46	2.17	0.60274	21.5655	119	85	12.2667
103120170	0	27	0	72	16	10	20	45.8	28.3	17	3	4.35	82	289	5.8	4.8	0.85	1.59	2.21	0.534591	23.391	135	85	12.2667
105113644	0	56	0	93	52	14	21	45.3	32.5	14.1	3.2	3.92	94	279	5.3	4.78	2.08	1.53	2.27	1.35948	21.6576	130	83	12.2667
115300040	1	61	0	68	26	16	22	42.2	29.8	10.1	1.4	7.3	122	429	5.86	3.64	1.4	0.99	1.93	1.41414	24.7768	145	80	12.2667
105113876	1	32	0	77	19	13	19	45.2	31.6	12.8	2.8	4.72	112	252	5.36	3.93	1.06	1.3	2.14	0.815385	22.2491	126	76	12.2667
108070766	1	29	0	60	24	15	16	39.8	25.2	8.5	0.8	5.5	95	331	5.02	4.16	1.27	1.02	2.1	1.2451	24.7769	112	70	12.2667
100314016	0	56	0	58	11	12	17			8.3	3	6.2	67	135	4.93	4.61	1.38	1.33	2.21	1.03759	21.8682	119	69	12.2667
108070757	1	36	0	80	97	12	20	46.5	27.5	8	0.8	4.1	94	389	5.15	4.34	2.1	1.11	2.11	1.89189	21.1522	104	68	12.2667
115300025	1	62	0	112	17	11	17	47	26.4	8.1	1.8	6.08	79	342	4.51	3.59	1.3	1.14	1.93	1.14035	23.2896	114	64	12.2667
109330125	1	37	0	41	11	10	17	46.6	26.4	10.8	1.2	4.6	70	172	4.76	4.36	0.85	1.53	1.94	0.555556	18.5491	105	61	12.2667
105113986	1	36	0	43	25	18	18	44.1	30.3	10.8	2.6	2.84	71	289	5.03	3.62	0.6	1.23	2.01	0.487805	20.7421	103	60	12.2667
105400546	1	62	0	51	19	14	22	45.4	29.6	14.9	1.6	5	102	315	9.14	4.42	1.88	1.06	2.14	1.77358	22.4633	170	60	12.2667
115300127	0	75	0	52	15	12	20			11.6	1.2	4.7	65	241	5.01	4.26	1.05	1.41	2.14	0.744681	16.9657	100	59	12.2667
100066377	1	50	1	157	32	24	22	45.7	26.5	7.6	0.5	5.09	115	348	5.71	3.92	2.09	0.78	1.99	2.67949	23.9764	120	84	12.2333
100066498	1	58	0	63	22	13	20	45.8	26.2	16	2.6	5.3	87	272	5.19	4.66	0.6	1.57	2.18	0.382166	23.2814	135	83	12.2333
109360124	0	36	0	50	15	12	16			8.5	1.1	5.2	68	146	5.29	4.15	1.01	1.35	1.96	0.748148	20.0437	124	73	12.2333
105113951	1	40	0	74	31	13	17	46	28.9	9.5	1.7	4.48	95	286	5	3.49	1.8	0.89	1.98	2.02247	22.6843	109	66	12.2333
106053261	1	73	1	76	55	17	31	46.4	29.1	13.4	2.9	3.49	84	353	6.16	5.21	1.2	1.63	2.61	0.736196	24.3024	149	92	12
108820204	1	75	1	97	24	15	20	46.1	29.9	9.8	0.7	3.9	65	255	5.38	5.83	1.42	1.56	3.04	0.910256	24.4975	113	66	11.7667
105113768	1	28	0	87	25	16	24	42.6	35.8	26.7	4.7	4.38	101	290	4.73	3.57	1.43	1.29	1.55	1.10853	23.0546	118	70	12.5
105113908	1	34	0	85	14	11	14	40.6	29.3	14.5	2.8	3.04	77	293	4.46	3.15	0.88	1.15	1.62	0.765217	17.9639	95	62	12.5
109121037	1	28	0	34	19	8	17	44.8	29.1	9.1	2.3	2.27	66	168	4.48	3.72	0.98	1.69	1.44	0.579882	16.4307	113	70	12.4667
109120889	0	44	1	63	20	15	22	47.5	28.5	15.2	1.8	4.1	100	473	4.69	3.41	1.28	0.98	1.83	1.30612	22.0107	116	70	12.4667
109120823	1	49	0	83	37	17	22	47	27.1	108	5.3	3.56	74	469	5.16	2.2	1.64	0.58	1.06	2.82759	21.2985	122	62	12.4667
109121030	1	44	0	50	13	8	17	46.6	34.4	9.1	1.1	4.2	64	168	4.91	4.17	0.57	1.56	1.82	0.365385	19.9109	95	60	12.4667
109121144	0	35	0	71	33	22	21	44.8	30.2	12.6	1.9	4	65	279	4.73	3.11	0.66	0.99	1.41	0.666667	19.1016	100	60	12.4667
105113732	1	44	0	51	20	14	18	48.7	30.2	13.8	2.6	3.97	97	291	4.9	4.2	1.26	1.31	2.1	0.961832	21.2049	126	84	12.3
103862022	1	28	1	65	48	23	21			11	1.3	4.3	99	341	5.1	4.41	2.83	1.27	2.03	2.22835	24.5497	119	74	12.3
108833482	0	67	0	111	107	31	26	46	27.4	13.2	0.9	4.09	99	335	5.39	4.75	2.55	1.36	2.26	1.875	22.4827	119	73	12.3
105113877	1	33	0	81	38	14	16	43.8	23.6	14.6	2.5	4.1	91	360	5.03	4.28	1.06	1.31	2.26	0.80916	23.8895	112	70	12.3
106053218	1	62	1	83	32	13	26	47.4	29.6	14.8	1.5	8.8	73	498	5.47	5.25	11.03	0.96	2.38	11.4896	23.5485	148	82	12
100770560	0	38	1	112	24	15	24	42	29.8	11.7	2.2	4.34	69	270	5.46	5.12	1.39	1.06	2.99	1.31132	23.2446	174	75	11.7667
105710373	0	28	1	70	24	18	18	44.5	24.4	11.3	2	4.23	85	290	9.72	4.56	3.33	1.01	1.92	3.29703	24.7221	150	96	12.5333
105113708	1	38	0	93	43	18	17	45.1	28.9	16.6	1.6	5.3	100	360	4.92	3.99	2.43	0.92	2.01	2.6413	23.8367	128	82	12.3333
111870049	0	33	1	95	27	23	21	46.5	27.5	15.9	2	6.7	89	291	4.94	3.68	0.8	1.07	2.08	0.747664	24.9099	109	72	12.3333
100326014	1	14	0	67	19	17	26	45.5	29.5	6.6	0.7	3.8	70	233	4.96	5.11	0.96	1.78	2.15	0.539326	21.7784	116	70	12.3333
114260457	0	29	0	63	45	19	25			5.1	1.7	3.12	68	258	4.83	4.27	1.73	1.15	2.28	1.50435	19.9828	133	87	12.0333
20105867	1	41	0	90	38	27	20	46.4	26.6	10.2	1.4	3.7	85	362	5.33	4.79	1.53	1.19	2.51	1.28571	21.4629	131	86	12.0333
105113330	1	75	0	54	51	10	21	45.5	23.4	14.1	2.6	5.02	90	435	6.85	5.27	1.23	1.99	2.3	0.61809	21.7962	130	82	12.0333
114260884	1	32	0	60	16	9	18			7.4	1	2.36	57	186	5	5.03	0.71	1.85	2.3	0.383784	19.6923	132	70	12.0333
104954043	1	42	0	55	19	20	22			6.1	1.3	2.42	55	214	4.94	4.65	1.24	1.25	2.37	0.992	21.875	109	68	12.0333
104860458	0	48	1	98	126	45	30	45.2	32.8	12.4	3.1	4.5	100	512	5.46	5.24	4.59	0.95	2.28	4.83158	21.4073	132	89	12
114260689	1	52	0	54	16	12	16			17.1	3.5	3.81	82	184	5.16	5.57	0.93	2.3	2.52	0.404348	22.1981	129	87	12
104860409	1	52	0	106	17	29	35	41.8	27.5	13.9	1.8	2.63	85	209	10.58	4.57	1.02	1.24	2.53	0.822581	21.4996	123	79	12
104860485	0	74	0	41	51	17	19	46.1	28.7	8.9	1.3	4.15	69	327	5.73	5.13	1.09	1.54	2.59	0.707792	22.9967	125	79	12
104860418	1	74	0	126	28	11	21	41.3	30.2	3.6	0.6	4.25	89	338	5.38	4.81	1.63	1.21	2.4	1.34711	18.396	100	70	12
108820167	0	26	1	65	56	19	23	44.6	33.4	17.1	1.1	5.6	89	360	5.61	5.53	3.1	0.96	2.86	3.22917	22.4448	127	70	11.7667
105710369	0	25	1	98	29	22	26	41.6	39.9	7	1.3	7.11	143	323	8.85	3.52	1.97	0.86	1.42	2.2907	24.6145	160	92	12.5333
114260443	0	44	1	65	34	17	19			11.6	1	3.97	86	305	5.96	5.34	5.1	1.03	2.25	4.95146	24.6257	144	94	12.3667
102150529	1	32	1	65	22	18	25			12.1	4.7	4.3	88	313	5.25	4.61	1.33	1.14	2.58	1.16667	22.9161	122	92	12.0667
108820170	0	30	1	53	27	27	25	47.7	22.3	13.3	0.9	4.52	87	408	5.25	5.49	0.82	1.57	3.08	0.522293	18.9388	122	85	11.7667
110670104	0	49	0	74	15	13	21	45.9	30.1	9.9	1.1	4	65	184	5.17	5.66	0.98	1.62	2.95	0.604938	23.4857	110	76	11.7667
100770557	0	37	0	58	28	8	21	41.8	28.8	8	1	5.55	80	317	5.02	5.96	1.95	1.39	3.12	1.40288	22.162	131	69	11.7667
105980622	1	58	1	48	16	10	16	42.2	24.8	8.2	0.9	5.3	60	138	5.26	2.81	0.62	1.05	1.22	0.590476	23.1336	114	62	12.5333
105113583	1	66	1	64	41	28	34	44.3	34.6	7.5	0.8	6.16	101	449	5.52	4.9	2.99	1.12	2.2	2.66964	24.4999	114	71	12.3667
116270051	0	31	0	59	20	13	22			14.2	1.5	4.6	66	183	5.59	4.95	1.1	1.68	2.31	0.654762	24.2349	138	90	12.0667
114260836	1	51	0	87	24	25	28			11.5	1.8	3.26	55	236	4.57	5.26	0.79	1.98	2.39	0.39899	20.9551	128	88	12.0667
105130259	0	43	0	61	13	13	19			15.4	3.3	2.54	61	145	5.6	5.43	0.96	1.9	2.51	0.505263	18.25	129	79	12.0667
104341009	1	65	0	41	10	14	15	44.6	26	10.8	1.1	5.3	58	193	5.06	4.98	0.69	2.16	2.29	0.319444	18.8677	120	70	12.0667
104953359	0	64	0	67	21	16	20			18.7	3	2.3	75	237	4.96	4.67	2.1	1.19	2.48	1.76471	21.1166	124	70	12.0667
114260404	0	45	1	77	28	15	18			8.4	1.1	4.77	82	276	5.06	4.43	1.05	1.35	2.61	0.777778	20.3929	107	68	12.0667
105810326	0	45	0	84	19	15	23			7.1	2.1	7.1	73	186	4.62	4.25	1.4	0.99	2.48	1.41414	24.3708	118	65	12.0667
105113507	1	51	0	65	29	18	22	45.3	31.5	13.5	2.7	2.64	88	347	5.25	5.08	1.78	1.34	2.73	1.32836	23.5723	180	100	11.8
105113352	1	64	0	80	27	15	26	43.1	29.2	24.4	4.1	3.67	87	307	5.84	5.34	0.65	1.79	2.81	0.363128	21.6819	136	75	11.8
114090777	0	32	1	37	19	17	21			20	1.6	4.5	81	212	4.39	5.54	1.56	1.22	2.92	1.27869	23.9361	117	68	11.8
110200180	0	42	0	59	36	34	22			6.2	1	5.15	97	340	4.5	4.97	0.87	0.99	3.1	0.878788	21.5136	116	64	11.8
105290072	0	76	0	88	21	15	15	42.4	28.9	12.2	0.4	4.8	106	274	5.26	5.48	1.7	1.31	3.04	1.29771	21.1148	112	61	11.8
105113923	1	35	1	92	152	63	38	45.9	25.1	31.4	3.6	3.3	100	330	4.65	3.21	2.99	0.87	1.3	3.43678	22.6255	134	89	12.5333
105113685	1	43	0	77	18	7	16	44.5	38.2	9.7	1.9	3.45	96	261	5.21	3.17	0.94	1.13	1.6	0.831858	20.3645	107	73	12.5333
104920561	1	69	1	93	40	21	26	47.5	30.2	17.3	2.9	5.28	102	373	6.68	5.08	1.14	1.88	2.21	0.606383	23.9854	166	96	12.3667
108833274	0	54	1	54	15	10	18	39.8	35.3	9.6	1.4	3.11	73	226	4.79	5	1.28	1.43	2.38	0.895105	24.196	170	90	12.1
115780031	0	30	1	66	89	26	25	42.5	24.5	15	1.5	3.8	75	208	5.77	5.47	2.21	1.11	2.86	1.99099	24.623	120	80	11.8333
105113852	1	36	1	109	46	56	34	46.1	24.3	10.8	1.9	4.2	88	251	5.27	3.76	1.75	1.12	1.85	1.5625	22.3375	140	90	12.5667
105113728	1	43	0	63	36	12	20	44.5	34.4	13	3.7	3.56	90	348	4.67	3.69	1.05	1.57	1.74	0.66879	14.9004	129	85	12.5667
109370052	0	23	0	43	19	11	15			14.6	3.3	5.23	70	197	5.25	3.55	0.7	1.55	1.5	0.451613	17.7274	115	72	12.5667
108090134	1	52	0	60	19	10	18	45.3	30.7	10.6	1.4	4.3	71	311	4.61	4.28	0.53	1.66	1.92	0.319277	20.3902	115	71	12.5667
114260526	1	90	1	115	23	31	27			9.8	1.6	4.49	69	266	5.63	4.49	1.18	1.29	2.24	0.914729	23.8706	150	92	12.3667
106030208	1	76	1	90	41	14	18	43.3	22.6	7.1	0.8	5.04	52	370	5.79	4.39	2.23	1.28	2.28	1.74219	24.1238	126	79	12.1
110593152	0	46	1	143	43	49	24			19.2	2.5	2.82	93	255	4.66	4.38	0.95	0.97	2.79	0.979381	24.4832	118	68	11.8333
116460023	1	23	0	85	22	17	25	51.8	28.2	15.8	2	4.6	93	207	5.12	3.59	0.98	1.59	1.85	0.616352	21.3741	136	86	12.6333
114940004	1	29	1	76	130	43	29			9.1	1.4	3.8	97	325	5.25	3.84	1.25	1.51	1.44	0.827815	23.8367	122	82	12.6
116460046	0	23	0	39	21	10	12	46.7	30.9	11	2.7	4.06	68	199	4.77	4.01	0.66	1.7	1.63	0.388235	18.7097	113	68	12.6
107110100	0	38	0	51	22	14	23	43	31	10.1	2.2	3.8	75	253	4.87	4.83	0.48	2.77	1.42	0.173285	20.2921	106	66	12.6
114940009	1	60	0	80	15	14	16			12.9	1.8	5.2	95	300	5.1	3.29	0.48	1.18	1.5	0.40678	22.3863	117	63	12.6
114940019	0	47	0	49	11	11	17			11.5	1.5	3	73	215	4.75	4.44	0.83	1.55	1.79	0.535484	20.9745	106	62	12.6
114940012	0	50	0	68	21	30	26			13.1	1.6	6.3	95	307	4.99	3.66	0.58	1.34	1.6	0.432836	19.8352	104	61	12.6
104100529	1	38	0	42	14	14	20	46	26	11.5	1.3	2.9	71	163	4.97	4.12	0.64	1.67	1.66	0.383234	19.0618	103	60	12.6
107110099	0	45	0	48	12	11	17	44.6	29.3	6.7	0.3	7.35	74	159	5.07	3.87	0.5	1.64	1.6	0.304878	21.7576	95	45	12.6
115400018	0	59	1	51	16	11	17			8.3	1.4	4.36	57	383	4.89	4.18	0.8	1.51	1.93	0.529801	23.4898	105	70	12.3667
112580579	0	45	0	109	27	40	27	47.4	29.7	9.1	1.1	5.11	86	276	5.27	4.41	0.76	1.1	2.39	0.690909	22.9516	156	100	12.1
112580808	1	33	0	47	24	15	19	50.5	21.5	13.7	2.7	4.7	101	274	5.14	4.37	1.37	1.11	2.36	1.23423	19.9342	120	92	12.1
105113904	1	33	0	66	22	16	19	49	25.9	7.4	1.3	4.96	72	261	4.98	4.65	1.55	1.19	2.53	1.30252	21.2465	136	86	12.1
20100962	0	51	0	78	19	14	18	43.7	31.4	6.4	0.9	4.69	63	258	5.07	4.56	0.88	1.37	2.4	0.642336	21.3599	123	79	12.1
113790029	0	44	1	53	24	14	19	44.2	24.6	9.6	1.8	3.67	85	264	6.19	4.57	1.44	1.23	2.59	1.17073	23.7597	122	74	12.1
112580830	1	24	0	74	18	7	18	46.3	24.7	11.6	1.7	3	86	226	4.63	4.28	0.93	1.53	2.34	0.607843	20.6828	115	72	12.1
115530038	1	25	0	48	17	12	17			11.7	2.3	5.04	60	167	4.72	4.74	1.2	1.63	2.42	0.736196	21.0873	113	70	12.1
116400003	0	49	0	40	18	11	16			5.7	1.4	2.37	59	205	4.79	4.85	0.78	1.81	2.39	0.430939	20.0416	120	70	12.1
115530019	1	27	0	70	34	36	26			11.5	1.2	4.1	76	252	4.82	4.97	2.05	1.07	2.5	1.91589	23.7391	119	69	12.1
105113532	1	45	0	91	15	15	21	44.7	29.4	5.5	0.4	5.45	67	175	5.18	5	2.61	1.14	2.38	2.28947	22.4936	104	67	12.1
100194169	0	39	0	65	18	12	18			10.2	1.9	4.06	57	133	4.65	4.78	1.07	1.42	2.37	0.753521	20.6722	112	65	12.1
105113731	1	42	0	82	29	43	31	43.4	34.6	8	1.5	4.58	93	327	5.09	4.76	1.13	1.25	2.54	0.904	22.7336	129	64	12.1
100052517	0	57	0	77	50	13	18	45.8	28.3	12.4	2.4	5.37	86	247	5.77	5.52	1.4	1.19	3	1.17647	22.6873	140	76	11.8333
113680907	0	42	0	84	14	9	16			5.4	0.6	2.5	68	235	4.81	5.23	1.33	1.5	2.64	0.886667	20.3813	118	74	11.8333
113680707	1	42	1	102	41	40	28			11	0.8	3	81	363	5.13	5.2	2.46	0.93	2.87	2.64516	23.6894	130	72	11.8333
20102707	0	23	0	100	30	21	28			12.8	1.8	5.9	85	298	4.54	3.65	1.1	1.25	1.57	0.88	20.6297	120	70	12.7333
104780041	1	67	0	59	24	23	25	46	29	20.7	2.7	4.2	81	344	5.26	3.76	0.94	1.58	1.62	0.594937	21.3507	120	82	12.7
116360008	0	29	1	85	138	32	19			8.4	2.1	4.9	78	358	5.32	4.01	2.74	1.11	1.79	2.46847	23.9411	138	90	12.6667
105113946	1	39	0	51	23	19	20	48	31.9	14.6	3.1	5.2	116	320	4.72	2.57	0.85	0.91	1.43	0.934066	21.9246	132	86	12.6667
105113865	1	40	0	83	38	16	20	46	27.8	37.2	5.9	4.06	81	260	4.72	3.78	0.93	1.39	1.86	0.669065	17.857	110	65	12.6667
20102514	0	42	0	86	9	16	17			10.3	2	3.87	57	185	4.6	3.98	0.5	1.62	1.9	0.308642	20.8209	98	60	12.6667
105113910	1	35	0	65	22	20	18	47	29.9	20.8	3.3	3.35	95	256	5.26	4.27	1.33	1.05	2.27	1.26667	21.5907	144	100	12.3667
114260698	1	26	0	80	20	11	20			49.1	4	3.76	83	387	5.02	3.98	1.02	1.44	2	0.708333	23.6362	150	94	12.3667
114260578	1	50	0	85	26	16	25			11.9	1.5	3	93	270	5.31	3.8	1	1.23	2.04	0.813008	23.1852	131	93	12.3667
114260682	1	27	0	113	58	49	38			3.6	0.3	3.08	83	287	5.49	4.48	4.3	0.84	2.16	5.11905	24.5829	133	90	12.3667
114260837	1	29	0	49	18	13	13			6.6	1.3	2	50	186	5.12	4.17	1.12	1.43	1.99	0.783217	24.0888	148	90	12.3667
114260652	1	28	0	97	16	39	36			8.2	1.7	4.55	66	235	5.55	4.17	0.92	1.31	2.17	0.70229	23.7118	133	88	12.3667
114260386	0	37	0	79	96	22	25			11.8	2.4	3.57	67	360	6.15	4.49	2.25	1.5	1.99	1.5	22.9555	128	87	12.3667
114260849	1	52	0	78	16	22	26			10.2	2.2	3.94	59	160	5.06	3.85	1.05	1.29	2.06	0.813953	21.2405	137	87	12.3667
114270695	0	36	0	75	21	72	38			15.8	2.6	3.39	82	270	5.63	3.68	1	1.17	2.07	0.854701	23.8565	134	84	12.3667
114260699	1	55	0	67	44	14	18			18.4	3.1	3.45	79	398	5.43	4.38	1.54	1.46	2.09	1.05479	23.5078	131	81	12.3667
114260653	1	41	0	163	321	58	40			14.2	2.8	2.91	74	333	5.84	4.61	1.86	1.2	2.2	1.55	19.6493	117	80	12.3667
114260543	0	80	0	81	57	24	27			6.8	1.7	4.36	65	322	6	4.71	2.05	1.64	2.12	1.25	22.3458	119	80	12.3667
114260436	0	37	0	89	15	15	16			5.9	1.2	5.63	81	311	4.73	3.84	0.72	1.22	2.04	0.590164	21.5451	120	80	12.3667
114270656	0	34	0	95	22	11	17			15.1	2.9	4.82	100	269	4.53	4.15	0.99	1.33	2.03	0.744361	21.3669	130	80	12.3667
105113378	0	53	0	74	20	16	22	43.6	23.4	23.6	2.5	4.3	81	217	5.46	4.68	0.83	1.57	2.22	0.528662	21.9703	117	79	12.3667
114270850	1	47	0	80	29	13	22			6.4	1.6	3.55	72	249	5.24	4.56	1.18	1.26	2.25	0.936508	21.3593	118	79	12.3667
114260854	1	26	0	53	20	19	24			9.3	1.4	2.88	56	121	5.13	4.53	0.61	1.92	1.93	0.317708	20.8949	112	78	12.3667
114260769	1	50	0	93	17	24	23			8.6	0.5	7.38	87	489	6.59	4.07	1.48	1.1	2.01	1.34545	22.7983	116	78	12.3667
114260603	1	23	0	81	26	37	32			10.9	1.1	5.3	85	195	4.81	4.16	1.18	1.26	1.93	0.936508	21.3547	125	78	12.3667
105113627	0	45	0	73	27	17	27	48.1	25.3	16.4	3.3	4.73	91	333	5.11	4.28	1.48	1.6	2.03	0.925	20.6601	131	78	12.3667
114260834	1	26	0	91	13	8	13			24.1	4.4	2.81	49	278	5.34	3.95	0.74	1.21	2.18	0.61157	21.03	128	77	12.3667
114260619	1	39	0	53	15	12	20			9.7	0.9	2.6	93	283	5.54	3.78	1.5	0.94	2.19	1.59574	22.5309	128	76	12.3667
114270864	1	33	0	59	20	18	18			8.2	1.4	3.2	54	227	5.14	4.73	0.59	2.04	2.06	0.289216	19.2651	130	76	12.3667
114260686	1	23	0	64	27	22	21			11.7	1.9	3.41	77	341	5.14	3.69	1.32	1.2	2.07	1.1	23.4325	132	76	12.3667
114260433	0	34	0	53	15	11	20			13.6	2.5	3.12	84	256	5.21	3.92	0.89	1.19	2.12	0.747899	23.1222	127	75	12.3667
114260791	1	46	0	43	18	12	18			11	2.1	3.45	61	189	4.93	4.93	1.04	1.75	1.98	0.594286	18.9284	104	74	12.3667
114260610	1	42	0	66	19	33	32			7.8	0.9	3.9	92	240	5.45	4.21	1.15	1.34	2.03	0.858209	20.252	116	73	12.3667
114260617	1	35	0	77	21	11	14			16.4	1.8	5.1	82	229	4.89	3.85	0.61	1.21	2.06	0.504132	19.4479	131	73	12.3667
114270752	0	36	0	85	23	11	16			14.5	2.5	3.61	95	361	4.87	4.12	1.18	1.17	2.27	1.00855	20.9731	131	73	12.3667
114270827	0	26	0	62	24	11	21			15.5	3.5	4.05	57	125	5.08	5.08	0.72	2.17	2.13	0.331797	15.8166	117	72	12.3667
105114001	1	34	0	60	17	9	14	43.3	32.5	28.4	4.4	4.64	57	188	4.8	4.4	0.93	1.53	2.11	0.607843	17.4014	115	71	12.3667
114260911	1	45	0	90	17	14	21			8.1	0.9	6	52	193	4.56	5.04	0.99	1.7	2.11	0.582353	17.898	116	71	12.3667
105113640	0	54	1	115	59	66	34	47.4	31.1	16.2	2.4	3.24	78	253	4.85	4.58	2.37	1.22	1.99	1.94262	22.5565	130	71	12.3667
114260488	0	40	0	68	39	21	24			9.4	0.8	3.64	73	346	5.92	4.27	2.94	0.91	2.25	3.23077	22.6562	109	70	12.3667
114260498	1	34	0	62	58	60	43			6.3	1.5	5.69	84	296	5.1	4.55	1	1.67	2.07	0.598802	22.0994	129	70	12.3667
114260626	1	55	0	58	29	10	14			17.1	3.3	4.02	83	290	5.2	4.61	0.91	1.66	2.2	0.548193	20.4152	121	69	12.3667
114260522	1	84	0	68	17	17	20			21.8	3.9	4.35	73	202	5.84	5.02	0.93	1.41	2.06	0.659574	20.9916	123	69	12.3667
114260740	1	44	0	83	24	12	21			4.3	1	4.72	74	216	5.52	4.57	0.88	1.66	2.27	0.53012	18.7955	112	68	12.3667
114260801	1	37	0	60	25	13	22			10.3	1.6	3.62	64	127	5.3	4.49	1.09	1.64	2.26	0.664634	21.3172	119	68	12.3667
114260516	1	84	0	66	20	18	18			11.7	1.3	5.4	89	269	6.04	4.17	0.86	1.37	2.11	0.627737	22.6183	119	68	12.3667
114260507	0	35	0	49	25	26	49			19.2	1.7	6.07	65	239	6.45	5.4	1.42	2.23	2.11	0.636771	18.9824	108	67	12.3667
114270732	0	41	0	57	20	18	20			15.1	2.3	3.33	91	318	5.17	3.66	1.11	1.03	1.94	1.07767	22.0343	110	67	12.3667
114260398	0	46	0	85	28	30	39			7.4	1.7	3.44	68	163	4.61	5.11	0.99	2.12	2	0.466981	17.1173	103	66	12.3667
114260611	1	40	0	96	19	17	16			9.3	2.2	4.77	81	423	4.56	3.62	1.22	1.02	2.07	1.19608	20.9704	109	66	12.3667
114260463	0	30	0	103	19	59	43			11	1.9	4.98	97	345	4.63	4.42	0.98	1.5	2.22	0.653333	20.0163	113	66	12.3667
114270641	0	40	0	47	32	19	20			16.1	2.8	4.54	85	332	4.94	4.02	1.32	1.19	2.17	1.10924	18.9204	115	66	12.3667
114260914	1	30	0	48	18	11	17			10.3	1.9	2.52	59	214	5.1	4.09	0.71	1.58	2.08	0.449367	20.6222	126	66	12.3667
114260616	1	24	0	59	25	14	17			19.3	1.9	4.3	78	258	4.72	4.21	1.16	1.38	2.04	0.84058	20.5732	127	66	12.3667
115400029	1	30	0	61	14	8	15			5.2	0.5	3.3	69	157	5.26	4.46	0.67	1.45	2	0.462069	20.6641	98	65	12.3667
114260432	0	28	0	62	32	18	17			4.7	1.1	5.09	96	316	5.09	4.32	2.36	1.13	2.24	2.0885	23.4014	102	65	12.3667
100317009	1	56	0	94	26	14	18	51.7	20.3	12.2	1.1	5	103	394	4.56	4.36	1.27	1.46	2.06	0.869863	19.4708	110	64	12.3667
105113999	1	34	0	60	17	12	19	47.6	33	8.6	2.3	3.01	50	186	4.86	4.44	0.82	1.58	2.21	0.518987	17.7564	115	64	12.3667
105113418	0	57	0	128	29	83	46	40.7	47.4	25.8	5	6.05	74	186	14.59	4.09	0.64	1.6	2.12	0.4	19.4789	116	64	12.3667
114270835	0	35	0	52	19	25	19			5.2	1.6	4.99	58	131	5.85	4.65	0.69	1.82	2.11	0.379121	21.6156	116	64	12.3667
114260486	1	39	0	90	19	17	24			6.4	0.4	3.7	79	264	4.7	4.77	3.75	1.43	2.03	2.62238	20.5673	117	64	12.3667
114270794	0	32	0	82	29	24	19			13.9	1.5	2.9	84	342	4.65	4.22	0.84	1.3	2.06	0.646154	20.7141	134	64	12.3667
114270843	0	36	0	55	28	9	18			13.7	3	4.44	56	145	5.45	4.33	0.62	1.75	2.07	0.354286	21.262	106	63	12.3667
114260817	1	28	0	63	11	9	14			14.3	2.6	1.75	40	160	4.37	4.02	1.04	1.24	2.1	0.83871	21.7107	108	63	12.3667
114260437	0	33	0	105	36	221	113			10.5	2.4	3.75	85	329	4.67	3.97	1.07	1.25	2.15	0.856	20.7008	98	62	12.3667
115400028	1	36	0	62	11	12	25			3.5	0.7	5.08	69	241	4.74	4.37	0.8	1.65	2.16	0.484848	16.8314	90	60	12.3667
114260842	1	51	0	62	16	12	22			9	1.6	4.42	56	173	4.59	4	1.26	1.45	1.93	0.868966	20.1333	107	60	12.3667
114260889	1	48	0	56	8	10	21			6.5	1.2	3.45	63	158	4.8	4.07	0.72	1.55	1.99	0.464516	21.1979	110	60	12.3667
114260848	1	49	0	49	13	13	23			8.9	1.3	3.41	47	185	4.64	4.18	0.55	1.79	2	0.307263	19.7104	98	59	12.3667
100194175	0	50	0	36	12	8	16			10.8	2	2.69	70	132	4.75	4.69	1.21	1.91	2.02	0.633508	18.0361	118	58	12.3667
114260968	0	25	0	71	21	17	21			24.7	4.4	3.72	55	205	5.34	4.86	1.13	2.09	2.07	0.54067	18.1455	128	58	12.3667
114260784	1	46	0	41	13	10	20			10.8	2	2.69	58	173	5.22	4.16	0.81	1.5	2.25	0.54	18.6334	102	56	12.3667
113680541	1	51	1	59	58	41	28			9.7	0.9	8.7	156	494	5.77	5.44	2.32	0.92	2.45	2.52174	24.673	165	100	12.1333
103861963	1	26	1	95	30	21	19			10.7	1.4	5.6	88	396	5.05	4.95	0.72	1.52	2.8	0.473684	24.5674	117	71	11.8667
105113928	1	28	0	59	30	38	31	46.3	31.4	13.4	2.3	3.17	69	330	4.88	3.13	1.04	1.03	1.54	1.00971	21.8992	138	86	12.8667
20105390	1	48	0	50	38	14	18			10.5	1.3	5.5	68	209	4.17	2.75	0.83	1.22	0.7	0.680328	24.4494	92	68	12.8667
20105117	0	33	0	63	18	14	21			5.5	1	3.9	70	161	5.26	3.34	1.16	1.17	1.71	0.991453	22.8625	104	62	12.8667
105113686	1	40	0	60	14	19	19	48.7	27.3	10.6	1	5.6	84	323	4.82	4.07	1.46	1.28	1.77	1.14062	20.0137	105	61	12.8667
113710247	0	28	0	72	54	13	26			9.8	1.3	4.8	77	265	5.18	4.42	1.78	1.56	1.9	1.14103	24.8994	146	90	12.8333
104480747	0	30	0	69	23	21	19			23.5	2.9	4.2	79	301	5.32	3.21	0.87	1.28	1.3	0.679688	17.7865	130	82	12.8333
115980010	1	27	0	67	23	13	23	41.2	31.8	12.2	1.7	3.7	88	293	5.31	4.75	0.76	2.16	1.61	0.351852	17.6032	130	80	12.8333
113900079	0	34	0	73	122	39	31			6.3	1.1	3.4	55	198	5.5	3.79	0.68	1.32	1.85	0.515152	19.0407	106	66	12.8333
106500073	1	39	0	74	16	31	25			9.9	1.4	5.4	87	325	4.63	3.41	0.91	1.05	1.76	0.866667	21.1037	135	66	12.8333
106500084	1	31	0	79	11	12	17			22	2.8	4.4	57	184	5.03	3.7	0.59	1.49	1.53	0.395973	17.2584	98	60	12.8333
105113756	1	44	0	70	22	12	19	46.5	24.3	13	2.4	3.86	86	268	4.82	3.31	1.09	1.42	1.34	0.767606	23.9319	131	60	12.8333
109860089	1	59	0	100	36	35	33			8.7	1.9	4.43	60	172	5.12	5.34	1.26	2.12	1.53	0.59434	21.9289	148	98	12.8
105113835	1	29	0	38	17	18	19	46.3	24.6	7.3	2	3.54	92	207	4.92	3.4	0.71	1.52	1.4	0.467105	20.53	116	66	12.8
104492132	1	27	1	80	65	54	39	47.6	30.4	11	1.7	6	91	342	4.43	3.72	1.65	0.97	1.83	1.70103	24.7603	138	82	12.7667
104492389	0	25	0	62	15	10	14	47	30	19.5	2.4	2.7	55	207	7.06	4.03	0.86	1.39	1.9	0.618705	19.3939	111	79	12.7667
104492217	1	39	0	91	27	11	16	47	34	14.6	2	3.4	90	380	5.06	3.4	1.25	1.12	1.64	1.11607	20.3665	124	78	12.7667
104492351	0	24	0	49	13	16	13	43.3	27	5.4	1.6	3.8	50	148	4.67	4.19	0.63	1.86	1.88	0.33871	19.3821	124	71	12.7667
105114013	1	36	0	63	19	13	20	48.5	29.9	13.9	2.6	4.03	67	122	4.94	4.36	0.85	1.73	1.65	0.491329	17.2408	103	69	12.7667
104492221	1	28	0	67	60	16	18	49.2	25.8	24.2	2.9	3.5	87	283	5.2	4.45	1.48	2.15	1.34	0.688372	17.076	108	68	12.7667
110760051	1	35	0	72	28	12	16	48.4	25.6	10.7	1.2	5.7	101	324	5.08	4.47	1.46	1.99	1.7	0.733668	19.618	102	64	12.7667
104492330	1	28	0	60	18	11	20	45.4	35.6	16.9	1.9	2	59	142	4.69	3.48	0.61	1.5	1.42	0.406667	18.0232	110	64	12.7667
104492426	0	24	0	66	20	11	22	45.2	31.8	5.1	1	5.5	60	152	5.02	4.16	0.6	1.58	1.74	0.379747	20.7716	109	62	12.7667
104492304	1	21	0	47	11	10	14	45.9	31.1	8.2	1	3	59	123	5.4	3.36	0.81	1.23	1.65	0.658537	18.8217	102	60	12.7667
106121292	1	73	1	117	31	5	16	42.8	26.5	8.7	1.3	3.6	56	291	5.22	4.29	2.27	1.23	2.24	1.84553	23.8281	108	65	12.4
112570437	0	25	1	108	21	20	25			9.6	1.6	5.53	94	403	4.82	4.51	1.14	1.34	2.6	0.850746	24.136	116	60	12.1333
115530032	1	26	1	84	24	31	23			16.6	1.4	4.4	92	376	5.02	5.08	1.59	1.08	2.76	1.47222	23.5134	112	75	11.8667
104590286	1	50	1	86	44	15	24	42.1	34.4	12	3	4.64	78	289	5.61	3.2	0.87	1.2	1.58	0.725	23.9062	150	80	12.9
20100805	1	61	0	84	25	12	22	43.1	24.9	8.2	1.1	4.9	101	312	4.27	4.92	0.46	2.03	1.95	0.226601	23.2434	120	86	12.4333
109360096	1	54	0	116	83	21	25	46.6	28.4	6.9	0.4	4.5	93	310	5.04	4.62	3.12	1	2.05	3.12	20.5714	126	86	12.4333
101530609	1	80	0	74	22	18	22	46.1	23.9	11.7	1.3	6.1	90	323	5.78	4.03	0.93	1.26	2.12	0.738095	24.3152	138	80	12.4333
105113899	1	44	0	120	19	28	23	44.1	26.1	8.4	2	3.95	77	204	4.43	4.13	0.95	1.32	2.03	0.719697	19.122	123	77	12.4333
105113943	1	37	0	75	22	17	19	48.8	22.6	16.6	3.3	4.92	93	210	5.77	4.44	0.83	1.58	2.27	0.525316	20.2957	131	74	12.4333
20105804	1	44	0	82	10	8	13			8.2	1	4.5	56	206	5.23	4.58	0.63	1.72	2.03	0.366279	22.6358	111	58	12.4333
105113481	1	50	0	90	23	16	28	43.9	31.7	9.9	0.8	4.37	92	273	5.63	4.65	2.44	1.06	2.25	2.30189	22.44	133	77	12.4
105113821	1	39	1	106	30	23	23	49.6	27	10.3	1	4.12	78	295	5.12	3.85	2.36	0.93	1.96	2.53763	22.0031	117	68	12.4
112570441	0	36	0	121	33	9	16			6.3	1.3	4.27	61	266	5.1	4.72	1.11	1.39	2.43	0.798561	22.0293	169	100	12.1333
116150002	1	37	1	41	45	12	24	45.5	28.5	5.8	0.8	2.4	74	362	4.85	5.65	2.07	1.77	2.6	1.16949	19.5045	145	92	12.1333
112570447	0	40	0	142	72	18	25			5.3	1.1	4.69	57	160	5.32	5.15	1.85	1.51	2.48	1.22517	24.8462	131	89	12.1333
116150020	1	38	0	70	13	20	23			5.4	0.7	4.1	78	256	5.66	4.92	1.23	1.11	2.58	1.10811	24.996	132	86	12.1333
112570419	0	31	0	80	23	23	39			11.7	1.2	3.28	84	212	5.92	5.21	0.98	1.97	2.29	0.497462	17.0123	143	84	12.1333
112570444	0	38	0	96	23	14	20			8.4	1.3	2.95	62	146	5.29	4.18	1.62	0.98	2.33	1.65306	23.567	122	82	12.1333
112570448	0	41	0	58	15	27	28			10.4	1.4	3.92	78	203	5.6	5.54	1.22	2.01	2.47	0.606965	19.8368	119	78	12.1333
112570424	0	36	0	79	39	30	27			8.9	2.5	5.5	79	271	7.76	5.03	0.68	1.73	2.49	0.393064	22.9398	121	78	12.1333
116150009	1	38	0	69	21	18	18	49.7	26.3	7.6	0.9	5.2	86	280	4.86	4.21	1.09	1.15	2.28	0.947826	19.4568	119	77	12.1333
112570426	0	32	0	76	23	10	19			16.7	1.8	3	79	256	4.96	3.99	1.08	0.94	2.3	1.14894	19.2	128	77	12.1333
112570450	0	42	0	123	21	24	26			6.8	1.5	3.25	53	143	4.88	5.36	0.77	1.93	2.59	0.398964	19.1478	116	72	12.1333
106660782	0	26	0	47	18	27	29			17	2.7	6.34	71	288	5.01	4.76	0.78	1.74	2.46	0.448276	19.5535	110	70	12.1333
100316017	0	48	0	64	31	24	38	46.6	26.4	10.2	1.2	3.3	54	187	5.92	4.87	1.07	1.55	2.31	0.690323	20.7037	120	68	12.1333
112570411	1	54	0	79	23	32	40			10.6	2.1	5.1	83	218	5.66	4.76	0.74	1.69	2.43	0.43787	20.7429	112	66	12.1333
108833393	1	61	0	51	21	10	18	43.8	24.4	8.9	1.5	4.76	78	246	5.43	4.87	1.57	1.27	2.49	1.23622	22.719	117	66	12.1333
112570445	0	37	0	90	18	11	16			6.2	0.6	4.6	66	255	5.17	5.07	0.84	1.65	2.29	0.509091	21.1026	114	64	12.1333
112570405	1	52	0	116	22	39	36			11.6	2.1	3.92	114	272	5.01	5.77	0.91	2.34	2.46	0.388889	19.9816	136	62	12.1333
113680879	0	44	0	37	13	11	16			7	0.7	3	57	123	4.88	4.27	0.66	1.33	2.34	0.496241	19.1476	95	60	12.1333
115280020	1	64	0	103	27	19	21			9.7	0.4	2.9	85	336	4.7	5.33	2.94	1.3	2.58	2.26154	21.8933	103	53	12.1333
105113488	1	55	0	88	101	20	22	43	31.8	7.9	2.2	5	109	349	4.93	5.77	1.67	1.41	2.86	1.1844	23.3136	148	84	11.8667
103862163	1	34	0	88	50	15	24			8.4	0.8	3.9	77	426	5.09	5.77	4.03	0.87	2.71	4.63218	22.2093	133	82	11.8667
100330038	0	25	0	92	20	14	18	47.2	21.8	6.7	1.5	5.1	80	242	5.65	5.11	0.73	1.17	3	0.623932	20.6728	120	80	11.8667
105810333	0	44	1	60	21	18	20			13.5	1.7	3.5	85	306	5.17	5.45	1.09	1.62	3.11	0.67284	23.4256	140	77	11.8667
114260762	1	41	0	36	32	15	19			12.4	2.3	4.31	81	238	5.19	4.63	0.76	1.39	2.74	0.546763	22.302	116	73	11.8667
114260766	1	34	0	51	19	15	27	48	31.1	26.7	4.6	5.58	91	230	5.59	5.31	0.73	1.98	2.71	0.368687	22.7481	125	73	11.8667
114260759	1	43	0	68	30	18	26			12.4	2.3	3.47	63	269	5.48	5.75	1.59	1.95	3.01	0.815385	20.5499	119	67	11.8667
115530026	1	28	0	53	40	18	30			11.5	2.2	3.21	67	356	4.62	4.38	1.23	1.04	2.71	1.18269	24.6197	119	65	11.8667
104590270	0	45	1	107	41	23	24	41.9	31.8	18.6	4.1	5.21	78	195	5.81	3.49	0.56	1.63	1.52	0.343558	20.3966	127	68	12.9
100410373	0	28	0	61	20	4	16	41.7	47.4	10.3	1.8	9.8	171	279	5	4.01	1.75	1.06	1.55	1.65094	24.673	160	68	12.9
109120971	0	38	1	71	35	23	23	46.7	26.3	8.4	0.9	4.4	83	385	4.9	4.16	1.13	1.3	2.05	0.869231	24.8351	115	60	12.4667
114090579	1	53	1	87	49	28	25	47.9	29.1	9	0.8	4.6	80	328	5.11	4.56	1.49	1.08	2.57	1.37963	24.7676	167	94	12.1667
109600031	0	54	1	57	162	23	27	42	26.2	21.1	3.9	4.14	70	197	6.01	5.04	1.03	1.41	2.76	0.730496	24.3893	118	73	11.9
106121123	0	78	1	43	71	11	23	45.8	24.7	3.6	1.5	4.7	104	371	5.01	4.15	3.42	0.85	1.88	4.02353	23.1488	150	92	12.9667
105113566	1	46	0	55	19	15	26	47.5	26.3	15.8	2.9	4.53	99	288	4.75	4.4	1.43	1.39	2.15	1.02878	18.9876	134	86	12.5
105113681	1	40	0	75	71	20	19	47.8	28.4	21.2	4.3	4.51	83	262	4.64	4.54	0.66	1.58	2.1	0.417722	19.8977	136	82	12.5
109121111	0	27	0	49	15	10	20	45.2	29.8	9.3	0.7	2.4	60	200	5.01	4.29	1.46	1.24	2.1	1.17742	23.5482	121	86	12.4667
105113516	1	50	0	70	17	27	20	43.3	24.7	11.7	2.3	4.36	62	139	4.84	4.78	0.64	1.6	2.17	0.4	22.2707	131	82	12.4667
105113669	1	39	0	73	21	9	15	45.9	26.2	10	1.4	4.6	76	314	5.63	4.03	2	0.85	2.08	2.35294	16.54	123	80	12.4667
105113564	1	45	1	98	102	27	22	50.7	33.2	17.2	3.2	4.42	94	336	5.13	3.89	1.99	0.93	1.93	2.13978	23.426	136	74	12.4667
109121146	0	28	0	41	14	11	17	44.6	36.4	10.7	1.2	2.3	60	164	4.64	4.22	0.89	1.29	2.17	0.689922	18.4911	100	65	12.4667
20102281	1	57	0	56	28	19	20			7.2	0.5	2.9	57	273	5.48	5.05	2.78	0.97	2.03	2.86598	23.3377	90	55	12.4667
109120991	1	38	0	39	29	10	20	43.7	28.3	8.7	0.7	4.4	71	275	4.78	4.68	0.64	1.93	2.03	0.331606	18.5467	88	54	12.4667
114080486	0	45	1	65	40	13	14	45.9	28.1	13.4	1.2	3.1	76	354	5.39	5.14	2.6	1.12	2.42	2.32143	24.7315	119	64	12.1667
107591113	1	43	0	73	12	16	20			9.9	0.9	5.1	62	235	4.83	5.55	1.91	1.23	2.62	1.55285	24.4739	150	98	11.9
108833112	1	32	1	68	22	15	25	43.9	34.8	18.8	3.5	4.2	91	331	5.44	5.47	1.59	1.26	2.98	1.2619	24.1231	164	90	11.9
108833139	0	26	0	78	36	10	18	40.5	27.8	12.7	2.6	4.4	76	322	5.85	5.16	0.87	1.66	2.67	0.524096	22.4936	140	80	11.9
114260862	1	58	0	68	18	14	18			8.6	1.5	4.39	52	251	5.53	5.41	1.22	1.68	2.9	0.72619	24.5161	122	76	11.9
114260874	1	28	0	50	14	15	21			11.2	1.8	2.75	62	252	5.07	6.08	0.86	2.15	2.94	0.4	19.8141	107	70	11.9
100194066	0	24	0	40	12	7	13			9.7	1.9	3.42	58	160	4.67	3.63	0.85	1.26	1.87	0.674603	18.2186	115	67	13.0333
115030009	1	31	0	58	13	10	18	45.9	39.1	8.8	1.2	3	65	299	4.47	3.56	0.85	1.24	1.65	0.685484	19.415	120	66	13.0333
105191125	0	21	0	115	28	33	43	46.2	26.8	26.4	3.8	3	78	299	7.23	3.86	1.24	1.47	1.66	0.843537	23.7919	122	60	13.0333
115300046	1	62	0	75	43	23	28	48.5	27.5	10.3	1.3	4.3	86	296	5.21	4.34	1.04	1.7	1.75	0.611765	22.3569	120	82	13
105161556	0	71	1	92	243	43	51	45.2	23.8	13.9	2.1	3.7	90	433	5.41	4.05	1.6	2.1	1.18	0.761905	16.9479	124	80	13
111660983	1	22	0	71	19	10	17			6.5	0.5	5.56	63	199	4.96	4.04	0.71	1.61	1.71	0.440994	17.6177	98	63	13
105161747	1	58	0	64	15	9	16	40.3	28.7	9.3	1.1	4	58	137	4.88	3.75	0.63	1.27	1.81	0.496063	21.8929	100	54	13
105113841	1	39	1	85	31	29	26	45.5	32.6	7.2	1.9	4.14	76	317	5.35	4.19	1.89	0.96	2.2	1.96875	24.2084	115	72	12.5333
100065982	1	37	1	62	24	24	19			7.3	1.5	5.5	87	356	4.77	4.64	1	1.18	2.61	0.847458	24.4418	137	84	12.1667
111650069	1	34	1	75	25	23	30	40.7	27.2	5.1	0.4	3.99	71	228	4.7	5.38	1.45	1.16	3	1.25	24.8673	131	79	11.9333
105632247	0	37	0	58	16	13	21	44	26.9	8.9	2.3	2.19	53	148	4.85	3.73	0.82	1.77	1.58	0.463277	20.1696	110	67	13.3
20101172	1	47	0	44	25	17	21			8.2	2.5	4.17	57	143	4.46	4.35	0.56	1.83	1.84	0.306011	16.7154	103	66	13.3
100194312	0	28	0	50	21	14	21			12.5	1.7	2.6	59	174	4.99	3.57	0.74	1.38	1.85	0.536232	21.245	102	71	13.2667
100210042	1	54	0	55	18	14	15	43.4	26.6	10.6	2.4	2.8	59	181	4.97	4.05	0.7	1.89	1.5	0.37037	22.007	103	58	13.2
112600173	1	37	0	72	17	13	20			18.9	3.5	4.54	89	335	4.91	3.61	0.77	1.13	1.89	0.681416	18.8458	91	52	13.2
106390247	0	49	0	43	22	11	22	44.4	28.6	15.2	1.9	1.9	71	214	4.34	3.9	0.62	1.82	1.69	0.340659	17.9859	126	80	13.1333
100193988	0	35	0	43	13	8	15			7.9	1.7	2.6	51	141	4.63	3.64	1.02	1.37	1.52	0.744526	19.5141	130	72	13.1333
104492382	0	24	0	55	15	10	15	43.7	32.3	7.7	0.8	3.2	74	171	5.3	3.66	0.94	1.22	1.72	0.770492	19.0781	117	68	13.1333
104492407	0	24	0	44	14	11	17	41.5	30.5	15.2	2	2.5	67	87	4.82	3.73	1	1.6	1.27	0.625	21.6184	104	69	13.1
111661046	0	34	0	64	15	12	17			6.2	0.9	5.33	84	194	4.79	3.39	0.95	1.24	1.59	0.766129	20.4787	112	69	13.1
100194241	0	25	0	59	14	13	19			6.9	1	3.25	47	110	4.51	4.33	2.56	1.34	1.65	1.91045	21.5287	100	55	13.1
112960037	0	31	0	55	39	16	15			10.4	1.4	5.1	99	360	4.72	4.76	1.12	2.33	1.58	0.480687	22.4784	131	90	13.0667
104492392	0	23	0	53	12	15	17	40.1	31.9	13.7	1.7	4.7	64	162	4.46	4.57	0.84	1.85	1.91	0.454054	20.0249	121	67	13.0667
100151034	0	52	1	65	18	21	23	42.2	28.9	8.8	2.2	3.38	66	267	4.62	3.95	1.16	1.49	1.68	0.778523	24.0681	114	65	13.0667
105113524	1	47	0	75	28	23	29	46.5	29.5	5.2	0.9	2.62	64	236	5.69	5.11	1.34	1.99	2.19	0.673367	21.1932	117	75	12.5667
105113828	1	40	0	71	220	82	49	48.1	30	16.8	3.2	3.26	83	260	5.26	4.23	1.65	1.27	2.04	1.29921	21.8092	129	75	12.5667
105113521	1	53	0	59	15	9	15	42.6	27.4	11.5	1.1	3.3	67	203	5.03	4.69	0.94	1.6	2.05	0.5875	19.9704	102	68	12.5667
109370045	0	35	0	50	22	19	20			8.3	1.1	5.3	90	373	5.21	4.8	2.27	1.37	2.03	1.65693	24.4978	110	63	12.5667
116460059	0	42	0	58	10	16	17	42.4	28.6	10.6	1.1	5.7	53	172	6.24	4.59	1.21	1.76	2.1	0.6875	20.6094	102	60	12.5667
105113552	1	60	0	67	23	15	17	48.6	28.5	7.2	1.6	5.83	103	235	5.15	3.82	1.09	1.36	1.93	0.801471	22.789	133	84	12.5333
116460002	1	27	0	92	82	95	123	39.8	35.2	10.6	1.6	2	79	225	5.29	3.99	0.8	1.32	2.26	0.606061	23.0498	124	76	12.5333
109860081	0	44	0	104	24	20	22			14.4	2.8	3.96	85	359	4.93	4.18	0.91	1.39	2.22	0.654676	19.2437	127	73	12.5333
105113965	1	34	1	72	108	36	27	47.9	26.6	15	3.1	3.35	103	366	4.86	4.1	2.87	1.01	2.03	2.84158	22.9178	114	69	12.5333
105113725	1	43	0	65	26	20	22	43.8	33	14.1	2	4.19	98	385	4.98	3.86	1.31	1.31	2.16	1	21.1765	116	69	12.5333
100066130	1	41	1	57	34	19	20			10.7	1.2	4.8	89	225	5.76	4.78	1.22	1.33	2.35	0.917293	24.4118	142	90	12.1667
100030618	0	50	1	57	23	40	31	47	20	9.6	2.1	5.6	98	297	6.4	5.03	1.82	0.99	2.88	1.83838	24.7059	117	82	11.9333
102125512	1	37	1	88	91	33	25			12.7	1.7	3.9	85	388	4.92	4.06	2.47	0.98	1.77	2.52041	24.9012	107	64	13.3333
116460008	1	24	0	87	30	31	32	47.2	22.8	4.6	0.6	2.6	87	266	5.22	4.06	2.06	0.98	2.21	2.10204	23.6102	148	104	12.6
107110092	0	50	0	56	27	10	17	44.8	21.2	9.9	1.1	2.9	67	235	5.08	5.24	2.16	1.26	2.15	1.71429	17.998	122	81	12.6
105113854	1	31	0	65	16	16	19	46.5	28.5	12.5	3.1	3.37	84	230	4.95	4.23	0.68	1.51	2.03	0.450331	22.0522	125	80	12.6
105113978	1	40	0	88	22	14	31	43.5	27.7	17.2	2.9	3.44	98	267	4.89	4.2	1.51	0.95	2.07	1.58947	23.6527	138	78	12.6
105113922	1	27	0	50	21	25	25	47.6	29.1	13	2.5	3.23	71	233	5.19	3.83	1.03	1.24	1.95	0.830645	22.2681	130	76	12.6
106180985	0	61	1	74	14	13	19	43.9	29	7.8	0.8	15	454	346	5.08	4.49	2.04	0.93	2.12	2.19355	24.4951	143	71	12.6
114940007	1	56	0	95	27	23	21			12.3	2.4	7	110	249	5.17	4.81	0.86	1.64	2.19	0.52439	23.2072	110	70	12.6
20100438	0	55	0	73	21	25	26	40.1	27.9	10.4	1.4	3.4	67	278	4.54	4.68	1	1.39	2.24	0.719424	23.7253	110	70	12.6
100194167	0	32	0	35	19	13	20			12.6	3.2	2.95	62	159	5.07	4.11	0.55	1.69	1.95	0.325444	20.8331	122	69	12.6
100194055	0	26	0	68	35	45	25			13.2	3.6	5.2	58	298	5.16	4.63	1.31	1.37	2.27	0.956204	21.3908	119	65	12.6
114940017	0	27	0	71	13	8	15			3.4	0.5	3.7	69	141	5.92	4.31	0.58	1.33	2.18	0.43609	20.9644	100	64	12.6
105113949	1	28	0	78	45	19	27	46.3	30.3	17.5	3.9	3.92	89	390	5.57	4.38	1.69	1.34	2.01	1.26119	23.0546	116	63	12.6
100066045	1	39	1	66	28	14	17			7.2	0.6	4.07	96	306	4.93	4.84	2.9	1	2.36	2.9	24.0569	98	62	12.1667
111650044	1	54	1	107	19	48	30	43	26	8	1.2	5.26	87	307	5.3	4.58	0.92	0.97	2.74	0.948454	24.6713	138	88	11.9333
102125294	1	31	1	68	20	84	37			24.8	2.5	3	80	307	4.1	3.48	2.18	0.79	1.82	2.75949	24.3461	136	77	13.3333
116460013	1	31	0	76	17	16	23	48.8	30.4	7.7	1.6	5.33	100	275	4.87	4.49	0.9	1.52	2.19	0.592105	19.7128	127	83	12.6333
111660728	0	24	1	47	78	15	19			8.6	0.9	4.4	86	320	5.71	4.02	1.32	1.03	2.12	1.28155	24.706	118	70	12.6333
100065817	1	34	1	86	122	51	34			9.2	0.9	3.64	80	396	5.07	5.78	4.52	1.02	2.31	4.43137	23.6203	127	80	12.1667
112570259	0	35	1	60	33	19	19			14.3	1.9	4.2	86	344	5.1	5.2	2.76	0.95	2.69	2.90526	24.2446	133	73	11.9333
102125597	1	38	1	73	25	20	23			30.1	2.3	4.3	94	387	5.12	4.37	3.15	1.01	1.84	3.11881	23.6859	133	86	13.3333
105113924	1	30	0	70	20	20	22	47.3	24.8	14.5	3.2	4.98	117	337	4.77	4.2	1.08	1.4	2.05	0.771429	20.1149	140	86	12.6667
107400087	1	40	0	49	19	20	25			6.3	0.5	4.7	90	287	6.11	4.66	2.07	1.34	2.24	1.54478	21.3143	118	82	12.6667
114320012	1	25	1	102	26	31	21			15.2	2.5	3.13	84	339	4.88	4.11	1.17	0.98	2.24	1.19388	24.4637	110	70	12.6667
107400098	1	25	0	55	15	9	18			5.6	1	3.71	61	164	4.66	4.49	1.27	1.39	1.96	0.913669	18.955	111	67	12.6667
100065819	1	34	1	86	122	51	34			9.2	0.9	3.64	80	396	5.07	5.78	4.52	1.02	2.31	4.43137	23.6203	127	80	12.1667
100030726	1	71	1	79	35	26	30	42.6	23.4	11.4	2.1	4.7	54	282	5.8	5.83	2.88	1.12	2.92	2.57143	24.093	152	90	11.9333
102125763	1	41	1	92	153	48	24			10.5	2.8	2.42	98	289	5.32	3.56	2.44	1.59	1	1.53459	23.3887	140	95	13.3333
104480741	0	35	1	74	47	46	29			13.5	2.4	5.32	97	434	4.78	4.86	1.89	1.3	2.1	1.45385	23.6635	118	68	12.7
100066109	1	40	1	67	60	27	20			12.1	2.4	3.44	90	282	5.83	4.38	2.25	0.94	2.4	2.39362	23.5198	144	100	12.1667
103240327	0	47	1	86	169	39	24	44.6	29.4	22.3	3.1	3.77	93	447	5.54	6.07	3.67	1.29	3.07	2.84496	23.6272	137	88	11.9333
112960050	1	22	0	76	41	21	30			14.7	3.3	3.33	107	348	4.77	4.77	2.49	2.1	1.49	1.18571	23.77	107	63	13.3667
102125380	1	32	1	96	106	27	46			16	1.7	3.7	90	522	4.38	3.94	1.82	1.51	1.54	1.2053	21.0254	130	90	13.3333
102125984	1	48	0	103	21	20	22			11.9	1.9	5.2	97	372	5.02	3.62	1.62	1.07	1.71	1.51402	22.5076	150	90	13.3333
102125452	1	35	0	82	27	18	27			17.1	1.5	2.5	92	263	5.18	4.27	0.96	1.41	1.86	0.680851	20.2168	135	89	13.3333
102126053	0	41	0	64	26	24	24			18.1	2.3	2.8	64	208	4.43	4.35	0.63	1.68	1.9	0.375	18.0816	124	76	13.3333
112600188	1	36	0	61	17	12	19			10.2	1.7	2.4	61	227	4.97	4.09	0.71	1.48	1.86	0.47973	17.5706	103	72	13.3333
100194375	0	37	0	66	13	10	18			4.8	0.5	3.9	66	198	4.79	4.04	1.39	1.42	1.72	0.978873	19.074	119	72	13.3333
102126252	0	37	0	64	23	34	28			10.9	3.1	4.7	81	178	4.78	5.58	0.65	2.76	1.69	0.235507	18.9873	113	71	13.3333
20104472	1	33	0	73	15	13	22			11.7	1.5	3.1	61	202	5.05	4.35	1.16	1.7	1.68	0.682353	15.8121	100	70	13.3333
102125166	0	54	0	63	13	16	23			21.7	2.6	4	99	355	4.74	3.72	0.5	1.38	1.65	0.362319	23.5702	133	70	13.3333
104492421	0	25	0	49	14	9	16	45.9	29.1	10.1	1.1	2.8	55	144	5.44	4.45	0.63	1.74	1.74	0.362069	19.8397	103	65	13.3333
104100500	0	25	0	94	29	16	23	42.3	27.7	9.4	1.2	5.6	81	270	5.24	4.3	1.57	1.27	2.1	1.23622	21.7876	136	77	12.7333
100205015	1	24	0	68	26	26	26	47	33.3	7	0.6	5.61	83	297	7.1	4.75	1.81	0.83	2.14	2.18072	22.6776	134	75	12.7333
105113693	1	34	0	80	26	17	19	46.9	28.6	14.4	0.9	4.66	89	440	4.89	3.55	1.3	0.86	2	1.51163	23.426	124	73	12.7333
104780049	1	65	1	64	28	20	16	42.9	27.1	12.2	1.5	4.5	83	308	4.6	3.7	1.07	1.31	1.99	0.816794	22.0777	120	82	12.7
104780062	1	46	0	53	17	10	17	44.9	35.1	8.8	0.9	3.5	58	250	4.65	4.46	1.22	1.41	2.25	0.865248	22.201	120	80	12.7
20102105	0	28	0	66	21	15	27	46.8	23.2	32.6	5	4.5	112	243	5.02	3.86	0.72	1.39	2.08	0.517986	22.4061	124	71	12.7
116270017	1	70	0	62	31	11	19			10.2	1	4.5	86	391	5.77	4.43	1.5	1.13	2.04	1.32743	20.5365	114	60	12.7
114090543	0	27	1	77	59	18	23	41.7	37.3	7.6	0.7	6.8	122	430	5.57	4.04	2.7	0.96	2.32	2.8125	23.4923	146	95	12.1667
100030761	0	44	1	77	26	19	23	43.7	27.3	8.8	0.9	4.4	75	193	6	5.41	1.63	1.23	2.95	1.3252	23.6004	160	80	11.9333
105080780	1	62	1	46	45	46	38	44.1	27.6	10.2	2.1	6.24	104	590	5.22	3.85	2.27	1.17	1.64	1.94017	24.3141	173	76	13.4333
114760134	1	46	0	62	17	18	18			8.4	1.3	2.27	50	163	4.79	4.47	0.71	1.61	2.27	0.440994	23.8751	118	82	12.8
105113944	1	41	0	60	27	24	18	49.1	22.9	18.4	1.8	4.8	91	291	4.88	4.53	2.11	0.95	2.06	2.22105	24.2531	130	79	12.8
105113884	1	42	0	63	20	22	34	47.7	26.1	14	2.6	4.65	90	248	5	4.92	0.78	1.86	2.24	0.419355	16.88	118	74	12.8
115300115	1	68	0	47	14	18	24			9.6	1	2.4	71	175	4.77	4.33	0.97	1.56	1.93	0.621795	19.3709	99	62	12.8
104492151	1	32	1	87	65	70	42	44.3	28.7	10	1.2	10.1	119	389	6.56	4.17	1.16	1.38	2.01	0.84058	22.0181	117	76	12.7667
20102338	0	40	0	71	18	19	18			9.5	2	5.12	99	447	5.09	3.73	0.96	1.2	2.01	0.8	21.6178	123	74	12.7667
104492337	1	33	0	70	12	15	23	42.5	28.5	13.4	1.5	2.8	54	194	4.73	4.51	0.45	1.69	2.13	0.266272	22.4448	120	73	12.7667
104492461	0	34	0	30	17	11	16	37.6	35.4	7.5	0.9	4.4	82	229	5.61	4.53	0.74	1.55	2.04	0.477419	23.7332	112	67	12.7667
105113834	1	26	0	73	19	16	21	49.7	26.1	24.2	4	3.4	103	438	5.25	4.31	1.24	1.23	2.23	1.00813	20.5774	117	67	12.7667
104492361	0	23	0	53	13	24	30	41.2	35.8	13.4	1.3	2.7	57	281	5.2	4.16	1.08	1.06	2.14	1.01887	18.3933	109	60	12.7667
100065681	1	31	1	53	22	16	21			10.8	2.3	3.83	90	336	5.31	4.49	1.81	0.99	2.36	1.82828	23.3887	112	61	12.1667
108833383	1	62	1	84	21	15	20	43.5	23.3	6.5	1	5.77	65	298	5.12	5.56	1.65	1.39	3.03	1.18705	22.9164	134	74	11.9333
100150946	1	72	0	91	17	17	29	41.9	30.8	7.3	1.4	5.96	134	520	6.47	3.99	1.87	1.13	1.79	1.65487	22.913	160	85	13.4333
100150928	1	69	0	137	23	28	29	46.5	29.2	11.6	2.6	4.44	122	299	5.59	3.55	1.66	1.02	1.57	1.62745	20.4268	133	83	13.4333
104492149	1	56	1	86	26	16	16	45	31	17.7	2	3.7	80	317	4.75	3.28	0.61	1.3	1.5	0.469231	20.3429	118	64	13.4333
113710138	0	37	1	49	23	26	20			10.6	0.4	4.83	98	352	5.32	4.55	3.01	1.03	2.2	2.92233	24.9649	125	73	12.8333
100065624	1	30	1	76	29	16	18			16	2.5	3.69	90	393	5.06	4.19	2.46	0.76	2.34	3.23684	23.3333	122	78	12.1667
111650099	0	42	1	58	19	11	21	41.1	34.8	7.7	1.2	4.46	60	256	5	5.69	0.83	1.48	3.04	0.560811	22.6222	140	70	11.9333
103902065	0	34	0	114	83	29	21			9	1.8	3.16	81	267	5.28	3.1	1.59	0.92	1.57	1.72826	24.0238	130	83	13.6
106480924	1	34	0	56	24	10	16			9.5	1.2	5.5	67	189	5.38	2.92	0.61	0.97	1.4	0.628866	22.6562	112	69	13.6
109790026	1	61	0	50	15	10	18	44.1	24.9	11.1	1.6	3.2	64	199	5.54	4.06	0.68	1.64	1.54	0.414634	24.2275	100	60	13.5667
104492129	1	26	0	106	19	23	33	46.3	26.7	7.4	0.9	4.5	94	233	5.16	4.42	0.88	1.8	1.72	0.488889	23.344	144	88	13.5333
112460260	0	45	0	63	12	11	19			7.9	1.8	6.02	72	280	4.46	3.71	0.93	1.26	1.78	0.738095	21.2959	117	74	13.5333
100150935	1	71	1	84	17	18	26	44.8	28.3	11.9	2.7	4.93	93	332	5.85	2.49	1.36	0.83	1.17	1.63855	22.3371	180	72	13.4667
108833634	0	55	0	68	22	12	16			16.1	2.3	2.48	68	213	4.8	3.65	0.76	1.57	1.39	0.484076	21.3215	108	66	13.4667
111150033	1	30	0	65	17	9	15			6.4	1.8	3.25	72	267	5.15	3.71	0.76	1.33	1.88	0.571429	19.5535	90	55	13.4667
112190792	0	50	0	46	22	14	21	41.2	29.8	8.5	1.2	3.5	55	151	4.97	3.05	0.59	2.26	0.52	0.261062	18.8876	102	55	13.4667
104620645	1	77	0	119	75	21	27	43.9	32.1	11.3	2.6	9.3	140	398	5.66	4.03	0.77	1.52	2.09	0.506579	24.9074	150	98	12.8333
105113649	1	39	0	60	61	24	24	48.2	29.9	9.4	2.1	4.19	72	271	5.45	4.39	1.24	1.46	2.19	0.849315	24.8591	139	92	12.8333
111660715	0	42	0	61	18	17	21	43.8	35.2	11	1.3	4.6	95	266	4.83	4.39	1.17	1.54	2	0.75974	23.8087	140	92	12.8333
106500087	1	30	0	61	12	12	16			5.1	1	4.15	53	180	5.09	5.06	0.77	1.55	2.2	0.496774	21.83	140	84	12.8333
100319040	1	31	0	60	17	20	23	47.8	29.2	9.8	1.3	2.7	65	176	4.73	4.59	1.29	1.44	2.13	0.895833	17.9982	110	74	12.8333
100052368	1	77	1	65	74	44	48	46.4	30	17.4	3.6	5.14	93	391	5.39	4.18	1.21	1.49	1.95	0.812081	23.2485	127	64	12.8333
100066129	1	41	1	46	21	21	23			8.9	2.4	5.2	67	254	4.99	5.54	0.9	1.78	2.54	0.505618	23.0546	122	74	12.1667
100030614	0	39	1	53	23	14	15	47.5	22.5	10.4	1.1	7.3	85	269	6	5.06	1.62	1.08	2.67	1.5	22.4957	110	80	11.9333
112210283	0	26	1	82	54	12	25			13.5	1.5	4.9	117	589	5.24	4.09	2.19	1.18	1.57	1.85593	24.0165	148	92	13.6333
100052387	1	79	1	94	42	27	23	44.1	32.4	16.3	3	6.45	94	328	8.42	4.64	1.56	1.15	2.16	1.35652	24.6911	156	90	12.8667
100066751	0	38	1	50	20	29	24			10.1	1.8	2.71	54	227	5.6	4.7	1.94	1.15	2.56	1.68696	22.684	118	76	12.1667
112570321	0	54	0	67	10	12	22			12.2	2.6	3.2	86	270	4.83	5.6	0.75	1.72	2.78	0.436047	21.6128	124	83	11.9333
103240342	1	95	0	91	32	19	21	46.7	30.3	15.2	2.5	5.08	128	425	6.07	5.6	1.78	1.11	3.07	1.6036	24.577	143	83	11.9333
105810362	0	51	1	61	26	29	31			9	1	3.47	72	375	5.18	5.33	2.17	1.1	2.99	1.97273	22.1785	120	78	11.9333
114260734	1	48	0	85	26	23	24			25.9	3.9	2.47	93	293	4.88	5	2.04	1.25	2.88	1.632	23.9512	122	74	11.9333
105113495	1	46	0	72	21	17	23	47.4	28.1	27.2	5.2	3.05	80	216	5.16	5.29	1.08	1.9	2.87	0.568421	18.8532	110	72	11.9333
114260719	1	33	0	56	23	13	19			11.2	2.3	3.05	77	308	4.66	4.96	1.38	1.28	2.86	1.07812	23.3011	115	72	11.9333
112570336	1	30	0	74	24	17	19			6.5	0.4	6.6	86	332	5.1	5.98	3.31	1.02	3.07	3.2451	22.525	99	69	11.9333
114260732	1	48	0	61	71	24	21			14.4	1.3	3.8	97	345	5.74	5.16	2.35	1.18	2.69	1.99153	22.7171	117	68	11.9333
106720024	0	26	0	59	19	22	22			10.6	1.9	3.9	73	333	4.6	5.11	0.97	1.23	3.05	0.788618	23.4191	122	63	11.9333
112570319	0	56	0	36	8	13	20			10.6	1.8	3.24	61	259	5.7	5.84	0.64	1.59	2.95	0.402516	21.8158	111	62	11.9333
106720025	0	26	0	91	22	15	15			5.6	1.6	2.4	73	275	4.74	4.83	0.88	1.48	2.77	0.594595	20.3804	122	60	11.9333
114260790	1	32	0	66	19	13	17			7.7	0.9	4.98	56	216	4.77	2.66	0.94	0.91	1.28	1.03297	19.1897	100	70	13.7
116300038	0	39	0	55	12	9	16			7.7	1	3.4	57	185	4.47	3.83	0.61	1.77	1.57	0.344633	20.6297	100	63	13.7
106480942	1	47	0	46	15	45	33			7.6	1.1	5.3	55	244	4.94	4.35	0.68	1.56	1.92	0.435897	20.8203	105	62	13.6667
106481058	0	38	1	57	28	23	28			9.1	2.1	3.5	64	268	5.81	4.46	1.17	1.89	1.55	0.619048	21.9296	135	90	13.6333
103902030	1	35	0	81	33	33	25			18.1	2.5	3.9	91	390	4.44	3.39	0.87	1.51	1.24	0.576159	23.8889	130	85	13.6333
116070178	1	58	0	60	15	18	24	44	32	4.5	0.8	4.25	60	214	4.78	3.27	1.17	1.11	1.61	1.05405	21.4462	121	74	13.6333
116070163	1	27	0	97	14	11	17	45.2	30.8	5.3	0.6	2.9	58	194	4.83	3.38	0.9	1.37	1.49	0.656934	19.052	116	73	13.6333
116070149	1	43	0	46	16	9	18	44.3	28.3	10.1	1.6	3.39	50	189	4.91	3.82	0.98	1.33	1.86	0.736842	21.4207	119	73	13.6333
103902021	0	41	0	65	14	14	19			15.3	3.6	4.56	87	346	4.44	3.09	0.68	1.21	1.36	0.561983	23.2199	118	68	13.6333
100020469	1	52	0	53	21	19	26	40.7	32.3	6.8	1.3	6.6	80	393	5.21	3.66	1.07	1.71	1.17	0.625731	24.6385	110	67	13.6333
116070177	1	26	0	55	14	8	14	44.7	32.9	7.2	1	2.9	55	174	5.82	3.5	1.02	1.64	1.25	0.621951	20.6988	117	66	13.6333
116070170	1	33	0	65	18	10	20	43.2	32.8	15	3.9	2	51	249	4.67	3.34	0.7	1.85	1.14	0.378378	19.3546	105	64	13.6333
107960315	0	24	0	43	13	8	14	43.2	24.6	7.6	1.3	4.02	73	157	4.92	3.62	0.71	1.58	1.78	0.449367	17.9247	92	60	13.6333
103902241	1	44	0	82	20	9	16			13.4	1.8	2.6	80	285	5.17	2.86	1.21	1.25	1.11	0.968	20.3301	112	60	13.6333
104090064	0	36	0	45	23	27	27			14	2.7	4.25	84	326	4.9	3.82	0.43	1.22	1.95	0.352459	24.749	127	78	12.9
105113723	1	32	0	68	44	28	28	46.9	28.3	14.6	3	5.56	98	400	5.64	4.65	1.57	1.3	1.98	1.20769	23.526	127	76	12.9
109330145	0	28	0	46	21	12	19	42.7	29.3	8.2	1.1	3.2	62	190	4.79	4.48	1.19	1.5	2.21	0.793333	24.8242	111	66	12.9
110850056	1	43	0	44	12	9	14	45	26.9	7.2	1.4	3.3	61	236	4.32	3.73	0.89	1.17	1.95	0.760684	19.0634	112	64	12.8667
106360104	1	58	1	66	19	13	21	47.8	26.2	8.4	0.8	6	71	220	6.82	5.3	1.24	1.46	2.21	0.849315	20.2755	120	64	12.8667
100065736	1	32	1	74	102	45	32			6.8	0.9	3.91	80	354	5.08	5.37	5.49	0.94	2.31	5.84043	22.6171	118	73	12.1667
108833573	0	58	1	92	27	24	26	45.9	24.8	6.7	0.8	2.92	77	347	4.78	4.65	2	0.98	2.64	2.04082	24.5318	127	88	11.9667
20100987	0	50	0	72	31	27	32	44.1	24.9	29.8	2.8	4.6	98	395	4.58	4.32	1.17	1.65	1.8	0.709091	15.7667	115	74	13.9333
113250048	1	28	0	54	18	12	18			10.1	2	3.86	97	310	5.26	3.68	1	1.07	1.91	0.934579	21.1166	91	58	13.9333
112110073	0	50	0	46	22	14	21	41.2	29.8	8.5	1.2	3.5	55	151	4.97	3.05	0.59	2.26	0.52	0.261062	18.8876	102	55	13.9333
100194399	0	26	0	69	16	11	17			17.7	3.6	3.58	54	199	4.91	3.6	0.55	1.92	1.29	0.286458	18.1559	107	61	13.8667
112190662	0	33	0	94	19	17	25	42.2	30.8	12.7	1.4	5.3	68	228	5.22	4.46	1.01	1.64	1.71	0.615854	23.0889	134	95	13.8333
116070172	1	31	0	91	16	16	22	48.7	19	13.2	2.7	3.64	51	157	5.68	3.32	1.85	1.45	1.14	1.27586	21.6041	137	79	13.8333
116070175	1	34	0	45	15	11	17	48.3	30.7	11.2	1.5	4.3	63	164	5.15	4.13	1.45	1.38	1.61	1.05072	22.9677	127	78	13.8333
116070123	1	29	0	71	27	42	28	50.3	32.7	10.9	2.1	4.61	74	325	4.7	3.87	0.45	1.88	1.7	0.239362	21.4204	135	78	13.8333
116070139	1	26	0	65	17	10	20	52.5	29.5	10.5	1.4	3.3	56	199	4.53	4.19	1.03	1.51	1.62	0.682119	19.9472	108	66	13.8333
116070146	1	59	0	35	16	9	13	46.6	30.4	7.3	0.8	5.1	53	159	4.78	3.6	0.85	1.63	1.26	0.521472	19.7294	94	62	13.8333
116070179	1	32	0	56	14	12	19	44.7	26.7	20.2	4.4	3.42	63	254	5.42	3.19	0.61	1.26	1.42	0.484127	20.7111	101	60	13.8333
116070165	1	26	0	63	16	11	20	48.8	27.3	7.2	1.4	3.67	59	192	5.57	3.06	0.63	1.29	1.55	0.488372	19.4363	98	54	13.8333
116070162	1	47	0	63	15	20	19	49.9	30.1	8.3	0.9	3.7	46	150	5.27	3.67	1.69	1.07	1.05	1.57944	19.7335	114	53	13.8333
112460154	1	72	0	38	14	7	16			2.9	1	5.56	66	154	4.9	3.09	0.5	1.14	1.47	0.438596	19.2708	111	73	13.8
101810189	0	34	0	79	21	13	27	44.6	29.4	8.5	1.2	4.21	47	176	4.17	3.93	1.39	1.24	1.91	1.12097	17.3238	120	71	13.7667
100193718	1	30	1	57	23	16	19			17.4	3.3	3.57	73	231	5.34	2.62	0.97	1.08	1.26	0.898148	21.9296	119	69	13.7333
111180103	0	26	1	48	106	32	21			13.3	1.1	4.7	100	439	4.95	4.75	2.56	1	2.16	2.56	23.8357	140	92	12.9333
20100557	1	30	0	68	26	24	25	46.1	27.9	16.2	2.2	6.6	85	367	4.72	4.47	0.73	1.63	2	0.447853	19.247	100	72	12.9333
113680646	1	33	0	93	29	10	16			13.6	1.5	3.6	98	283	4.94	4.27	0.89	1.64	2.1	0.542683	19.9517	124	69	12.9333
100052531	0	52	0	77	15	12	22	40.6	34.4	10.4	4.2	5.4	97	209	4.97	3.66	1.39	0.88	1.98	1.57955	20.7821	107	58	12.9333
114090431	0	38	1	89	71	87	35	46.6	27.3	10	1.6	5.15	77	207	7.83	4.05	1.42	0.89	2.29	1.59551	22.5482	124	78	12.1667
114260913	1	53	0	60	27	12	17			13.9	1.1	5.3	57	247	5.04	5.21	1.46	1.45	3.09	1.0069	23.7115	173	115	11.9667
114260671	1	35	0	129	48	20	21			18.5	1.2	4.3	79	224	5.61	5.01	1.21	1.72	2.68	0.703488	18.7109	128	98	11.9667
108833705	0	53	0	73	19	19	22	43.3	28.7	6.8	0.7	4	71	237	5.56	5.65	0.87	1.54	2.85	0.564935	19.5481	138	90	11.9667
108833232	1	73	1	79	28	18	23	48.2	27.6	12.2	3	6.48	110	399	5.74	5.14	2.32	0.94	2.62	2.46809	22.8462	131	85	11.9667
100324018	0	48	0	70	12	14	18	47.3	28.7	6.2	1.5	5.5	56	139	5.97	5.89	1.05	1.83	2.65	0.57377	24.2415	131	74	11.9667
114260664	1	56	0	107	39	31	35			12.2	1.8	3.32	76	188	6.55	5.81	1.79	1.81	2.88	0.98895	21.2446	125	71	11.9667
103862384	0	33	0	54	13	12	19			10.6	2	3.13	59	192	4.69	4.65	0.67	1.28	2.72	0.523438	21.5052	109	57	11.9667
106480953	0	46	0	58	13	20	22			8.1	1.8	5.1	63	214	4.5	4.16	0.98	1.35	1.91	0.725926	18.6739	105	62	14.0667
20103226	1	26	0	106	17	17	24	43.6	26.4	14.9	1.7	2.5	50	143	5.37	4.67	0.76	1.86	1.88	0.408602	21.4681	152	90	14.0333
112190588	1	50	0	50	25	15	19	43.6	35.4	17.6	2.1	5.6	112	347	5.75	3.41	1.06	1.1	1.73	0.963636	22.5061	135	79	14.0333
1000257	0	36	0	47	13	16	19	43.1	29.9	6.9	0.9	3.4	61	251	5.08	4.23	1.03	2.04	1.04	0.504902	20.061	107	61	14
100194400	0	25	0	66	18	30	25			13.7	1.6	4.6	57	218	4.79	3.62	1.01	1.63	1.32	0.619632	20.1404	96	54	14
100194014	0	39	0	34	15	8	12			20.4	2.5	3.8	67	213	4.97	4.29	0.75	1.56	1.88	0.480769	21.9843	96	53	14
104190097	0	32	1	79	20	14	20	45.1	29.9	7.9	0.7	3.1	61	230	5.42	4.57	1.96	1.47	1.68	1.33333	23.003	134	92	13.9667
20101637	0	38	0	37	18	8	17			15.1	3.2	3.97	74	217	5.01	4.15	0.91	1.89	1.54	0.481481	18.2448	87	50	13.9667
100052451	1	82	0	65	16	7	13	40	25.6	12.1	2.8	8.84	118	234	4.77	4.08	1.18	1.26	2.03	0.936508	18.855	140	90	12.9667
105230277	0	44	1	145	36	17	19	42.7	36.3	7.1	0.6	4	72	244	5.31	4.99	3.19	1.29	1.95	2.47287	20.8976	133	86	12.9667
109470180	1	55	0	50	15	12	19			24.6	2.5	2.42	49	124	4.62	4.91	0.64	2.1	2.01	0.304762	18.3769	102	66	12.9667
113170250	1	32	1	82	24	15	23	47.4	33.6	12.1	1.3	6	68	344	5.06	4.6	1.31	1.3	2.28	1.00769	22.53	102	62	12.1667
106053220	0	47	1	67	24	15	22	44.5	25.5	12.1	1.3	4.6	106	294	5.71	5.32	1.63	1.38	2.74	1.18116	24.5378	134	90	12
116500029	0	35	0	94	12	13	17	42.8	30.7	11.3	1.8	4.01	80	269	4.62	3.16	0.72	1.93	0.97	0.373057	17.8282	98	60	14.2333
110593635	1	59	0	39	15	11	19			11.1	1.8	3.62	66	259	4.86	3.16	1	1.2	1.27	0.833333	19.4932	110	60	14.2333
105632235	0	38	1	30	14	17	19	46.5	25.5	14	1.9	3.4	55	202	5.11	3.47	0.81	1.25	1.62	0.648	21.2071	110	60	14.1667
103500066	1	40	0	62	12	10	19	42.3	25	12.3	2.9	5.22	97	240	5.26	3.58	0.68	1.39	1.58	0.489209	20.1429	130	60	14.1667
111180107	0	25	1	75	44	20	22			18.4	1.8	5.2	124	573	5.76	4.61	2.92	1.1	1.93	2.65455	24.4333	112	74	13
114090649	1	29	1	89	23	30	27			15.7	3	4.25	52	260	4.9	4.92	1.16	1.62	2.39	0.716049	22.3647	160	100	12.1667
104860478	0	62	1	73	17	20	27	41.5	30.2	11.1	1.7	5.79	60	215	5.33	5.19	0.79	1.33	2.86	0.593985	23.4885	106	61	12
103902057	1	28	0	61	17	18	20			31.5	4.9	4.24	81	462	4.15	3.13	1.09	1	1.69	1.09	21.4705	100	56	14.3
110400476	1	47	0	78	43	19	20			16.2	3.6	6.2	77	205	5.25	4.43	0.94	1.69	1.9	0.556213	23.7541	140	95	14.2667
110410210	0	71	1	54	18	18	22			14.4	1.8	4.7	88	308	5.49	4.07	0.58	1.66	1.74	0.349398	22.7879	140	80	14.2667
115000053	0	34	0	54	17	8	16			15.7	2.1	5.08	65	159	5.06	4.03	0.89	1.66	1.74	0.536145	17.1288	119	76	14.2667
110410254	0	55	0	100	28	22	33			9.7	0.7	4.6	99	340	7.02	3.44	1.8	0.82	1.64	2.19512	24.1263	160	70	14.2667
105632214	0	38	0	67	14	16	19	43.4	27.6	7.1	2.5	2.9	70	160	4.88	4.54	0.64	1.8	1.87	0.355556	18.9947	97	60	14.2667
105161718	1	53	1	78	49	21	21	46.6	27.4	9.2	1	5.3	87	278	6.41	5.31	4.94	0.96	2.21	5.14583	24.3963	153	89	13
108070826	0	25	0	54	16	21	25	42.7	28.3	11.2	1.1	5.9	96	365	5.29	4.4	0.97	0.99	2.41	0.979798	24.8429	118	75	12.2
20104042	0	47	0	61	20	17	17			8.3	0.7	4	64	215	5.59	4.69	1.21	1.13	2.33	1.0708	20.0063	96	64	12.2
100065975	1	37	1	72	17	20	21			19.1	3.2	5.15	94	413	5.33	4.54	0.8	1.12	2.58	0.714286	22.1802	163	103	12.1667
100065761	1	33	0	70	104	66	34			17.9	2.7	4.85	101	437	5.78	4.99	1.87	1.27	2.61	1.47244	22.2987	130	100	12.1667
114080457	0	32	0	38	73	27	27			10.8	1.2	3.3	81	293	4.97	4.84	1.33	1.19	2.6	1.11765	23.7698	120	94	12.1667
100324030	0	40	0	36	31	31	26	49	24	18.5	2.6	6.4	98	330	5.49	5.18	1.53	1.12	2.59	1.36607	24.8898	140	94	12.1667
113170174	1	22	0	146	18	22	22	42.5	26.5	8.6	2	4.2	92	257	5.22	4.29	1.35	0.97	2.49	1.39175	19.8728	140	90	12.1667
100223002	1	60	0	47	29	19	31	40.8	28.2	15.3	2.1	5.1	85	312	5.2	5.52	0.76	1.73	2.52	0.439306	24.3882	149	85	12.1667
114080599	1	37	0	69	76	27	23	42.7	27.7	9.7	0.5	3.34	80	412	5.03	5.82	5.99	0.89	2.43	6.73034	21.3791	139	83	12.1667
100308052	1	37	0	102	16	18	24			10.4	1.2	4.4	76	227	5.1	5.36	1.83	1.4	2.4	1.30714	22.291	134	82	12.1667
113170247	1	33	0	76	19	13	21	41.1	26.9	18.2	1.7	4.7	65	184	4.46	5.5	0.51	1.98	2.43	0.257576	23.0859	110	80	12.1667
105114006	1	31	0	87	16	12	17	43	32.4	12.3	2.4	3.26	62	221	4.82	4.49	0.94	1.21	2.39	0.77686	20.082	114	80	12.1667
100065476	0	81	0	73	25	17	21			9.9	2.2	5.5	96	338	5.23	4.71	0.59	1.41	2.44	0.41844	23.1531	120	80	12.1667
104480935	1	70	0	65	13	11	16			12.4	1.2	4.2	69	274	4.93	5.18	1.2	1.68	2.42	0.714286	21.506	115	74	12.1667
116460051	0	22	0	75	21	13	21	43.1	26.9	8.2	0.8	3.8	61	207	5.36	5.27	0.99	1.76	2.47	0.5625	21.4949	116	71	12.1667
114080725	1	38	0	107	39	36	28	46	38	10.5	0.9	2.6	80	287	4.77	5.55	2.84	1.1	2.35	2.58182	19.2437	104	64	12.1667
114080498	0	36	0	45	17	17	24	44.5	26.5	11.1	1.2	4.7	84	262	4.84	4.51	0.99	1.27	2.39	0.779528	21.499	96	60	12.1667
113170176	1	25	0	91	23	11	21	47.8	29.2	14.9	2.7	4.3	83	345	4.84	5.04	1.55	1.36	2.58	1.13971	20.6126	99	60	12.1667
20103089	0	34	0	68	18	14	18	46	32	11.4	1.7	4.7	99	316	5.67	5.5	1.48	1.33	2.99	1.11278	24.0888	140	90	12
114260927	1	55	0	43	18	18	17			14.6	2.1	3.57	58	146	5.23	5.65	0.95	1.94	2.8	0.489691	23.2917	133	88	12
105113578	1	52	0	56	36	23	22	43.6	28.2	8.9	1.3	3.76	82	379	5.1	4.98	1.85	1.17	2.8	1.5812	24.18	133	81	12
100193797	1	35	1	95	25	46	26			13.2	2.7	4.96	98	271	4.6	5.48	1.08	1.43	3.1	0.755245	21.8283	124	78	12
100194555	0	26	0	70	17	16	23			9.1	0.9	3.4	68	292	4.43	4.21	1.29	1.66	1.83	0.777108	22.1917	107	70	14.4667
113440101	0	38	0	47	14	14	22			22.6	4.4	2.28	62	168	5.03	3.49	0.67	1.78	1.42	0.376404	18.6445	95	66	14.4667
108780063	1	30	1	73	17	13	16	40.7	28.6	6.9	1.1	5.78	60	185	6.55	4.9	2.33	1.13	1.77	2.06195	22.6644	160	98	14.3667
20104354	1	30	0	64	17	17	18			17	3.4	4.2	93	332	5.05	3.89	0.65	1.51	1.83	0.430464	21.299	120	82	14.3667
109470118	0	36	1	64	36	29	28	47.8	34.2	10.8	1.5	3.4	102	330	5.32	4.46	1.38	1.2	2.2	1.15	24.2347	140	80	13
100066449	1	53	1	30	27	23	26	47.6	24.4	10.1	1.2	5.1	105	322	5.55	4.85	1.48	1.64	2.3	0.902439	24.846	145	91	12.2333
113750073	1	70	1	87	11	13	19	42.3	25.2	9.7	2	5.19	76	245	5.02	6.26	2.44	1.28	2.89	1.90625	24.2028	100	70	12.0333
110400396	1	25	1	76	22	37	26			12.1	1.4	5.8	81	327	8.72	3.6	1.29	1.09	1.77	1.18349	23.533	133	100	14.5
105161575	0	73	1	66	36	25	23	43.6	27.4	16	1.7	3.9	89	462	5.57	4.27	2.42	0.88	2	2.75	23.5531	107	73	13
100066365	1	49	1	49	98	31	33	45	27.8	10	1.3	5.82	68	480	14.04	5.23	5.95	1.12	2.53	5.3125	24.4116	136	90	12.2333
113750060	1	55	1	51	35	17	22	46.6	26.5	8.4	1.6	4.18	80	418	5.72	5.67	1.54	1.71	2.95	0.900585	24.0188	136	88	12.0333
114900003	0	36	0	77	19	20	25			18.5	3.7	5.83	87	314	5.53	3.48	0.53	1.11	1.92	0.477477	21.8778	103	71	15.7667
110680324	0	34	0	73	15	22	33	41.6	24.4	12.1	2.3	3.6	85	326	5.19	4.46	0.99	1.74	1.91	0.568966	21.2629	154	94	15.6333
111430197	1	45	0	74	16	11	19			12.4	2.4	4.21	69	247	4.57	3.4	0.96	1.46	1.31	0.657534	22.3133	120	88	15.6
111430199	0	27	0	75	13	12	19			11.2	2.8	1.68	57	240	4.77	3.65	0.93	1.4	1.81	0.664286	24.7596	137	86	15.5333
100321017	0	64	0	223	16	12	20			15.7	2.5	3.18	78	501	4.89	3.66	0.93	1.25	1.91	0.744	17.8695	90	60	15.5
100329011	1	46	0	55	15	9	15	42.4	26.6	9.6	2.8	3.3	70	280	4.59	3.58	0.57	1.48	1.55	0.385135	19.0216	98	64	15.4667
107970210	0	45	0	64	13	10	14	45.9	30.1	7.4	0.8	3.3	60	223	5.03	3.62	1.08	1.3	1.57	0.830769	19.1953	102	70	15.4
20101573	0	28	0	75	26	21	26			10	2.1	2.5	66	154	5.24	3.77	0.6	1.7	1.64	0.352941	19.534	116	64	15.3667
100319023	1	59	0	124	33	17	27	46.2	27.8	28.9	3.3	4.5	68	307	5.33	4.17	1.34	1.45	1.86	0.924138	21.9266	129	85	15.3333
115670012	0	45	0	45	15	12	23			6.7	1.1	2.5	67	170	4.99	3.9	0.92	1.49	1.87	0.61745	19.2306	110	80	15.2667
115670002	0	51	0	77	18	12	15			22	2.5	5.6	87	247	5.12	3.56	0.71	1.27	1.75	0.559055	18.9555	110	72	15.2667
110750108	0	37	0	62	19	14	18			9.6	1.7	3.94	83	334	5.21	3.67	0.77	1.38	1.83	0.557971	21.3945	115	75	15.2333
107970220	1	44	0	77	16	13	17	40.1	34.9	14.6	1.7	2.6	61	181	4.93	3.32	0.91	1.2	1.74	0.758333	20.8103	100	64	15.1333
107970212	0	38	0	51	15	9	16	43.7	29.3	10.1	1.4	3.9	52	280	4.52	4.05	0.62	1.6	1.89	0.3875	16.678	86	60	14.9667
20103475	0	58	0	44	14	6	17			11.9	2.5	4.2	80	268	4.86	4.35	0.69	1.82	1.73	0.379121	21.8715	117	64	14.8
106650041	1	38	0	92	22	25	25	49.2	24.8	11.9	1.7	4.9	88	353	5.2	3.66	1.39	1.26	1.66	1.10317	20.4622	125	77	14.7
20101996	0	50	0	59	19	14	26			7.5	0.8	3.3	52	195	5.08	3.41	1.07	1.07	1.8	1	20.4294	100	70	14.7
114460058	0	41	0	48	19	30	23			9.6	0.7	4.1	66	200	5.19	3.85	1.43	1.06	1.67	1.34906	22.9118	117	65	14.7
114460046	0	39	0	51	19	14	21			7	0.8	3.9	58	185	4.82	3.42	0.85	1.27	1.46	0.669291	20.0941	90	58	14.7
20101104	0	41	0	70	26	13	22	41.5	26.5	11.1	1.5	5.6	85	322	5	3.73	0.61	1.41	1.85	0.432624	16.1409	111	73	14.6667
106820065	0	32	0	73	25	14	18			7.9	1.3	3.68	56	252	5.85	3.9	0.67	2	1.42	0.335	21.2084	115	71	14.6
20105387	1	58	1	71	21	24	23	45.7	33.9	6.9	1.7	5.34	80	251	5.51	4.13	0.69	1.96	1.77	0.352041	23.7316	133	85	14.5333
107200091	1	52	0	71	72	44	32			9	1.7	1.48	57	184	4.72	3.31	1.31	1.18	1.57	1.11017	19.1486	110	65	14.5333
107200081	1	34	0	67	12	18	21			5.4	1.7	3.53	61	153	4.8	2.84	0.84	1.4	1.05	0.6	17.8137	99	60	14.5333
111660852	0	54	1	63	67	112	42			7.8	1.6	3.46	90	313	4.87	4.43	1.22	1.39	2.15	0.877698	22.1718	110	62	13
100066240	1	44	1	44	31	13	16	44.8	25.6	20.8	3.3	4.88	91	204	8.25	4.18	1.47	0.9	2.38	1.63333	24.0653	120	90	12.2333
106053225	1	30	1	83	29	25	27	48.8	30.2	11.9	1	5.3	96	348	5.23	6.16	2.13	1.27	2.99	1.67717	22.5306	148	82	12.0333
111140204	0	57	1	64	55	52	36			15	1.6	4.27	87	365	5.32	4.72	4.13	1.17	1.75	3.52991	22.1296	126	80	15.8
114900009	0	24	0	102	16	11	20			8.9	2.5	2.66	80	316	4.92	3.09	0.46	1.34	1.45	0.343284	18.9795	105	64	15.8
105161679	1	48	1	108	31	16	29	42.3	31.7	7	0.4	6	77	245	5.25	4.68	2.48	1.08	2.07	2.2963	20.374	150	86	13
100066158	1	42	1	50	16	16	21	45.2	21.9	11.7	1.5	5.07	100	239	5.39	4.14	0.81	0.98	2.33	0.826531	23.9735	124	77	12.2333
113750053	1	47	1	105	33	24	20	44.6	22.5	15.3	2.2	3.62	79	424	5.11	5.65	2.19	1.08	3.06	2.02778	22.231	130	90	12.0333
105113506	1	59	0	90	42	17	18	45.9	28.6	11	2.4	4.99	90	336	5.94	5.33	1.32	1.82	2.75	0.725275	18.1449	118	67	12.0333
114260867	1	33	0	51	20	9	16			8.8	1.3	7.37	114	358	4.77	5.71	0.82	1.57	2.93	0.522293	17.5146	104	66	12.0333
114260445	0	43	0	81	16	14	17			13	1.9	3.17	73	301	5.52	4.67	1.49	1.25	2.67	1.192	21.0388	130	64	12.0333
103940818	1	38	0	93	28	27	26			21.8	5.7	3.22	88	336	4.8	3.7	1.89	1.32	1.55	1.43182	20.181	129	85	16.3
113440046	0	76	0	187	393	31	93			21.8	6.5	3.18	81	353	5.4	2.59	1.45	1.14	0.85	1.27193	19.3499	145	98	16.1333
113440050	0	44	0	116	61	18	24			11.4	3.1	2.45	73	356	5.38	3.54	1.88	1.56	1.06	1.20513	19.6072	118	76	16.1333
113440048	0	48	0	55	17	10	23			10.5	3	4.17	79	299	5.16	4.18	0.67	1.9	1.74	0.352632	20.071	119	76	16.1333
115540049	0	27	0	72	19	15	19			12.7	2.6	4.03	89	333	4.31	3.33	1.12	1.1	1.54	1.01818	21.3294	116	68	16
114780045	0	38	0	70	11	10	14	46.6	35.4	19.1	2.1	2.3	66	226	5.17	3.82	1.16	1.37	1.65	0.846715	20.4152	120	76	15.9667
20103867	0	51	1	84	40	23	17			16.4	1.9	4.3	82	248	4.84	3.63	2.26	0.74	1.75	3.05405	23.6925	130	92	15.9
105161606	0	78	0	77	20	88	52	41.7	37.3	8.6	1	7.3	166	261	5.04	4.46	1.52	1.17	2.16	1.29915	23.7737	168	98	13
105161513	0	62	0	72	24	25	23	44.6	22.4	7.7	0.6	4.5	79	245	4.95	4.03	1.06	1.26	1.96	0.84127	21.3959	109	72	13
105161689	1	48	0	96	23	18	21	45.3	28.7	13.8	1.2	5.3	116	394	5.56	5.88	3.12	1.17	1.97	2.66667	24.6857	133	69	13
114660032	0	43	1	80	118	63	34			16.3	2.5	4.78	74	239	5.55	4.98	2.13	1.58	2.17	1.3481	19.7232	116	65	13
100066293	1	46	1	90	24	24	24	44.4	24.9	7	2.4	4	85	339	5.28	4.52	1	1.18	2.41	0.847458	23.5666	125	79	12.2333
104480836	1	27	1	68	60	43	31	46.7	27.3	18.6	1.5	5.1	102	259	5.58	5.98	3.86	0.98	2.69	3.93878	24.7051	131	75	12.0667
20103549	0	37	1	85	138	32	19			8.4	2.1	4.9	78	358	5.32	4.01	2.74	1.11	1.79	2.46847	23.9411	138	90	16.3667
112960042	0	34	0	54	28	15	14			22	3.8	4.8	97	362	4.85	4.4	1.29	1.45	2.05	0.889655	22.5414	108	64	13.0667
115300087	1	61	0	73	17	12	21			5.9	0.9	3.5	54	186	5.42	3.98	0.97	1.25	2.04	0.776	18.2925	130	86	13.0333
109470155	1	73	1	69	29	29	22	38.7	27.3	14.1	1.5	4.1	110	325	4.76	4.81	2.85	0.87	2.27	3.27586	23.6176	112	76	13.0333
109470199	1	38	0	61	13	15	20			10.5	1.5	4.2	63	181	5.19	4.24	0.74	1.3	2.18	0.569231	19.8673	100	71	13.0333
115030010	1	30	0	78	14	11	19	45.2	31.8	9.8	1.4	3.7	66	297	4.68	4.3	0.59	1.26	2.18	0.468254	21.5858	110	70	13.0333
102070243	0	80	0	70	22	22	30	45.2	20.4	12.7	1.1	5.08	55	233	5.02	4.63	1.04	1.8	1.98	0.577778	20.0918	125	66	13.0333
110310855	0	29	1	61	76	49	31			12.9	2	4.8	93	305	5.22	5	2.52	1.15	2.28	2.1913	22.3744	106	74	12.2333
104341041	1	69	1	100	22	21	24	45.3	31	14.4	2.4	4.15	71	253	5.77	5.32	1.19	1.47	2.8	0.809524	24.6486	130	78	12.0667
115390007	0	50	0	45	17	20	19			12.2	1.6	3	65	271	4.55	3.17	1.16	1.02	1.48	1.13725	19.2706	100	70	17.4
108450104	0	63	0	68	14	11	22	43.6	30.4	15.5	2.1	3.3	68	185	5.3	4.59	0.64	1.94	1.88	0.329897	21.5645	118	68	17.1667
114790114	0	34	0	44	14	9	16			11.3	2	2.9	60	161	4.74	3.42	0.52	1.58	1.52	0.329114	18.4715	108	76	16.8
100302036	1	34	0	74	24	27	26	45.6	30.4	18	3.5	5	75	353	5.24	3.78	1.94	1.15	1.59	1.68696	24.677	110	76	16.8
20100450	0	37	0	42	17	9	15	43.6	25.4	13.1	1.3	2.8	68	271	5.27	3.64	0.93	1.13	1.79	0.823009	20.1348	103	71	16.8
112110057	0	22	0	64	21	14	21	41.9	28.8	7.3	1.1	5.12	83	182	4.43	3.19	0.67	1.44	1.36	0.465278	22.946	101	60	16.7667
101880280	0	42	0	42	19	18	18			6.5	1.7	3.8	59	191	5.02	4.09	0.67	1.57	1.75	0.426752	20.134	123	71	16.4
115260480	1	55	1	64	55	52	36			15	1.6	4.27	87	365	5.32	4.72	4.13	1.17	1.75	3.52991	22.1296	126	80	16.3667
112370038	0	43	0	91	22	18	22	43.5	26.5	9	1.1	6.5	93	334	4.44	3.73	0.7	1.1	2.11	0.636364	23.1274	120	78	13.3
103902361	0	43	0	80	27	19	21			12.2	1.1	4.5	77	378	4.87	4.25	1.22	1.21	1.97	1.00826	18.2531	130	74	13.3
100206006	0	47	0	72	11	9	18			6.6	1.9	5.15	54	225	5.17	4.58	0.72	1.73	1.97	0.416185	22.0107	105	68	13.3
107510128	1	36	0	105	25	12	18			14.8	2.1	5.64	74	171	4.62	4.46	0.63	1.61	2.13	0.391304	21.3001	105	63	13.3
20103811	0	53	0	52	14	17	21			12.8	1.4	3.6	53	175	4.57	4.87	0.7	1.89	2.07	0.37037	22.0748	100	68	13.2
100210052	1	25	0	80	20	28	18	44.3	21.9	16.8	2.6	4.85	80	362	4.83	4.83	0.58	1.85	2.27	0.313514	20.5882	111	66	13.2
100210046	1	37	0	60	27	15	18	46	29	9.9	2	2.8	62	262	5.95	4.11	1.26	1.38	2.02	0.913043	18.5441	112	66	13.2
104492440	0	42	0	54	19	15	22	45.4	34.6	9.8	0.5	4.9	72	300	4.78	4.45	1.56	1.08	2.24	1.44444	23.4591	102	62	13.2
20103151	1	31	0	86	20	20	28	41.7	33.3	9.6	1.3	5.9	103	296	5.14	4.34	0.74	1.27	2.04	0.582677	19.2672	120	86	13.1667
104492410	0	24	0	74	28	16	29	42.7	35.3	5.6	0.6	4.4	71	161	5.36	4.79	0.58	1.74	2.11	0.333333	19.4797	126	79	13.1333
104492152	1	61	0	63	42	28	31	46	31	13.6	2	4.1	84	277	4.94	4.36	1.13	1.35	1.98	0.837037	21.6433	123	75	13.1333
105113674	1	33	0	60	22	12	18	49.1	28.3	9.9	0.7	3.71	96	354	5.02	3.7	0.68	1.35	2.09	0.503704	19.3698	114	67	13.1333
107770051	0	27	1	80	26	15	22	48.3	31.7	11	1.2	5.8	105	385	4.94	4.62	1.84	1.22	2.24	1.5082	23.7436	119	72	13.1
100194039	0	33	0	57	12	18	19			8.5	2	3.23	65	216	4.95	3.97	0.48	1.46	2.21	0.328767	19.5511	101	54	13.1
115300020	1	62	0	75	24	17	19	49.9	31.9	17.2	1.6	4.46	91	271	5.36	4	0.9	1.32	2.29	0.681818	21.9444	132	82	12.2667
107690049	0	40	0	58	19	15	17	46.9	21.4	14.5	3.3	3.4	93	389	5.33	5.26	1.65	1.56	2.55	1.05769	23.8751	130	80	12.2667
103120234	1	45	0	90	12	39	32	44.8	29.1	8.7	1.9	4.37	65	233	6.75	5.01	1.02	1.31	2.58	0.778626	23.3681	130	76	12.2667
104820582	0	58	0	83	14	15	20	45.7	29.3	13.1	3	3.6	60	189	5.24	5.76	1.29	2.14	2.5	0.602804	17.2915	100	65	12.2667
100066339	1	47	0	38	54	22	22	43.2	33.8	8.5	1.6	4.34	79	282	6.25	4.76	2.14	1.16	2.5	1.84483	23.9657	130	98	12.2333
100066416	1	52	0	79	58	15	21	46.6	29.4	5.8	0.6	5.6	110	574	5.39	6.12	6.32	1.02	2.45	6.19608	22.5618	133	96	12.2333
100066485	1	55	1	75	16	15	20	45.9	26.5	10.6	1.9	5.3	83	282	5.56	4.98	0.69	1.57	2.4	0.43949	20.5611	148	88	12.2333
114740034	1	23	0	48	13	12	22			4.3	1.2	6.32	65	190	5.36	4.81	0.67	0.84	2.43	0.797619	23.5304	127	81	12.2333
100066628	1	77	0	49	13	11	25	41	30.4	7.4	1.3	10.57	186	437	5.71	6.03	0.8	2.57	2.34	0.311284	17.2879	108	76	12.2333
108070749	1	32	0	55	22	16	23	45.7	29.3	17.5	2.1	4.1	89	347	5.15	4.06	0.94	1.23	2.32	0.764228	24.3757	130	70	12.2333
20104671	0	49	0	56	17	8	16			11.1	1.1	6.5	57	227	5.08	4.95	0.9	1.59	2.33	0.566038	22.1255	102	58	12.2333
105810352	0	48	1	68	33	46	29			12.6	2.9	4.61	67	274	6.55	5.7	1.65	1.42	3.09	1.16197	24.3487	123	82	12.0667
20105034	1	34	0	127	23	38	37	44.6	31.4	8.7	2	5.4	63	188	6.79	4.84	2.11	2	1.1	1.055	19.6642	160	96	18.1
114730037	1	26	0	66	17	18	18	46.9	29.3	11.6	2.3	3.89	84	259	5.07	4.32	0.89	1.84	1.62	0.483696	16.0521	102	75	17.8
107680051	0	30	0	60	20	21	25	44.7	27.3	13.4	3.7	5.3	96	367	5.23	2.79	0.74	1.03	1.42	0.718447	21.6218	160	93	17.7667
107680043	0	37	0	114	66	25	36	46.6	32.4	6.2	2.9	4.4	92	409	4.87	3.92	2.49	1.1	1.59	2.26364	21.6343	123	80	17.7667
114260879	1	24	0	65	21	11	15	42.4	32.7	14.6	2.5	4.5	68	205	5.23	4.4	0.91	1.9	1.78	0.478947	21.2561	105	62	17.6667
100322015	0	64	0	51	17	9	17			10	1.4	3.9	71	167	4.61	3.29	0.6	1.6	1.15	0.375	21.2788	144	80	17.5667
100131191	0	34	1	128	10	12	17			8.6	2.2	4.01	75	377	5.4	4.13	1.2	1.6	1.78	0.75	22.4461	151	96	17.4333
108833571	0	58	0	110	71	674	233	44.8	42.2	8.3	2.6	3.83	100	307	5.1	3.52	0.71	1.42	1.73	0.5	22.5132	126	66	17.4333
102125788	1	41	1	118	45	22	25			19.6	2	4.4	89	358	5.19	4.92	2.74	1.32	2.21	2.07576	24.4389	110	70	13.3333
105113700	1	35	0	116	81	35	26	46.9	27.6	15.4	3.2	5.53	98	323	5.04	4.34	2.3	1.08	2.34	2.12963	21.6343	133	90	12.3
105113375	0	44	0	104	132	34	39	45.3	29.1	25.4	4.5	4.93	96	369	5.47	4.77	0.78	1.46	2.39	0.534247	24.2601	126	80	12.3
111180111	0	34	1	73	43	33	27			27.7	4.2	3.97	126	404	5.13	4.68	3.04	1.02	2.61	2.98039	23.6684	118	71	12.3
105113972	1	34	0	103	24	11	14	48.5	32.2	29.9	4.2	4.33	85	282	5.03	4.13	1.26	1.15	2.45	1.09565	22.8675	115	67	12.3
104341004	1	69	1	47	18	20	22	49.1	25.4	6	1.1	4.92	63	176	5.06	5.26	1.4	1.45	2.7	0.965517	23.0859	134	90	12.0667
20101851	0	48	0	80	15	7	16			8	1	2.7	47	165	4.36	4.08	0.65	1.76	1.68	0.369318	19.9555	110	68	18.6
114400652	1	40	0	82	22	13	16			8	1.1	3.6	82	357	4.74	3.18	1.03	1.07	1.46	0.962617	21.6459	110	75	18.3
114400709	1	40	0	67	17	12	17			12.2	3	3.44	61	249	4.7	3.61	0.75	1.66	1.41	0.451807	16.8384	100	74	18.3
114400712	1	35	0	100	16	8	15			12.5	1.3	3.6	66	228	4.4	3.5	0.71	1.13	1.79	0.628319	20.6575	90	60	18.3
100305037	0	34	0	41	40	23	17			10.7	1.5	3	58	206	4.65	2.98	0.59	1.42	1.15	0.415493	17.857	100	72	18.2333
108800098	0	42	0	53	21	19	26	40.7	32.3	6.8	1.3	6.6	80	393	5.21	3.66	1.07	1.71	1.17	0.625731	24.6385	110	67	18.2333
115261716	0	54	1	59	20	19	20			5.5	1.3	3.77	54	190	5.08	4.33	0.69	2.02	1.67	0.341584	22.6326	104	62	18.2333
102125721	1	40	1	92	30	19	27			10.4	1.1	4	96	293	4.88	4.6	0.98	1.73	1.93	0.566474	24.2215	130	85	13.3333
109080157	0	60	1	66	173	23	24			19	2	4.1	100	516	5.01	4.61	1.65	0.98	2.58	1.68367	24.9151	130	94	12.3333
108833403	0	45	1	109	27	35	30	44.9	31.1	19.7	1.4	2.6	58	234	5.2	5.79	4.18	1.02	2.84	4.09804	21.8551	138	80	12.0667
111640064	0	50	0	78	22	12	20	45.6	28.4	15.3	3.1	7	104	360	4.88	4.04	0.91	1.5	1.8	0.606667	21.3276	100	68	19
111640105	1	38	0	39	14	10	16	43.1	29.9	8.1	2	3.2	59	124	4.67	4.61	1.09	1.88	1.77	0.579787	20.4294	102	70	18.9667
106660746	0	26	0	42	18	12	19			4.6	1.7	4.81	65	240	5.19	4.07	0.66	1.71	1.79	0.385965	16.1289	109	66	18.7667
107920116	0	35	1	94	30	15	18			23.9	2.3	3.9	84	229	4.73	4.73	3.07	1.07	1.86	2.86916	20.851	128	76	18.6667
102125641	1	39	1	77	57	33	24			7.7	1.2	4.9	84	426	5.51	6.44	4.81	1.09	2.16	4.41284	23.845	102	56	13.3333
103862079	1	30	0	63	18	15	20			8.9	1.7	3.79	108	319	4.99	4.21	1.42	1.21	2.39	1.17355	21.3064	145	90	12.3333
105113632	0	61	0	95	13	14	18	39.5	29.7	12.5	2.3	4.02	89	300	4.46	4.37	0.67	1.42	2.4	0.471831	22.9178	134	85	12.3333
105113432	1	51	0	76	32	22	18	47.4	29	19	3.5	3.1	83	366	5.14	4.72	1.39	1.28	2.56	1.08594	22.8788	137	83	12.3333
111870065	0	28	1	81	27	15	22	44.3	32.6	16.4	2.4	2.47	73	431	7.98	5.25	2.66	1.09	2.44	2.44037	22.6692	150	80	12.3333
105113833	1	37	0	102	22	22	20	45.3	31.8	11	1.5	2.77	85	321	5.08	4.41	1.61	0.88	2.44	1.82955	23.3849	117	68	12.3333
105114014	1	32	0	51	21	9	17	43.4	33.1	7.3	1.3	3.9	67	147	4.49	4.92	0.66	1.85	2.57	0.356757	19.3962	99	55	12.3333
110970358	0	33	1	85	47	20	24			12.6	1.8	4.82	84	331	5.26	5.18	1.86	1.32	2.74	1.40909	21.6865	160	94	12.0667
105810325	0	45	0	92	28	23	20			9	1.8	3.74	82	310	5.16	5.58	1.77	1.39	3	1.27338	22.3347	141	87	12.0667
114260821	1	28	0	89	25	12	17			8	1	5.21	57	194	5.28	5.37	1.94	1.52	3.02	1.27632	21.439	132	85	12.0667
115320005	0	71	0	64	13	13	17			8.5	1.2	4.2	73	215	4.88	5.48	1.22	1.54	2.62	0.792208	20.1861	128	80	12.0667
104341050	0	47	0	94	13	13	20	50.6	36	9.6	1.5	3.07	72	178	5.39	5.27	1.52	1.52	2.83	1	19.4384	140	80	12.0667
105113672	1	42	0	75	41	22	20	45.7	25	7	0.9	2.35	77	329	5.02	4.86	1.6	1.14	2.85	1.40351	23.8087	131	79	12.0667
114260466	0	28	0	111	21	29	22			9	1.7	5.76	83	257	5.27	4.57	1.12	1.01	2.79	1.10891	20.994	120	76	12.0667
116520002	1	24	0	99	21	16	22	49.2	30.4	8.1	0.1	3.46	92	331	4.94	5.45	1.17	1.6	2.96	0.73125	21.6041	120	67	12.0667
20106779	1	58	0	83	17	10	17	43.9	35	7.4		3.13	68	260	4.78	2.92	0.55	1.22	1.55	0.45082	19.7881	110	73	19.2667
108590249	0	29	1	64	23	33	27			5.7	1.3	1.94	63	180	5.04	3.68	0.95	1.4	1.81	0.678571	22.8771	90	60	19.2333
102126106	0	36	1	74	15	10	16			8	1	2.3	62	228	5.07	4.67	0.76	1.74	2.15	0.436782	22.4547	102	60	13.3333
114260885	1	52	1	59	15	12	16			3.3	0.9	4.41	69	286	4.98	4.74	1.74	1.23	2.48	1.41463	24.9962	130	80	12.3667
112580992	1	38	1	79	37	20	21	48.8	31.2	8.3	1	2.7	96	302	5.35	4.8	1.45	1.04	2.65	1.39423	24.6584	154	91	12.1
114400372	1	43	0	75	19	13	19			9.5	0.4	6.4	120	476	5.72	4.44	4.99	1.12	1.89	4.45536	24.1322	168	105	19.3667
114400377	1	43	0	65	20	15	25	44.2	24.8	18.9	1.6	4	91	384	4.68	4.3	2.7	0.9	1.92	3	22.8476	158	94	19.3667
114400124	0	46	0	102	38	19	26	46.6	30.4	13.4	1	3.4	112	362	5.34	3.89	1.76	1.1	1.6	1.6	24.8257	131	85	19.3667
114400196	1	39	0	109	12	36	23			15.5	3.5	4.15	91	235	4.89	3.41	0.83	1.49	1.42	0.557047	19.2562	102	80	19.3667
114400168	0	53	0	113	20	16	26			5.2	1.3	3.74	92	426	4.78	4.01	2.08	1.06	1.71	1.96226	23.9716	132	76	19.3667
114400330	1	33	0	99	20	13	22			8.2	1.7	4.01	89	252	5.04	3.57	0.75	1.05	1.9	0.714286	17.6673	113	73	19.3667
114400418	1	40	0	66	36	39	29			11	3	4.46	80	401	5.52	3.81	1.22	1.46	1.8	0.835616	21.203	118	73	19.3667
114400126	0	50	0	71	23	20	27			16.7	3.2	4.75	93	282	5.08	3.56	1.61	0.98	1.64	1.64286	20.7859	102	71	19.3667
114400471	1	46	0	59	24	13	21			12.2	3.3	4.43	72	217	5.36	4.49	0.44	2.38	1.53	0.184874	17.9271	107	69	19.3667
114400323	1	51	0	73	37	25	21			19.8	2.7	4.7	86	358	5.02	3.74	2.86	0.84	1.84	3.40476	19.7979	114	69	19.3667
114400218	1	52	0	52	21	13	18			14.2	1.6	4.3	103	517	5.4	3.96	1.43	1.23	1.81	1.1626	20.6434	114	68	19.3667
114400438	1	35	0	46	13	10	14			8.8	2.5	3.25	61	156	4.71	3.72	0.76	1.43	1.76	0.531469	23.6444	111	67	19.3667
114400221	1	38	0	92	28	16	21			17.9	2.5	4.18	90	337	5.34	4.27	2.25	1.4	1.27	1.60714	17.9721	107	65	19.3667
114400598	1	26	0	39	13	10	15			7	1.6	3.3	61	213	4.85	3.68	0.98	1.06	1.59	0.924528	19.1033	98	64	19.3667
114400543	1	35	0	56	13	11	17			8.8	1.8	2.2	55	270	4.5	3.55	1.24	1.11	1.67	1.11712	17.7462	96	63	19.3667
114400610	1	39	0	63	15	7	15			7	2	2.51	72	176	4.92	3.34	0.66	1.65	1.37	0.4	21.2017	114	62	19.3667
114400605	1	29	0	56	15	9	16			10.9	2	2.09	52	221	4.58	4.17	0.62	1.58	1.79	0.392405	18.8519	92	61	19.3667
114400338	1	36	0	91	16	10	22			12.5	2.5	2.76	86	316	5.06	3.37	0.73	1.64	1.46	0.445122	19.972	90	60	19.3667
114400165	0	35	0	66	33	70	40			18.6	3.6	4.5	91	310	4.9	3.42	0.96	1.12	1.73	0.857143	23.4248	116	60	19.3667
111780118	0	31	0	82	20	9	19	50.3	22.1	14.2		4.3	88	241	5.29	3.53	0.46	1.35	1.72	0.340741	22.0458	120	74	19.3333
111780157	0	30	1	146	83	46	29	42.6	31.1	17.2		4.68	76	198	7.78	3.88	2.7	0.82	1.8	3.29268	22.7983	106	68	19.3333
110594093	0	34	0	65	22	16	20	44.6	30.4	14.7	2.2	3.2	64	224	5.81	3.89	0.96	1.49	1.6	0.644295	20.9953	117	67	19.3333
111780190	0	27	0	66	20	8	13	42.7	25.4	9.8		3.9	52	215	5.13	2.82	0.9	1.19	1.32	0.756303	19.8413	112	60	19.3333
111780189	0	27	0	72	11	11	21	41.1	31.2	4.5		2.4	61	206	4.82	4.4	0.92	1.82	1.88	0.505495	17.0123	104	58	19.3333
107920115	0	33	0	45	22	23	26	43.4	34.6	7.9	0.9	4.5	75	309	4.97	3.82	0.95	1.16	2.01	0.818966	23.4586	104	76	13.3667
114660044	1	25	0	21	13	17	21			10.4	2	3.58	64	225	4.72	4.59	0.73	1.57	2.08	0.464968	19.8686	103	59	13.3667
102125982	1	47	0	95	17	25	20			15.5	1.6	4.3	84	224	6.39	4.45	1.75	0.98	2.17	1.78571	24.8016	125	85	13.3333
102126078	0	40	0	78	18	29	26			11.9	1.5	4.8	58	248	4.65	4.22	0.66	1.37	2.18	0.481752	21.3599	111	72	13.3333
102126091	0	44	0	70	19	13	17			8.8	1.2	2.17	57	152	5.04	4.65	1.08	1.67	2.24	0.646707	18.1512	116	72	13.3333
106480920	1	51	0	83	29	24	27			5.1	1.1	4.4	62	221	5.37	4.08	0.9	1.1	2.27	0.818182	23.9501	117	72	13.3333
102125474	1	36	0	69	26	45	27			14	1.6	4.4	80	402	5.28	4.05	2.05	1.05	1.95	1.95238	22.3375	121	70	13.3333
102126004	1	51	1	81	36	13	21			9.3	0.7	3.5	61	262	5.09	4.1	2.27	1.16	1.98	1.9569	20.5743	116	69	13.3333
110680287	0	48	0	59	20	16	15	42	30	18.8	2.1					3.75	0.83	1.12	1.98	0.741071	20.2801	97	66	13.3333
102126101	0	48	0	50	21	11	19			10.5	1.3	3.55	66	290	4.72	3.75	0.59	1.28	2.02	0.460938	19.8178	116	66	13.3333
102126206	0	40	0	60	20	10	19			6.6	0.9	4	74	193	5	4.24	0.7	1.43	2.06	0.48951	19.9555	90	58	13.3333
114260533	1	85	1	74	26	20	23			12.8	2.4	4.67	72	273	5.41	4.84	0.97	1.51	2.37	0.642384	24.4039	113	75	12.3667
112581174	1	49	1	54	14	15	19			7.8	1.4	4.24	52	191	4.9	5.18	0.93	1.3	2.87	0.715385	24.5906	153	77	12.1
116490068	0	25	0	54	14	7	17	42.9	28.9	31.3		3.9	86	307	4.49	3.68	1.02	1.34	1.81	0.761194	18.6107	100	62	20.4333
115020040	0	38	0	37	17	22	25			7.2	0.6	4.8	75	265	5.94	3.83	1.03	1.28	1.83	0.804688	19.512	123	77	20.4
115020018	1	34	0	50	9	9	17			8.1	2.2	4.12	63	265	4.57	4.65	0.8	2.09	1.85	0.382775	19.1871	120	70	20.4
115020003	0	42	0	73	15	17	16			17.2	2.5	5.9	88	285	5.06	3.35	0.75	1.35	1.65	0.555556	23.6684	130	70	20.4
115020062	0	37	0	48	14	8	17			16.7	1.8	3	60	266	4.6	4.1	0.86	1.68	1.69	0.511905	19.0486	110	67	20.4
115020053	0	23	0	48	16	9	18			4.3	0.3	6.6	66	187	4.96	3.58	0.73	1.85	1.1	0.394595	17.7778	100	66	20.4
115020024	1	45	0	57	15	43	39			10.7	1.2	3.8	54	159	4.89	4.51	0.52	2.03	1.85	0.256158	18.3933	102	64	20.4
115020039	0	34	0	37	15	8	16			11.9	1.7	3.6	54	176	4.84	3.87	0.58	1.7	1.48	0.341176	21.6939	110	60	20.4
116490052	0	32	0	41	11	16	18	41.8	27.1	16		3.7	96	241	4.64	3.54	1	0.97	1.75	1.03093	22.2456	102	60	20.3
20106417	1	39	0	61	13	14	22	40.1	33.2	9		5.05	60	211	4.6	2.9	0.52	1.29	1.27	0.403101	22.3082	80	50	20.2667
108080158	0	58	0	75	27	20	18			15.9	1.9	4.42	78	368	5.52	3.94	1.43	1.14	1.89	1.25439	24.1993	119	72	20.1667
114430010	1	18	0	79	63	17	20	47.3	28.7	8.8	0.9	2.5	95	435	5.27	3.92	1.31	1.44	1.53	0.909722	21.4996	112	67	20.1667
108080179	1	56	0	69	12	9	19			9.6	1.4	3.1	57	183	4.97	3.23	0.44	1.59	1.3	0.27673	20.7266	111	66	20.1667
108080160	0	46	0	93	19	14	18			12.2	2.5	3.74	78	329	4.99	3.74	0.97	1.25	1.82	0.776	24.5975	121	65	20.1667
108080185	1	53	0	46	14	12	23			18	1.3	4.3	69	134	5.27	3.71	0.37	1.96	1.49	0.188776	20.5078	116	64	20.1667
107960403	0	46	0	56	19	15	24	45.3	31.1	12.5	2.4	3.8	68	263	4.78	4.55	0.7	1.8	1.87	0.388889	17.8395	117	72	20.1333
1000108	1	44	0	64	28	13	18	42.3	31.6	14.1		4.6	84	297	4.95	3.95	1.29	1.38	1.75	0.934783	20.217	98	62	20.1
109910356	1	29	0	76	64	22	36	36.5	35.4	15.5	3.1	13.46	184	516	5.49	4.61	1.13	2.09	1.52	0.54067	23.614	130	95	20.0667
103912188	1	37	0	85	11	95	54	41.7	23	25.8	4.7	4.61	91	222	4.89	2.9	0.45	1.25	1.54	0.36	23.4236	120	62	19.8667
114950067	0	37	0	60	21	13	26			11.8	2.7	4.28	97	267	4.99	2.52	0.78	1.15	0.97	0.678261	24.6755	135	62	19.7333
116390098	0	33	0	30	12	10	16	42.9	31.5	12.4	2.1	3.4	55	184	4.37	3.52	0.77	1.52	1.42	0.506579	22.2578	109	73	19.6
20105125	1	30	1	84	68	18	28	45.8	28.2	15.8	1.7	8.7	96	415	5.16	4.79	4.88	0.72	1.56	6.77778	24.6836	122	62	19.5667
105191068	0	39	1	79	121	20	31	51.7	26.1	20.3	4.1	2.49	94	299	7.76	4.22	1.01	1.43	2.06	0.706294	23.6308	155	98	13.4
115400001	0	77	1	71	19	14	13			9.4	1.5	4.69	85	355	5.59	4.47	1.76	0.94	2.55	1.87234	23.9468	100	60	12.3667
105080769	1	36	1	73	28	28	30	45.9	24.1	6.7	1.2	4.78	81	248	6.79	5.32	1.02	1.84	2.77	0.554348	24.0928	130	76	12.1
114401022	0	33	0	52	13	14	20	42.8	33.4	9.3		2.74	69	178	4.69	3.33	0.74	1.2	1.71	0.616667	17.8491	102	62	20.9
104720750	1	74	0	71	27	31	28	42.5	27.1	7.6	1.5	3.26	62	154	5.73	4.33	1.17	1.89	1.84	0.619048	22.1474	138	87	20.8667
104720712	1	78	0	80	18	25	33	47.5	26.5	9.5	1.2	6.03	86	178	5.66	4.98	1.19	2.25	1.89	0.528889	24.1147	150	84	20.8667
104720788	0	55	0	61	13	17	24	43.3	29.2	3.7	1.1	5.39	65	161	4.84	3.13	0.46	1.82	1.11	0.252747	20.652	129	79	20.8667
104720718	1	67	0	83	125	15	22	41.9	26.2	10.1	2.6	6.79	113	383	4.84	3.51	1.18	1.42	1.61	0.830986	22.6599	140	75	20.8667
110593654	1	64	0	60	12	11	17	44.7	31.7	11.3		2.8	66	223	4.55	4.27	0.86	1.66	1.87	0.518072	21.7814	99	57	20.8333
110593713	0	24	0	58	26	85	65	45.2	32.7	4.8		3.9	73	212	5.09	3.82	0.62	1.49	1.59	0.416107	20.7684	121	72	20.8
110593090	1	37	0	74	18	15	17	45.4	31.2	18.1		4.3	79	271	4.99	3.5	2.82	0.99	1.46	2.84848	22.2063	108	61	20.8
104310214	1	74	0	55	11	15	18	42.3	30.7	11.1	2.6	2.9	65	153	4.66	3.23	0.83	1.69	1.15	0.491124	21.0292	95	60	20.6
116490132	1	54	0	109	17	11	17	45.5	38.1	8.3		3.4	74	260	5.19	4.05	1.73	1.32	1.9	1.31061	22.5786	112	68	20.5667
110680280	0	56	0	44	16	9	15	43.1	32.4	7.4		6.9	67	189	4.63	3.17	0.82	1.15	1.54	0.713043	20.9321	90	58	20.5667
102720122	0	31	0	42	12	9	20	43.3	28.3	10.3		4.1	62	193	4.5	4.08	0.4	2.27	1.48	0.176211	17.9259	107	68	20.5333
114401062	0	39	0	79	24	15	15	43.6	31.6	11.6		4.5	94	341	4.75	3.4	1.08	1.15	1.66	0.93913	21.1325	155	95	20.5
114401086	0	32	1	113	59	17	29	46.3	31	13.7		3.51	109	340	4.97	3.95	1.75	1.44	1.46	1.21528	23.545	138	88	20.5
114401139	0	22	0	61	30	14	20	49.2	30.3	14.7		5.92	91	325	5.7	4.37	1.05	1.92	1.75	0.546875	20.1517	113	77	20.5
107280443	1	57	0	160	11	14	24	50.4	29.9	13.3	2.6	4.62	68	221	5.29	4.08	0.6	2	1.53	0.3	18.5566	123	74	20.5
114401010	0	32	0	81	13	13	19	46.9	29.9	9.3		3.4	74	201	4.62	4.16	1.03	1.58	1.92	0.651899	21.0488	95	66	20.5
114401109	0	42	0	85	45	25	19	47.2	27.7	22		6.81	99	329	5.19	3.51	3.22	0.86	1.47	3.74419	23.2438	120	64	20.5
103902221	1	36	1	74	21	17	20			7.3	1.2	7.44	86	418	5.45	4.97	2.8	1.05	2.27	2.66667	22.2599	121	74	13.4
20105320	0	24	0	52	14	11	17	46.7	33.3	14.4	1.4	3.5	53	213	4.87	5.41	1.14	2.06	2.15	0.553398	19.7128	128	69	13.4
115920007	0	24	0	55	19	11	16			8.8	1.6	4.57	71	182	4.81	3.74	0.98	1.06	1.98	0.924528	19.8603	110	64	13.4
116070142	1	28	0	39	16	11	17	48.2	26.7	7.6	1.4	3.39	50	158	6.23	4.05	0.61	1.47	2.09	0.414966	18.9857	110	60	13.4
114270742	0	44	1	84	31	35	27			9.7	1.1	3.26	81	411	5.21	4.68	2.2	1.06	2.51	2.07547	23.255	135	81	12.3667
115530041	1	28	0	56	17	23	32			9.6	1	5.3	55	253	4.87	5.34	1.29	1.34	2.83	0.962687	24.0556	130	90	12.1
115530044	1	29	0	59	16	17	29			5.9	0.3	4.56	57	256	4.62	5.09	1.23	1.3	2.81	0.946154	22.3478	124	80	12.1
112580819	1	43	1	82	21	37	30	45.5	27	12.3	1.5	4.44	99	337	4.93	5.21	1.97	1.02	2.94	1.93137	23.9764	131	78	12.1
105113801	1	26	0	78	28	43	31	45.4	24.7	5.4	1.5	3.32	88	230	4.6	4.92	1.12	1.31	2.64	0.854962	23.4874	132	77	12.1
20106022	0	35	0	63	50	21	21	45.5	32.5	12	3.7	3.6	95	421	6.3	5.05	2.42	1.23	2.74	1.96748	23.5191	142	74	12.1
105113855	1	41	0	93	15	40	27	46.7	28.2	12.8	2.3	3.91	91	253	5.1	4.65	1.3	1.02	2.97	1.27451	22.3889	118	70	12.1
115530042	1	25	0	73	12	12	19			14.8	2.3	3.07	68	158	4.91	4.8	0.84	1.23	2.89	0.682927	24.6518	113	68	12.1
112580722	1	44	0	92	31	25	24	48.3	22.8	12.3	1.4	3.9	87	296	5.05	5.02	1.18	1.37	2.66	0.861314	23.6821	112	67	12.1
105130234	1	25	0	70	21	19	22			12.4	2.4	2.25	53	192	5.23	6.28	1.23	1.84	3.12	0.668478	18.3594	113	60	12.1
115960003	1	50	0	62	46	21	20	49	28.7	14.5		3.89	91	273	4.65	3.25	1.62	1.32	1.49	1.22727	19.3896	104	63	21.3667
108930076	1	68	0	62	26	16	21			13.8	3.4	2.64	63	210	4.91	3.83	0.55	1.55	1.74	0.354839	17.5016	99	69	21.3333
109330141	0	47	0	60	12	15	30	45.2	30.6	10.4	1.8	4.7	75	169	6.37	4.81	0.86	2.26	1.72	0.380531	17.5453	114	64	21.3333
110930167	1	64	0	77	11	16	24	44.7	24.2	12.3	2.1	4.04	75	165	5.01	3.61	0.5	1.55	1.75	0.322581	18.7406	101	60	21.3
20101577	0	26	0	47	17	16	20	44.2	31.8	10.2	2.1	4.5	63	202	5.1	4.25	0.85	1.85	1.62	0.459459	22.7271	100	68	21.2667
110930131	0	47	0	66	13	11	18	44.6	30.2	7.8	1.8	3.21	68	199	5.12	3.64	0.86	1.41	1.88	0.609929	19.2122	113	65	21.2667
110930137	0	28	0	71	17	24	25	46.9	32.8	12.9	2.9	5.94	67	191	4.67	2.87	0.65	1.49	1.31	0.436242	20.6904	116	65	21.2667
110930148	1	42	0	58	14	46	39	43.8	25.5	13.1	2.8	2.97	59	211	5.12	4.96	0.95	2.22	1.92	0.427928	16.74	106	66	21.2333
20101883	1	28	0	58	15	16	18	44.8	25.2	7.5	1.3	4.1	64	150	4.9	3.71	0.72	1.95	1.24	0.369231	22.1271	110	78	21.2
110560070	1	71	0	62	63	18	23	46.7	28.3	29.2	5.1	5.7	113	384	5.05	4.3	1.78	1.56	1.7	1.14103	23.0034	135	86	21.1333
110560071	1	73	0	83	22	15	21	42.5	34.5	11.6	2.8	5.8	75	252	5.22	2.73	0.75	1.47	1	0.510204	21.5888	119	74	21.1333
113900074	0	34	0	77	58	24	22	40.7	37.4	7.5	0.7	3.4	72	311	5.44	4.52	4.3	0.93	1.05	4.62366	22.241	103	60	21.1333
113900067	0	47	0	84	14	8	15	39	37.1	13.9	3	3.3	91	368	4.45	2.86	0.56	1.11	1.41	0.504505	20.984	104	60	21.1333
114400982	0	38	0	50	14	15	19	48.4	25.8	8.2		2.84	59	120	5.36	3.8	1.85	1.19	1.5	1.55462	24.9108	129	60	21.1333
110594488	0	39	0	55	32	12	21	42.6	29.3	13.2		4.35	83	194	4.68	3.67	0.98	1.46	1.79	0.671233	20.3856	123	78	21.0667
114400943	0	46	0	70	21	18	19	47	25.9	24.9		3.86	100	324	4.42	3.79	1.58	1.02	1.85	1.54902	20	124	71	21
103850040	1	51	0	70	67	19	26	41.8	28.4	13.7		4.26	86	203	7.69	4.5	2.26	1.43	1.85	1.58042	20.5761	131	73	20.9667
113470015	0	28	0	39	9	11	13	43.8	33.7	11.9	2	5.3	73	204	5.27	4.12	0.75	1.74	1.72	0.431034	20.0539	110	67	20.9667
104290561	1	33	1	73	28	20	24	45.7	26	8.9	1.4	2.9	97	259	4.55	3.34	3.71	0.91	1.23	4.07692	24.7252	127	78	20.9333
105080789	0	37	1	122	18	45	40	49.9	33.9	15.4	2.9	4.48	94	255	6.25	4.26	1.06	1.48	2.03	0.716216	24.295	146	94	13.4333
115160046	0	39	1	73	30	48	28	47.6	30.4	14.9	1.5	3.3	99	382	5.23	4.89	1.35	1.24	2.59	1.08871	22.7036	138	86	12.3667
113680631	0	23	1	85	38	26	22			16.5	2.2	6	82	358	5.33	4.91	1.69	1.18	2.85	1.4322	24.2778	105	65	12.1333
110440308	1	75	0	55	52	39	27	42.8	28.6	14.2		5.7	85	426	5.84	5.18	1.97	2.32	1.86	0.849138	23.1834	122	105	21.9333
110440450	0	70	0	69	10	11	15	47	24.3	19.5		2.66	67	244	4.72	3.56	0.7	1.67	1.62	0.419162	16.9657	130	81	21.9333
110440447	0	67	0	48	14	8	13	43.6	34.9	13.3		1.8	52	245	4.85	3.68	1.08	1.2	1.81	0.9	20.0288	100	80	21.9333
101550078	1	80	0	64	16	8	15	47.3	29.9	13.2	3.2	3.4	96	273	5.26	3.32	0.8	1.36	1.8	0.588235	22.3381	128	79	21.9333
110440442	0	64	0	49	10	17	18	46.2	38.9	3.9		3.8	65	232	4.7	3.66	1.2	1.35	1.74	0.888889	19.8828	105	78	21.9333
113210165	0	44	0	75	14	14	21	43.6	24.9	7	1.5	1.97	55	183	5.17	2.84	0.62	1.15	1.44	0.53913	19.4922	117	77	21.9333
110930160	1	47	0	94	20	23	23	41.2	32.7	8.2	1.9	3.59	64	197	5.58	4.28	0.89	2.1	1.79	0.42381	17.6606	117	76	21.9333
110440400	0	61	0	83	28	13	23	43.8	34	10.8		5.5	113	331	4.77	4.4	1.96	1.35	1.85	1.45185	23.7248	135	76	21.9333
113210093	0	32	0	76	12	9	19	44.8	23.6	17.2	3.7	5.04	112	238	4.99	2.95	0.83	1.17	1.4	0.709402	19.1577	120	73	21.9333
110440403	0	62	0	106	22	17	21	43.3	29.6	13.9		4.6	68	357	5.59	2.96	1.12	1.08	1.29	1.03704	23.1222	140	73	21.9333
115340090	0	68	0	61	15	11	16	46.6	25.1	8.2	2.1	4.69	66	336	4.59	3.15	0.65	1.56	1.29	0.416667	19.2239	109	70	21.9333
110930168	0	32	0	46	14	21	27	44.7	30.3	10.5	2.2	2.9	71	250	4.51	4.17	0.67	1.91	1.69	0.350785	20.6188	110	70	21.9333
108270176	0	53	0	54	18	11	14	45.8	30.3	8.6	1.7	3.13	70	197	4.6	3.2	0.95	1.48	1.26	0.641892	17.1488	118	70	21.9333
101550107	0	27	0	60	13	28	24	44.7	30.3	12.1	0.8	5.6	120	326	5.08	6.49	3.55	1.08	1.67	3.28704	23.902	116	69	21.9333
113210155	1	55	0	97	16	12	19	42.4	28.6	5.2	1.6	2.9	62	171	4.93	3.51	0.89	1.42	1.66	0.626761	20.4327	100	68	21.9333
109040249	0	45	0	46	14	10	15	40.4	28.5	7.5	1.4	4.2	62	211	3.99	3.99	0.59	1.57	1.89	0.375796	19.9243	106	67	21.9333
110440317	1	68	0	62	34	18	19	49.1	32.6	14		3.6	81	281	5.03	3.1	1.11	1.37	1.26	0.810219	18.992	109	66	21.9333
106660766	0	34	0	67	21	24	26	44.8	24.5	7.6	1.1	4.87	65	162	4.75	3.61	0.67	1.47	1.86	0.455782	17.6813	110	66	21.9333
109040227	0	25	0	60	31	15	22	48.5	28	8.5	1.7	4.3	71	272	4.8	3.64	0.71	1.73	1.42	0.410405	17.1427	119	65	21.9333
110440331	1	71	0	66	19	12	16	46.6	30.9	22		5.5	86	290	4.48	3.48	1.07	1.3	1.59	0.823077	20.8333	108	64	21.9333
102125996	1	50	0	46	22	12	19	42.7	28.3	10.4	2.3	3.2	67	225	4.81	4.56	0.66	2.08	1.56	0.317308	18.6268	104	62	21.9333
115340080	0	72	0	80	25	20	25	46.9	35.1	17.7	3.7	3.05	86	240	3.94	4.95	0.6	2.94	1.63	0.204082	20.6396	90	60	21.9333
110440443	0	56	0	74	11	12	16	44.4	26.7	9.5		3.3	60	228	5.19	3.87	0.81	1.61	1.67	0.503106	20.1225	94	60	21.9333
110440397	0	60	0	68	56	47	45	40.9	28.6	13		4.3	96	270	5.03	4.24	1.57	1.41	1.6	1.11348	19.7888	109	60	21.9333
101550134	1	61	0	60	21	14	18	46.5	29.3	15.8	3.1	3.21	95	366	5.21	3.34	0.68	1.65	1.46	0.412121	21.2974	110	60	21.9333
110440318	1	63	0	58	31	18	20	46.3	27.6	15		3.7	96	212	4.76	3.68	1.29	1.28	1.76	1.00781	18.2962	100	56	21.9333
110440448	0	67	0	86	15	10	16	45.7	29.1	15.2		3.9	53	227	4.78	4.1	1.09	1.71	1.79	0.637427	18.8162	96	53	21.9333
110440468	1	43	0	53	10	9	14	47.4	30.2	13.3		5.35	48	159	4.75	3.95	0.81	1.55	1.83	0.522581	17.1172	90	51	21.9333
107810268	1	23	0	61	52	25	24	41.9	28.1	9.5	1.2	4.1	65	157	4.57	4.35	0.91	1.74	1.91	0.522989	17.8987	123	78	21.8667
108270206	0	48	0	50	19	16	22	43.5	29.5	7.6	1.9	3.3	63	161	4.42	4.01	1.14	1.58	1.82	0.721519	18.5859	119	74	21.8
108270060	0	32	0	60	14	23	23	45.6	30.7	10.8	2.5	4.77	58	174	4.65	4.03	0.83	2.05	1.68	0.404878	19.4932	110	69	21.8
108270119	1	48	0	52	18	13	22	43	30	14.2	2.9	2.4	67	190	4.76	4.16	0.82	1.84	1.78	0.445652	19.4362	90	60	21.8
100750258	0	30	0	98	36	24	21	44.8	30.2	7.2	1.1	4.3	90	251	5.5	3.62	1.37	1.09	1.81	1.25688	22.9854	153	96	21.7
20106170	1	29	0	53	12	12	18	45.4	30.3	8.4		5.69	58	214	6.01	3.77	1.8	1.15	1.89	1.56522	24.9875	125	70	21.7
106870170	0	56	0	59	16	21	30	39.7	39.3	8.4	1.8	3.6	66	205	4.92	4.35	0.88	1.85	1.8	0.475676	21.1389	128	73	21.6667
103990035	0	32	0	56	12	14	18			9.8	1.2	4	86	310	4.67	3.88	1.01	1.24	1.83	0.814516	17.5771	102	70	21.6333
108270220	0	39	0	58	12	12	15	49.2	25	15.4	3.5	3.47	73	189	5.17	3.69	0.67	1.81	1.62	0.370166	20.5904	119	76	21.6
108270058	0	40	0	57	15	12	17	45.1	27.9	11.9	2.2	4.7	72	179	4.72	4.4	0.72	2.04	1.71	0.352941	20.7738	107	67	21.6
108833630	0	61	0	47	9	11	17	43.1	26.5	14.8	2.5	4.03	56	186	4.65	3.57	0.74	1.45	1.81	0.510345	19.0238	107	60	21.6
108270222	0	43	0	51	19	9	16	45.2	25.8	10.1	1.7	3.5	73	319	5.8	4.21	0.49	1.9	1.79	0.257895	18.5185	104	58	21.6
108270219	0	32	0	58	11	10	14	42.5	22.5	10.2	2.2	4.17	82	192	5.07	4.08	0.66	2.11	1.64	0.312796	19.527	94	57	21.6
115980012	1	26	0	65	15	20	17	40.8	28.4	19.9	4.2	4.14	105	357	4.91	3.35	1.03	1.24	1.44	0.830645	19.9998	105	83	21.4333
114260818	1	26	0	62	16	8	15	44.2	31.5	8.7		3.43	73	248	4.55	2.94	0.61	1.37	1.25	0.445255	17.8516	97	54	21.4333
106170297	1	77	1	98	33	15	20	43.5	30.7	18.1		3	67	242	5.23	5.07	3.98	1.16	1.62	3.43103	24.7796	135	87	21.4
106110739	0	50	0	123	16	30	27	44.8	30.9	11.5	2.1	4.12	69	236	5.58	4.01	1.24	1.14	2.18	1.08772	22.5546	140	91	13.6333
103902170	1	31	0	79	21	16	17			3.8	0.4	6.6	96	451	5.57	5.12	6.53	0.96	2.05	6.80208	20.9625	130	86	13.6333
116070127	1	28	0	55	20	14	19	49	25.5	13.4	2.4	4.29	98	339	5.11	4.56	0.73	1.51	2.18	0.483444	21.291	120	82	13.6333
116070144	1	33	0	58	14	11	19	46.8	27.2	8.2	0.9	5	63	170	5.19	4.98	0.52	2.23	2.17	0.233184	19.4347	130	82	13.6333
113020105	0	42	0	106	30	21	32	44.8	35.2	12	2.4	4.01	62	260	4.81	4.99	0.65	1.96	2.09	0.331633	22.0456	120	80	13.6333
116070166	1	33	0	56	16	12	22	43.9	31.6	9.7	1.2	3.45	54	165	5.02	3.92	0.71	1.33	1.97	0.533835	18.8663	124	76	13.6333
116070154	1	45	0	54	14	12	20	46.1	26.9	19.8	5	3.8	54	209	5.23	4.31	0.68	1.76	1.94	0.386364	22.1056	110	72	13.6333
115880007	1	39	0	52	15	14	21			26.3	2.8	3	63	219	5.07	4.6	1.29	1.48	2.16	0.871622	20.6654	116	64	13.6333
112460231	1	62	0	112	17	19	23	44.5	26.5	12.4	1.7	9.2	94	330	5.77	4.4	0.71	1.3	2.12	0.546154	18.6645	128	88	13.5333
112190818	1	28	0	61	20	18	24	43.8	31.2	7.7	1	4.9	56	177	4.86	5.3	0.74	2.21	2.19	0.334842	21.4705	128	74	13.4667
107810281	0	23	0	59	11	11	18			7.4	1.2	3.78	71	261	5.43	4.47	1.34	1.3	2.1	1.03077	20.2538	122	69	13.4667
100151013	0	70	1	75	19	13	22	47.4	27.2	7.7	1.1	3.87	53	157	5.64	4.83	1.38	1.73	2.01	0.797688	23.0029	120	70	13.4333
106710385	0	32	1	81	52	33	25	46.1	26.9	13.5	1.3	5.4	84	429	5.8	4.82	1.67	1.13	2.28	1.47788	22.6242	129	72	12.3667
104100517	0	37	1	71	24	9	15	40.4	37.6	13.4	1.1	5.2	92	382	5.4	5.08	1.18	1.2	3.05	0.983333	24.1683	140	76	12.1333
108270178	0	49	1	72	31	15	22	44	27.4	7	0.9	5.21	91	293	6.34	4.77	3.04	1.73	1.74	1.75723	24.6914	150	62	21.9667
20103641	0	39	1	68	18	15	16	44.4	27.6	13.6	1.4	4.2	70	244	5.01	4.19	1.8	1.07	2.12	1.68224	22.684	148	77	13.6667
104920581	1	46	1	87	38	23	25	47.6	33	13.2	1.4	4.66	83	303	5.24	4.06	3.87	1.14	2.3	3.39474	22.2338	140	80	12.3667
112570415	0	36	0	106	83	51	65			15.3	3.4	4.51	111	312	10.03	4.75	1.33	1.32	2.77	1.00758	24.5617	174	100	12.1333
112570440	0	33	0	59	16	16	20			7.4	1.7	4.32	68	289	5.78	5.8	1.01	2.11	2.89	0.478673	24.3418	139	92	12.1333
[truncated: 14,174 more rows]
