# Supplementary material for: Evaluation of the CHG index for identifying metabolic dysfunction associated steatotic liver disease: evidence from two independent Asian non-obese populations
Source: Front Nutr. 2026 Feb 20;13:1757164. doi: 10.3389/fnut.2026.1757164 (PMC12963058; doi:10.3389/fnut.2026.1757164)
Supplement: Supplementary file 2 [file Table_2.XLSX]

## Sheet: Sheet1
number	sex	age	NAFLD	ALP	GGT	ALT	AST	ALB	GLB	TB	Dbil	BUN	Cr	UA	GLU,mmol/l	GLU,mg/dl	TC,mmol/l	TC,mg/dl	TG,mmol/l	TG,mg/dl	HDL,mmol/l	HDL,mg/dl	LDL,mmol/l	TGHDL	BMI	sbp	dbp	month	（TC × FBG）/（2 × HDL）	CHG	TG*FBG/2	Tyg	MASLD
100194058	0	28	0	65	30	14	17			8	1.9	2.61	54	214	6.14	110.611	5.06	195.669	0.89	78.8308	2.05	79.273	2.26	0.434146	23.3275	98	66	7.53333	136.51	4.9164	4359.77	8.38017	0
107970282	0	28	0	91	71	18	19	44.1	35.9	13	1.4	3.1	72	154	4.52	81.4268	4.56	176.334	1.03	91.2312	1.56	60.3248	2.27	0.660256	24.0882	128	70	6.56667	119.008	4.77919	3714.33	8.21995	0
20104824	0	33	0	46	134	30	26	46.1	20.1	11.4	1	6.2	108	303	4.81	86.6511	5.29	204.563	2.11	186.891	1.3	50.2707	2.64	1.62308	23.255	120	84	5.46667	176.302	5.1722	8097.15	8.99927	0
110594124	0	49	0	58	5	14	18			10	1	3.2	75	233	5.04	90.7945	5.46	211.137	0.88	77.9451	1.47	56.8445	2.71	0.598639	21.8719	133	79	5.36667	168.618	5.12764	3538.49	8.17146	0
104580440	0	52	0	57	7	11	15			4.3	0.8	3.76	60	198	4.81	86.6511	3.66	141.531	0.97	85.9167	1.1	42.5367	1.98	0.881818	22.6734	103	66	5.36667	144.156	4.97089	3722.39	8.22212	0
100150970	1	72	0	52	16	17	23	41	22.7	7.2	1.1	6.1	70	264	5.9	106.287	4.79	185.228	0.87	77.0593	1.6	61.8716	2.34	0.54375	20.4897	101	68	4.2	159.099	5.06952	4095.21	8.31757	0
116280071	0	33	0	48	11	16	20			4.9	0.9	3.35	64	246	5.36	96.5592	4.2	162.413	1.49	131.975	0.97	37.5097	2.22	1.53608	19.7531	111	63	2.9	209.046	5.34255	6371.71	8.75962	0
114000194	0	43	0	57	11	27	22	42.5	37.5	7.2	1.9	3.11	61	163	4.97	89.5334	4.86	187.935	0.68	60.2303	1.32	51.0441	2.82	0.515152	20.6988	110	67	2.66667	164.823	5.10487	2696.31	7.89964	0
104550108	0	32	0	61	22	33	29	41.8	28.5	11.4	2.2	3.45	64	277	4.62	83.2282	4.57	176.721	1.73	153.233	1.32	51.0441	2.34	1.31061	20.1861	99	54	8.53333	144.073	4.97032	6376.65	8.7604	0
107800409	1	46	0	65	39	18	31	43.5	27.5	9.1	3.6	3.6	100	450	5.18	93.3165	4.94	191.029	2.04	180.691	1.17	45.2436	2.3	1.74359	24.2694	110	80	8.46667	197.002	5.28321	8430.72	9.03964	0
104571000	0	43	0	36	17	11	15	44.5	35.2	7.8	1.5	4.31	66	250	4.64	83.5885	4.38	169.374	0.84	74.4021	1.5	58.0046	2.29	0.56	22.1703	109	66	8.36667	122.039	4.80434	3109.58	8.04224	0
110594172	0	34	0	50	13	13	20			8.1	1.4	6.12	67	189	5.47	98.5408	4.6	177.881	1.53	135.518	1.11	42.9234	2.19	1.37838	24.6548	118	73	8.03333	204.184	5.31902	6677.03	8.80643	0
20101810	1	19	0	41	33	26	21			8.3	1.6	5.25	94	297	5.28	95.118	4.47	172.854	1.22	108.06	1.14	44.0835	2.27	1.07018	20.8077	124	80	8	186.481	5.22833	5139.24	8.54466	0
114401033	0	38	0	72	14	8	14			9	1	3.1	71	211	4.41	79.4451	4.47	172.854	0.97	85.9167	1.36	52.5909	2.34	0.713235	19.1757	110	70	7.93333	130.559	4.87182	3412.83	8.1353	0
20101795	1	44	0	38	11	9	15	43.8	32.7	5.2	1.1	4.51	58	221	5.11	92.0555	4.28	165.507	0.99	87.6882	1.36	52.5909	2.18	0.727941	21.2891	100	68	7.93333	144.852	4.97571	4036.09	8.30303	0
114401050	0	33	0	35	15	11	15			15	2.2	2.9	75	215	4.44	79.9856	4.61	178.268	0.86	76.1736	1.4	54.1377	2.35	0.614286	21.1073	95	60	7.93333	131.691	4.88045	3046.4	8.02171	0
116080623	1	33	1	93	29	19	21			8.5	1.5	3.01	56	287	4.68	84.3091	3.8	146.945	1.2	106.289	1.18	45.6303	1.94	1.01695	24.308	117	74	7.83333	135.752	4.91083	4480.56	8.4075	1
104290462	1	25	0	58	111	26	33	46.7	27.1	10.8	1.5	4.08	91	471	5.53	99.6217	4.48	173.241	1.75	155.004	1.24	47.9505	2.37	1.41129	24.1683	119	77	7.73333	179.962	5.19274	7720.9	8.95169	0
107141855	0	39	0	65	21	15	25			6.8	1.2	3.1	67	239	5.5	99.0812	4.99	192.962	2.56	226.749	0.9	34.8028	2.39	2.84444	19.3066	130	80	7.7	274.675	5.61559	11233.3	9.32664	0
105560074	1	83	0	59	9	10	19			7.4	0.4	4.66	61	226	6.7	120.699	4.7	181.748	1.23	108.946	0.95	36.7363	2.56	1.29474	22.2016	102	60	7.4	298.571	5.69901	6574.83	8.791	0
20102498	1	48	0	60	20	12	18			8.1	1.2	3.34	69	147	5.82	104.846	5.79	223.898	0.48	42.5155	1.68	64.9652	2.91	0.285714	22.0106	135	86	7.16667	180.672	5.19668	2228.79	7.70921	0
111200158	0	26	0	62	16	8	16			15.3	2.9	3.8	53	310	4.59	82.6878	4.79	185.228	1.1	97.4314	1.58	61.0982	2.57	0.696203	22.1384	119	65	6.86667	125.34	4.83103	4028.19	8.30107	0
116200021	1	48	0	75	27	22	25	50.1	25.5	11.6	1.9	4.36	68	198	5.12	92.2356	5.33	206.11	1.53	135.518	1.57	60.7115	2.6	0.974522	20.6118	127	73	6.3	156.566	5.05347	6249.8	8.7403	0
107970267	0	42	1	92	19	18	19	43.5	29.5	21.8	2.1	3.4	76	237	4.97	89.5334	5.13	198.376	1.34	118.689	1.11	42.9234	2.68	1.20721	24.1327	100	72	6.3	206.895	5.33221	5313.32	8.57797	1
111980007	0	25	0	62	16	19	19			13	2.2	3.17	91	382	4.73	85.2099	2.7	104.408	0.69	61.116	1.07	41.3766	1.4	0.64486	23.7096	112	60	5.46667	107.508	4.67756	2603.84	7.86474	0
112110071	1	33	0	66	10	11	18			9.7	1.8	3.3	57	127	5.03	90.6143	5.61	216.937	1.09	96.5456	1.59	61.4849	2.54	0.685535	20.83	103	69	4.46667	159.857	5.07428	4374.21	8.38348	0
106481152	0	47	1	84	94	30	37	46.9	29.1	10.8	1.1	5.4	95	372	6.48	116.736	6.25	241.686	3.47	307.352	1.27	49.1106	2.36	2.73228	24.5351	126	98	4.4	287.243	5.66033	17939.5	9.79476	1
1000128	1	30	1	63	117	31	36			15.4	2.7	3.78	86	322	4.7	84.6694	3.27	126.45	2.41	213.463	1.17	45.2436	0.96	2.05983	23.1104	134	86	1.53333	118.32	4.77339	9036.91	9.10907	1
107800331	0	47	0	82	22	14	23	45	23	13.7	3.3	7.9	118	291	5.56	100.162	4.73	182.908	0.87	77.0593	1.69	65.3519	2.15	0.514793	21.3974	105	60	8.96667	140.168	4.94284	3859.21	8.25822	0
115500006	1	30	0	74	19	21	21	45.7	20.3	10.8	1.2	2.9	85	331	4.48	80.7062	3.99	154.292	1.15	101.86	1.23	47.5638	2.01	0.934959	21.7531	128	85	8.9	130.901	4.87445	4110.37	8.32127	0
115820003	1	20	1	94	57	69	31	45.6	29.4	11.8	1.4	5.1	107	436	5.2	93.6768	4.46	172.467	1.75	155.004	1.1	42.5367	2.37	1.59091	23.3287	112	74	8.86667	189.908	5.24654	7260.16	8.89016	1
20101090	0	36	0	38	11	9	15	43.8	32.7	5.2	1.1	4.51	58	221	5.11	92.0555	4.28	165.507	0.99	87.6882	1.36	52.5909	2.18	0.727941	21.2891	100	68	8.7	144.852	4.97571	4036.09	8.30303	0
113850037	1	77	0	68	23	22	21			5.2	0	2.94	59	248	5.3	95.4783	4.04	156.226	1.77	156.776	0.86	33.256	2.19	2.05814	22.7036	116	72	8.6	224.263	5.41282	7484.35	8.92057	0
107800412	0	46	0	62	17	21	25	47.4	27.6	18.8	2.2	4.3	89	354	4.85	87.3716	4.64	179.428	0.66	58.4588	1.75	67.6721	2.2	0.377143	19.0214	107	60	8.43333	115.83	4.75212	2553.82	7.84535	0
107800426	0	49	0	61	14	10	18			9.2	1.8	3.78	54	124	4.72	85.0297	4.11	158.933	0.77	68.2019	1.43	55.2978	2.14	0.538462	21.5019	111	66	8.4	122.193	4.8056	2899.6	7.97233	0
107800415	0	40	0	88	28	13	16	48.1	28.9	13.7	2.7	2.8	79	280	5.11	92.0555	4.76	184.068	0.99	87.6882	1.54	59.5514	2.25	0.642857	19.475	119	63	8.4	142.268	4.95771	4036.09	8.30303	0
107800411	1	60	0	64	20	13	22	45.3	29.7	14.5	2.2	4.6	96	273	4.97	89.5334	4.68	180.974	0.86	76.1736	1.67	64.5785	2.13	0.51497	20.3755	129	73	8.36667	125.454	4.83194	3410.04	8.13448	0
104570921	0	72	1	80	17	11	14	45.4	25.6	13.2	2.3	4.19	86	335	5.01	90.254	3.63	140.371	0.83	73.5164	1.14	44.0835	2.01	0.72807	23.5198	111	69	8.36667	143.694	4.96769	3317.57	8.10699	1
104570992	0	26	0	73	14	12	21	46.7	28.6	8.6	1.4	5.82	74	216	4.96	89.3533	4.62	178.654	0.77	68.2019	1.78	68.8322	2.07	0.432584	22.7444	109	68	8.36667	115.958	4.75323	3047.03	8.02192	0
104570981	0	27	0	71	16	9	27	43.7	34.7	6.4	1.3	4.82	58	96	5.02	90.4342	4.42	170.92	0.48	42.5155	1.6	61.8716	2.2	0.3	21.4354	113	68	8.36667	124.912	4.82761	1922.43	7.56134	0
104570930	0	81	0	61	17	12	20	50.3	28.4	8.5	1.9	3.67	67	167	4.71	84.8496	4.38	169.374	0.53	46.9442	1.81	69.9923	1.99	0.292818	18.0721	105	65	8.36667	102.663	4.63145	1991.6	7.59669	0
114401065	0	38	1	78	24	17	24	46.1	30.9	14.9	1.4	2.9	95	442	5.18	93.3165	4.86	187.935	1.28	113.375	1.3	50.2707	2.67	0.984615	22.575	121	72	7.56667	174.43	5.16152	5289.86	8.57355	0
101410339	1	50	0	98	16	14	18			9.1	1.3	3.31	85	332	4.23	76.2025	2.95	114.076	1.11	98.3171	1.05	40.6032	0.72	1.05714	21.6433	104	68	7.43333	107.046	4.67326	3746	8.22844	0
107970285	1	38	0	71	11	17	21	46	29	12.6	1.5	2.8	56	218	4.64	83.5885	4.15	160.48	0.86	76.1736	1.49	57.6179	1.89	0.577181	17.4585	100	60	6.76667	116.407	4.75709	3183.62	8.06577	0
110440404	0	57	0	79	17	27	29	40.4	24.6	11.6	4.8	3.7	72	236	3.88	69.8973	3.21	124.13	0.42	37.2011	1.13	43.6968	1.74	0.371681	24.2507	150	80	6.7	99.2789	4.59793	1300.13	7.17022	0
20103929	1	46	0	62	11	10	15			16.7	3.1	4.18	63	208	5.82	104.846	3.81	147.332	0.76	67.3162	1.51	58.3913	1.59	0.503311	24.4293	105	61	6.63333	132.273	4.88486	3528.92	8.16875	0
107970287	1	38	0	51	15	9	16	43.7	29.3	10.1	1.4	3.9	52	280	4.52	81.4268	4.05	156.613	0.62	54.9159	1.6	61.8716	1.89	0.3875	16.678	86	60	6.3	103.056	4.63527	2235.81	7.71236	0
105170288	0	54	1	100	45	19	18	43.7	24.3	19.7	1.3	4.5	87	362	4.18	75.3017	3.59	138.824	1.7	150.576	0.92	35.5762	1.72	1.84783	24.0317	110	72	6.13333	146.92	4.98989	5669.31	8.64282	1
110440347	1	68	1	71	30	36	31	46.8	29.2	12.4	1.3	4.3	92	412	5.08	91.515	4.73	182.908	1.96	173.605	1.16	44.8569	2.08	1.68966	24.2123	148	80	9.06667	186.58	5.22886	7943.73	8.98014	1
107800349	1	62	0	114	20	18	22	42.6	31.4	10.4	1.4	3.9	93	266	4.86	87.5518	4.24	163.96	0.7	62.0018	1.3	50.2707	2.3	0.538462	23.2754	130	74	8.96667	142.777	4.96128	2714.18	7.90625	0
107800451	1	45	0	88	36	26	17			14.8	1.7	3.44	91	280	5	90.0739	4.97	192.189	2.57	227.635	1.12	43.3101	2.39	2.29464	21.4305	135	74	8.93333	199.851	5.29757	10252	9.23523	0
20101750	0	24	0	58	23	18	18	44.2	21.8	10.4	1.6	4	56	185	5.07	91.3349	4.3	166.28	0.78	69.0877	1.08	41.7633	2.33	0.722222	21.2585	122	70	8.93333	181.824	5.20304	3155.06	8.05676	0
110840041	0	52	1	58	21	6	19	41.7	29.3	17.8	1.9	3	68	176	4.76	85.7503	4.9	189.482	1.13	100.089	1.38	53.3643	2.46	0.818841	22.2373	117	69	8.9	152.238	5.02544	4291.31	8.36435	0
110680361	0	33	0	81	18	8	20	45.3	26.7	11.4	1.1	3.6	79	245	5.44	98.0004	6.09	235.499	0.89	78.8308	1.95	75.406	2.66	0.45641	18.3422	96	60	8.23333	153.031	5.03064	3862.72	8.25913	0
20103845	0	26	0	55	28	100	74	43.5	31.5	11.3	1.1	5.9	59	275	4.36	78.5444	5	193.349	0.94	83.2595	1.97	76.1794	1.81	0.477157	19.226	120	70	7.7	99.6756	4.60192	3269.78	8.09248	0
112160046	1	35	1	63	22	24	25	46.7	27.4	9.8	1.2	3.21	98	508	5.55	99.982	5.77	223.125	3.09	273.694	1.16	44.8569	2.98	2.66379	22.7856	119	74	7.63333	248.662	5.51609	13682.2	9.52385	1
114401120	0	32	1	77	104	21	34	45.6	29.4	12.1	0.4	4	79	447	5.17	93.1364	4.07	157.386	1.72	152.347	1.36	52.5909	1.61	1.26471	24.931	130	80	7.5	139.362	4.93708	7094.53	8.86708	1
20100827	1	38	0	62	41	11	18	46.1	21.9	12.9	2.1	6.3	91	339	6.4	115.295	4.19	162.026	0.97	85.9167	1.26	48.7239	2.08	0.769841	20.2471	115	70	9.5	191.7	5.25593	4952.87	8.50772	0
107950347	1	71	0	59	33	21	22	43.7	33.3	11.4	1.3	5.5	87	293	5.26	94.7577	4.17	161.253	1.17	103.632	1.44	55.6845	2.24	0.8125	22.013	110	69	9.46667	137.201	4.92145	4909.94	8.49902	0
107950345	1	77	0	101	19	11	20	44.7	30.3	7.6	4.4	3.5	96	326	4.74	85.39	4.55	175.947	1.79	158.547	1.29	49.884	2.14	1.3876	20.5744	98	63	9.46667	150.591	5.01457	6769.18	8.82014	0
107950404	0	54	0	54	14	8	17	45.4	32.6	10.1	1.4	4.3	68	235	5.02	90.4342	4.74	183.295	0.7	62.0018	1.77	68.4455	2.13	0.39548	17.2173	92	56	9.46667	121.09	4.79653	2803.54	7.93864	0
106660821	0	28	0	59	13	11	19	45.4	23.6	5.6	1	2.3	83	297	4.96	89.3533	3.71	143.465	1.17	103.632	1.07	41.3766	1.94	1.09346	20.6371	127	92	9.4	154.907	5.04282	4629.91	8.44029	0
20101912	0	44	0	56	17	17	20	44.2	24.8	7.6	0.8	3.6	67	253	5.3	95.4783	4.52	174.787	1.37	121.346	1.23	47.5638	1.99	1.11382	24.426	128	78	9.2	175.432	5.16725	5792.97	8.6644	0
110440427	0	62	0	68	38	19	25	48.9	34.1	20.5	4.3	3.03	110	409	4.98	89.7136	3.39	131.09	1.13	100.089	1.15	44.4702	1.74	0.982609	24.1665	120	70	9.1	132.23	4.88454	4489.65	8.40953	0
110440373	1	62	1	69	23	17	20	48.6	30.4	12.3	1.3	4.6	99	258	5.08	91.515	5.4	208.817	4.32	382.64	0.92	35.5762	2.48	4.69565	23.6272	122	82	9.06667	268.577	5.59314	17508.6	9.77045	1
110440334	1	63	1	88	23	29	23	49.4	30.6	15.8	1.8	4.4	85	348	4.6	82.868	4.27	165.12	1.78	157.662	1.1	42.5367	1.99	1.61818	23.6203	120	78	9.06667	160.839	5.0804	6532.55	8.78455	1
110440465	1	30	0	52	10	9	18	45.7	33.3	13.7	1.4	3	60	196	4.54	81.7871	4.26	164.733	0.84	74.4021	1.32	51.0441	2.31	0.636364	20.8848	108	76	9.06667	131.975	4.88261	3042.57	8.02046	0
110440458	1	38	0	80	17	16	19	46.7	32.3	13.5	1.7	4.4	64	230	4.37	78.7246	3.61	139.598	0.71	62.8875	1.42	54.9111	1.58	0.5	18.2235	108	72	9.06667	100.069	4.60586	2475.4	7.81416	0
103862392	0	34	0	60	34	16	21			19.3	3.7	2.3	96	369	5.42	97.6401	4.62	178.654	1.19	105.403	1.38	53.3643	2.42	0.862319	22.4236	114	66	9.06667	163.441	5.09645	5145.78	8.54593	0
100194258	0	36	0	39	14	13	16	43	28.6	8.7	1.4	4.48	65	211	5.08	91.515	4.61	178.268	1.14	100.974	1.8	69.6056	2.05	0.633333	21.3755	125	66	9.06667	117.19	4.7638	4620.33	8.43822	0
110440463	1	38	0	65	12	9	18	41.1	29.9	11	1.4	3.5	68	224	4.87	87.7319	3.63	140.371	1.25	110.717	1.27	49.1106	1.61	0.984252	21.6193	100	64	9.06667	125.381	4.83135	4856.73	8.48812	0
107800317	0	33	0	66	22	10	17	45.1	24.9	10.3	1.1	2.1	84	336	4.99	89.8937	4.39	169.76	2.77	245.35	1.06	40.9899	1.88	2.61321	21.7133	110	76	8.96667	186.148	5.22654	11027.7	9.30817	0
107800379	1	47	0	58	9	8	16			7.3	0.9	3.14	59	210	5.56	100.162	4.61	178.268	1.67	147.919	1.27	49.1106	1.91	1.31496	21.8328	110	72	8.93333	181.79	5.20285	7407.92	8.9103	0
103610184	0	84	0	49	19	12	16	47.1	23.9	13.4	1.8	5.5	85	303	4.96	89.3533	3.59	138.824	0.59	52.2586	1.48	57.2312	1.55	0.398649	18.5956	111	74	8.83333	108.371	4.68556	2334.74	7.75566	0
108833716	0	53	0	37	19	13	17			9.9	1.8	3.9	70	274	4.62	83.2282	3.11	120.263	0.54	47.8299	1.4	54.1377	1.28	0.385714	21.1026	103	62	8.83333	92.4428	4.52659	1990.4	7.59609	0
20103447	1	51	0	34	44	26	18			6.1	1.4	5.7	66	239	4.91	88.4525	3.11	120.263	0.72	63.7733	1.46	56.4578	1.2	0.493151	19.1832	120	76	8.73333	94.208	4.54551	2820.45	7.94465	0
115880008	1	35	0	66	13	10	18	48.3	27.1	11.3	2.3	3.8	71	218	4.83	87.0113	3.98	153.906	0.61	54.0301	1.69	65.3519	1.68	0.360947	18.3616	94	63	8.56667	102.457	4.62944	2350.62	7.76243	0
107800421	0	28	0	58	14	10	18			14.4	2.3	3.52	75	314	4.92	88.6327	5.93	229.312	0.89	78.8308	1.83	70.7657	2.98	0.486339	20.4676	110	71	8.4	143.604	4.96706	3493.49	8.15866	0
104570968	1	35	1	76	24	12	13	46.4	28.4	4.5	0.6	5.09	65	296	5.47	98.5408	5.46	211.137	2.38	210.806	1.31	50.6574	2.83	1.81679	21.8463	100	62	8.36667	205.356	5.32475	10386.5	9.24826	1
104570962	1	38	0	40	12	9	16	44.5	33.9	3.9	1.6	3.32	73	230	5.44	98.0004	3.93	151.972	0.99	87.6882	1.66	64.1918	1.62	0.596386	19.7761	105	61	8.36667	116.006	4.75365	4296.74	8.36561	0
102125302	1	31	0	78	23	18	18			8.4	1.6	3.9	94	294	5.16	92.9562	3.77	145.785	0.84	74.4021	1.24	47.9505	1.83	0.677419	24.0235	100	60	8.1	141.308	4.95095	3458.07	8.14847	0
107800404	0	34	0	131	25	36	33	49.3	23.4	15.5	2.7	2.03	83	463	5.18	93.3165	3.6	139.211	0.83	73.5164	1.5	58.0046	1.63	0.553333	15.9863	106	67	7.83333	111.98	4.71832	3430.15	8.14036	0
110593819	0	29	1	45	13	21	17			7.3	0.9	4.1	78	196	5.24	94.3974	4.1	158.546	0.95	84.1453	1.38	53.3643	1.8	0.688406	23.1785	100	70	7.76667	140.228	4.94327	3971.55	8.28691	1
107950340	1	76	0	102	26	16	17	44.1	27.9	6.8	0.7	6.1	105	406	4.92	88.6327	3.37	130.317	3.05	270.151	0.79	30.5491	1.48	3.86076	23.3535	116	67	9.73333	189.046	5.24199	11972.1	9.39033	0
111430171	1	37	0	35	14	11	17	43.2	20.8	12.8	1.8	4.4	71	199	5.02	90.4342	3.63	140.371	0.62	54.9159	1.51	58.3913	1.44	0.410596	23.0249	100	65	9.73333	108.701	4.6886	2483.13	7.81728	0
104720710	1	77	0	69	16	14	28	46.3	32.1	7.8	1.8	7.18	128	409	5.31	95.6584	3.32	128.384	1.2	106.289	1.02	39.4432	1.48	1.17647	24.6097	150	96	9.63333	155.679	5.0478	5083.71	8.5338	0
104720706	1	80	0	112	24	71	56	44.2	31.9	6.3	1.8	5.3	107	283	5.66	101.964	4.13	159.706	0.77	68.2019	1.63	63.0317	1.78	0.472393	19.4522	130	92	9.63333	129.175	4.86117	3477.06	8.15394	0
108270134	0	28	0	77	13	15	18	42	25.8	20.6	3.8	3.84	62	204	4.91	88.4525	3.18	122.97	0.76	67.3162	0.76	29.389	1.7	1	22.0777	121	79	9.63333	185.052	5.22064	2977.14	7.99872	0
104720704	1	85	0	49	27	20	31	40.7	31.2	15.7	2.9	4.78	143	425	5.21	93.857	4.5	174.014	1.1	97.4314	1.36	52.5909	2.26	0.808824	24.3398	126	70	9.6	155.278	5.04522	4572.31	8.42777	0
109770102	1	68	0	56	22	21	25			12.4	1.3	1.5	60	205	4.64	83.5885	3.95	152.746	1.13	100.089	1.7	65.7386	1.37	0.664706	20.8331	94	56	9.6	97.1102	4.57585	4183.13	8.33881	0
104720702	1	84	0	80	32	10	16	39.2	31.8	22.7	2.6	8.6	135	520	5.51	99.2614	4.4	170.147	0.81	71.7449	1.24	47.9505	2.23	0.653226	22.7058	140	80	9.56667	176.109	5.1711	3560.75	8.17773	0
107800368	1	45	0	107	21	28	23	43.4	26.6	8.3	0.9	4.8	106	423	4.57	82.3275	3.23	124.903	1.37	121.346	1.1	42.5367	1.07	1.24545	24.3019	135	73	9.56667	120.872	4.79473	4995.07	8.51621	0
116420076	0	41	0	44	18	12	17	45.6	27.4	14.3	1.7	2.4	53	195	4.28	77.1032	3.95	152.746	0.96	85.031	1.62	62.645	1.54	0.592593	19.2769	122	83	9.53333	93.9993	4.54329	3278.08	8.09501	0
116420014	1	42	0	82	24	22	23	45.4	31.6	8.4	1.2	2.6	92	394	5.16	92.9562	3.97	153.519	0.8	70.8592	1.14	44.0835	2.17	0.701754	23.4948	130	82	9.53333	161.858	5.08672	3293.4	8.09968	0
116420100	0	22	0	64	19	22	29	46.1	31.9	10.4	1.1	3.9	63	195	5.2	93.6768	4.3	166.28	1.14	100.974	1.82	70.379	1.69	0.626374	22.2268	119	75	9.53333	110.662	4.70648	4729.48	8.46157	0
116420066	0	24	0	76	23	14	23	44.4	31.6	7	0.3	3.6	63	188	4.58	82.5077	4.55	175.947	1.06	93.8884	1.6	61.8716	1.92	0.6625	19.8964	110	73	9.53333	117.316	4.76487	3873.26	8.26185	0
116420077	0	25	0	57	24	10	21	44	35	11.9	1.6	3.5	66	224	5.89	106.107	3.89	150.425	0.76	67.3162	1.59	61.4849	1.62	0.477987	19.9658	135	72	9.53333	129.798	4.86598	3571.36	8.1807	0
116420074	0	33	1	49	10	10	16	42.2	28.8	7.7	1	6.3	58	275	4.77	85.9305	4.2	162.413	0.97	85.9167	1.24	47.9505	2.04	0.782258	21.9651	108	70	9.53333	145.527	4.98036	3691.43	8.21377	0
116420087	0	36	0	44	15	9	15	44.9	29.7	12.5	2.4	3.5	61	250	4.51	81.2466	4.4	170.147	1.89	167.405	1.32	51.0441	2.17	1.43182	17.9303	109	68	9.53333	135.411	4.90831	6800.54	8.82476	0
116420095	0	28	0	86	17	17	23	46.3	26.7	13.8	1.4	4.1	68	233	4.85	87.3716	4.46	172.467	1	88.574	1.44	55.6845	2.16	0.694444	20.2817	109	68	9.53333	135.305	4.90753	3869.43	8.26086	0
116420114	1	27	0	44	17	11	18	48.5	28.5	12.9	1.6	2.9	56	274	5.14	92.5959	4.59	177.494	0.92	81.488	1.72	66.512	1.98	0.534884	17.3524	110	68	9.53333	123.551	4.81665	3772.73	8.23555	0
116420094	0	30	0	73	17	16	19	42.7	31.3	8.6	1.3	2.5	70	334	4.4	79.265	3.83	148.105	1.04	92.1169	1.14	44.0835	1.91	0.912281	17.5706	97	62	9.53333	133.151	4.89149	3650.82	8.20271	0
116420125	0	28	0	43	15	7	17	45.8	29.2	17.9	2.5	2.47	68	186	4.97	89.5334	3.83	148.105	0.76	67.3162	1.49	57.6179	1.76	0.510067	20.4007	99	58	9.53333	115.071	4.74555	3013.53	8.01087	0
107800382	1	40	0	90	16	12	19			11.2	2	4.6	66	129	4.31	77.6437	3.27	126.45	0.77	68.2019	1.25	48.3372	1.47	0.616	19.8673	101	64	9.4	101.558	4.62063	2647.72	7.88146	0
107800394	1	41	0	84	11	14	23			5.3	1.1	5.46	96	239	4.66	83.9488	4.53	175.174	0.76	67.3162	1.93	74.6326	1.8	0.393782	23.0177	104	62	9.36667	98.5203	4.59026	2825.56	7.94646	0
107950360	1	47	0	76	20	29	26	45.8	24.2	11.7	1.7	4.2	82	276	4.29	77.2834	5.02	194.122	0.74	65.5447	2.5	96.6744	1.72	0.296	17.6978	112	60	9.23333	77.5925	4.35147	2532.76	7.83706	0
110592994	0	27	1	110	30	30	23			9.9	2.3	3.1	80	310	5.03	90.6143	3.55	137.278	1.33	117.803	1.29	49.884	1.79	1.03101	24.3824	105	70	9.2	124.682	4.82577	5337.33	8.58248	1
20103802	0	24	1	111	27	20	21	47.4	29.5	9.3	1.8	4.1	68	251	6.52	117.456	5.3	204.95	1.26	111.603	1.56	60.3248	2.47	0.807692	24.5599	130	88	9.1	199.525	5.29594	6554.25	8.78787	1
20103210	0	55	0	64	12	14	17			9.2	1.9	3.46	61	204	4.79	86.2908	5.48	211.91	0.72	63.7733	1.57	60.7115	2.98	0.458599	21.2787	105	64	8.56667	150.597	5.0146	2751.52	7.91991	0
107800402	0	41	1	82	23	26	22	44.1	27.9	10.7	3.7	4.6	84	213	5.11	92.0555	4.75	183.681	1.46	129.318	1	38.6698	2.82	1.46	24.9479	110	72	8.43333	218.632	5.38739	5952.21	8.69152	1
113920166	0	42	0	53	16	14	19			13.3	2.1	2.9	88	307	5.09	91.6952	3.28	126.837	0.81	71.7449	1.38	53.3643	1.22	0.586957	19.4531	114	61	10.2	108.971	4.69108	3289.33	8.09844	0
109040230	0	28	0	60	23	17	16	47.2	23.8	10.3	0.9	3.9	83	297	4.68	84.3091	3.91	151.199	2.5	221.435	1.31	50.6574	1.07	1.9084	20.0759	117	74	10.1333	125.82	4.83485	9334.49	9.14147	0
109040243	0	46	0	52	14	12	17	42.3	30.7	8.2	1.3	3	68	154	5.04	90.7945	3.55	137.278	0.69	61.116	1.54	59.5514	1.34	0.448052	20.9902	113	65	10.1333	104.649	4.65062	2774.5	7.92823	0
109040241	0	42	0	44	14	16	32	41.1	23.9	8	1.2	6.5	61	149	5.31	95.6584	3.54	136.891	0.57	50.4872	1.51	58.3913	1.43	0.377483	23.0861	103	63	10.1333	112.129	4.71965	2414.76	7.78936	0
107950394	1	50	0	46	13	12	19	41.5	29.5	10.8	2.2	3.2	69	172	5.09	91.6952	3.88	150.039	0.64	56.6873	1.81	69.9923	1.45	0.353591	19.7798	100	68	10.0667	98.281	4.58783	2598.98	7.86287	0
111310165	1	36	0	65	16	28	20			19.5	2.5	2.6	89	288	4.74	85.39	3.57	138.051	1.08	95.6599	1.27	49.1106	1.61	0.850394	18.7837	99	60	10.0667	120.017	4.78763	4084.2	8.31488	0
111310209	1	34	0	60	20	8	14			11.7	1.4	4	62	197	5.43	97.8202	4.31	166.667	1.02	90.3454	1.63	63.0317	1.86	0.625767	19.9293	119	76	10.0333	129.327	4.86234	4418.8	8.39362	0
107950405	0	46	0	87	14	13	20	40.9	32.1	6.7	0.7	4.6	72	215	5.03	90.6143	4.13	159.706	1	88.574	1.52	58.778	1.91	0.657895	20.1286	108	74	10.0333	123.104	4.81303	4013.03	8.2973	0
107950406	0	55	0	55	14	11	18	44.8	34.2	15.2	1.8	3.1	70	178	5.01	90.254	4.01	155.066	0.57	50.4872	1.58	61.0982	1.89	0.360759	20.8852	108	68	10.0333	114.531	4.74085	2278.33	7.7312	0
111310188	1	28	0	55	12	13	18			12.5	1.7	3.3	68	250	4.91	88.4525	3.27	126.45	0.57	50.4872	1.7	65.7386	1.12	0.335294	18.75	115	68	10.0333	85.0705	4.44348	2232.86	7.71104	0
111310174	1	38	0	65	15	17	22			10	1.3	3.8	81	384	4.34	78.1841	3.45	133.411	0.73	64.659	1.2	46.4037	1.55	0.608333	18.4722	110	64	10.0333	112.39	4.72197	2527.65	7.83505	0
111310205	1	36	0	86	16	9	16			9.1	1.2	3.2	75	217	5.13	92.4158	3.88	150.039	0.67	59.3446	1.32	51.0441	1.85	0.507576	23.6328	117	64	10.0333	135.823	4.91135	2742.19	7.91651	0
111310207	1	34	0	42	8	8	15			8.3	0.8	4.9	66	246	4.94	88.993	2.83	109.435	0.95	84.1453	0.88	34.0294	1.4	1.07955	20.6396	90	54	10.0333	143.097	4.96352	3744.17	8.22795	0
105114020	1	38	0	98	32	46	45	42.9	30.2	15	3.3	4.58	91	226	4.22	76.0223	3.64	140.758	0.6	53.1444	1.64	63.4184	1.43	0.365854	20.9727	119	75	10	84.3663	4.43517	2020.08	7.61089	0
103550111	1	50	0	62	32	28	33	41.5	34.3	9.1	2	7.71	129	278	6.45	116.195	3.16	122.196	0.94	83.2595	1.24	47.9505	1.34	0.758065	22.7839	125	74	9.96667	148.055	4.99759	4837.18	8.48409	0
103550121	1	82	0	56	15	10	20	42.6	29.8	6.9	1.1	6.59	106	360	5.25	94.5776	4.83	186.775	1.35	119.575	1.77	68.4455	1.17	0.762712	21.1628	160	70	9.96667	129.042	4.86014	5654.55	8.64022	0
105370398	1	64	0	60	34	36	27	46.7	25.8	15.7	3.3	5.73	78	271	5.25	94.5776	4.14	160.093	0.69	61.116	1.44	55.6845	2.06	0.479167	21.2289	117	65	9.9	135.955	4.91233	2890.1	7.96905	0
107950354	1	64	0	79	18	22	22	45.2	31.8	11.5	1.4	4.1	79	306	5.92	106.647	3.96	153.132	0.93	82.3738	1.33	51.4308	2.04	0.699248	21.5599	139	86	9.83333	158.768	5.06745	4392.48	8.38765	0
107950365	1	48	0	113	103	30	23	40.7	36.3	10.3	1.3	3.4	80	271	4.96	89.3533	4.07	157.386	0.93	82.3738	1.09	42.15	2.21	0.853211	23.0516	116	72	9.83333	166.82	5.11692	3680.18	8.21072	0
111310196	1	36	0	61	16	9	21			16.4	4.4	4.29	77	251	5.02	90.4342	3.26	126.063	0.88	77.9451	1.5	58.0046	1.41	0.586667	18.2031	100	70	9.83333	98.2718	4.58774	3524.45	8.16748	0
111310195	1	32	0	57	19	9	14			8.1	1.1	3.8	73	389	4.4	79.265	4.33	167.44	1.45	128.432	1.37	52.9776	1.8	1.05839	19.1776	98	63	9.83333	125.262	4.83041	5090.09	8.53505	0
112980019	1	27	1	87	14	20	27	42.8	39.3	5.2	0.3	3.57	69	210	5.5	99.0812	3.91	151.199	1.03	91.2312	1.13	43.6968	1.9	0.911504	23.6799	123	83	9.8	171.419	5.14411	4519.65	8.41619	1
20101434	1	37	0	87	27	18	23			14	2.1	4	69	316	5.24	94.3974	4.66	180.201	0.87	77.0593	1.63	63.0317	2.08	0.533742	23.1167	124	80	9.8	134.936	4.9048	3637.1	8.19894	0
20102896	1	50	0	62	16	9	16	40.1	26.9	7.4	0.9	4.6	52	273	4.76	85.7503	4.5	174.014	0.68	60.2303	1.49	57.6179	2.14	0.456376	21.7047	104	72	9.8	129.489	4.86359	2582.38	7.85647	0
107950403	0	56	0	50	15	10	13	44	29	6.2	0.7	3.7	70	252	5.13	92.4158	3.97	153.519	1.36	120.461	1.2	46.4037	2.13	1.13333	21.6286	104	60	9.73333	152.871	5.0296	5566.23	8.62447	0
20100547	0	57	0	105	10	13	22	40.5	30.5	10.8	1.1	5.3	51	170	4.6	82.868	4.7	181.748	0.51	45.1727	1.69	65.3519	2.14	0.301775	22.201	116	69	9.7	115.231	4.74694	1871.69	7.53459	0
20105155	1	53	1	58	52	15	15	45.1	23.9	12.6	1.4	5	108	551	4.24	76.3826	4.02	155.452	1.99	176.262	0.96	37.123	2.02	2.07292	22.4082	104	76	9.63333	159.926	5.07471	6731.68	8.81458	1
110440417	0	55	1	93	173	62	55	47.8	31.2	12.1	2.2	3.5	72	581	6.19	111.511	6.07	234.725	3.76	333.038	1.59	61.4849	2.61	2.36478	22.6004	134	84	9.1	212.854	5.3606	18568.8	9.82924	1
110440393	1	56	0	65	18	12	23	41.5	23.5	11.3	1.3	7.1	105	343	4.75	85.5702	5.25	203.016	0.8	70.8592	1.82	70.379	2.52	0.43956	22.5153	110	80	9.1	123.419	4.81558	3031.72	8.01688	0
110440429	0	61	0	74	28	30	24	48.7	31.3	9.7	2.6	4.09	88	231	5.37	96.7393	4.56	176.334	1.23	108.946	1.49	57.6179	2.34	0.825503	21.7143	116	70	9.1	148.031	4.99742	5269.68	8.56972	0
113900050	0	28	1	71	48	21	20			17.5	2.6	4.1	87	343	5.3	95.4783	5.05	195.282	2.5	221.435	1	38.6698	2.85	2.5	24.9135	110	80	8.86667	241.083	5.48514	10571.1	9.26588	1
108420307	0	61	1	65	24	23	25	43.9	28.1	9.8	1.6	4.79	63	107	5.33	96.0187	4.17	161.253	1.03	91.2312	1.65	63.8051	1.9	0.624242	22.8124	125	85	10.2333	121.333	4.79854	4379.95	8.38479	1
20102183	0	50	0	36	15	10	15	49	29	12.7	1.7	3.4	59	241	4.97	89.5334	3.85	148.879	0.84	74.4021	1.16	44.8569	1.95	0.724138	18.6334	110	74	9.96667	148.579	5.00112	3330.74	8.11095	0
107950335	1	76	1	76	22	16	18	43.9	23.1	10.9	3.3	5.6	98	334	5.48	98.721	4.6	177.881	1.72	152.347	1.18	45.6303	2.21	1.45763	24.237	130	100	9.93333	192.422	5.25969	7519.93	8.92531	1
20106490	1	36	1	169	32	34	31			10.8	0.9	6.3	87	477	5.31	95.6584	5.45	210.75	1.46	129.318	1.29	49.884	2.31	1.13178	21.7231	112	70	9.33333	202.069	5.30861	6185.18	8.72991	0
20103732	0	48	1	78	26	19	18			5.1	0.4	4.1	64	300	4.7	84.6694	6.2	239.753	1.61	142.604	1.99	76.9528	2.82	0.809045	23.6799	132	100	8.86667	131.897	4.88202	6037.1	8.70568	1
116540033	1	33	0	60	14	9	18			9.4	2	2.96	51	211	5.17	93.1364	3.52	136.118	0.78	69.0877	1.43	55.2978	1.59	0.545455	16.9922	107	70	10.3333	114.629	4.7417	3217.29	8.07629	0
105370415	0	53	0	47	18	11	14	43.9	25.1	9.9	2	2.33	58	176	5.51	99.2614	3.58	138.438	0.65	57.5731	1.2	46.4037	1.86	0.541667	23.3876	96	61	10.3	148.065	4.99765	2857.39	7.95766	0
106870142	0	47	0	72	18	16	23			16	1.6	3.9	86	262	4.73	85.2099	3.94	152.359	0.89	78.8308	1.18	45.6303	1.98	0.754237	20.2297	125	83	10.2333	142.257	4.95764	3358.58	8.11927	0
108420254	0	66	1	69	22	18	19	38.7	30.4	7.7	1.4	4.33	103	338	8.45	152.225	3.63	140.371	1.25	110.717	1.08	41.7633	1.73	1.15741	22.33	131	79	10.2333	255.822	5.54448	8426.97	9.03919	1
106870184	0	62	0	55	18	25	21			10.4	1.2	5.1	61	220	5.35	96.379	4.39	169.76	1.04	92.1169	1.28	49.4973	2.02	0.8125	23.4339	127	77	10.2333	165.275	5.10761	4439.07	8.3982	0
105191180	1	72	0	70	16	13	22	42.2	29.8	6.3	0.6	3.3	47	134	4.78	86.1106	4.33	167.44	0.76	67.3162	1.45	56.0712	1.96	0.524138	20.4467	120	74	10.1667	128.572	4.85649	2898.32	7.97189	0
109040229	0	26	0	71	20	16	23	45.5	31.7	13.2	2.5	3.12	86	310	4.92	88.6327	3.75	145.012	2.04	180.691	0.99	38.2831	1.98	2.06061	22.4108	105	70	10.1333	167.865	5.12316	8007.56	8.98814	0
20106139	1	29	0	46	16	10	16			9.5	2.1	3.41	73	232	5.95	107.188	4.32	167.053	0.93	82.3738	1.58	61.0982	1.99	0.588608	17.0552	122	70	10.1	146.535	4.98727	4414.74	8.3927	0
111310199	1	31	0	45	15	20	20			9.3	1.3	3.53	62	216	5.58	100.522	3.59	138.824	0.72	63.7733	1.28	49.4973	2.02	0.5625	23.0249	102	60	10.1	140.967	4.94853	3205.32	8.07257	0
111310175	1	52	0	54	18	23	19			14.3	1.9	3.5	91	315	5.05	90.9746	4.25	164.346	1.42	125.775	1.38	53.3643	2.08	1.02899	24.3025	120	78	10.0667	140.088	4.94227	5721.17	8.65193	0
111310220	1	26	0	58	12	25	20			19.3	2.2	2.5	76	268	4.72	85.0297	4.78	184.841	1.81	160.319	1.23	47.5638	2.09	1.47154	17.5542	90	63	10.0667	165.22	5.10728	6815.93	8.82702	0
20103888	0	46	0	66	18	12	19	44.9	25.1	8.3	1	4.7	86	329	4.88	87.9121	4.34	167.827	0.64	56.6873	1.6	61.8716	2.25	0.4	17.857	90	62	10.0667	119.231	4.78106	2491.75	7.82074	0
20103887	0	44	0	48	11	13	19	41.9	30.1	5.2	0.6	5.9	78	193	4.45	80.1657	4.45	172.08	0.84	74.4021	1.75	67.6721	2.04	0.48	20.1237	94	62	10.0667	101.925	4.62424	2982.25	8.00043	0
107950395	1	46	0	52	24	11	14	43.2	27.8	7.6	0.9	5.3	65	304	5.4	97.2798	3.93	151.972	0.81	71.7449	1.35	52.2042	2.13	0.6	20.8849	99	60	10.0667	141.596	4.95298	3489.66	8.15756	0
107950408	0	55	0	41	13	12	20	43.4	31.6	8	3.2	3.7	73	207	4.77	85.9305	4.69	181.361	0.88	77.9451	1.78	68.8322	2.24	0.494382	20.8468	114	83	10.0333	113.206	4.72921	3348.93	8.1164	0
107950400	0	63	0	59	15	10	17	44.3	31.7	18.4	2.3	5.4	75	181	5.14	92.5959	4.87	188.322	0.57	50.4872	1.55	59.9381	2.25	0.367742	24.3818	105	72	10.0333	145.465	4.97994	2337.45	7.75682	0
110593576	1	46	0	54	23	15	19			9.5	1.1	3.9	67	161	5.13	92.4158	4.6	177.881	1.13	100.089	1.58	61.0982	2	0.71519	15.8905	110	80	10	134.529	4.90178	4624.88	8.43921	0
20106983	0	48	1	88	56	35	27			12.2	2.2	3.29	60	242	6.39	115.114	4.52	174.787	1.32	116.918	1.53	59.1647	2.24	0.862745	23.02	118	69	10	170.038	5.13602	6729.45	8.81425	1
104370096	0	45	1	82	40	49	43			12.8	1.1	5.5	107	652	6.17	111.151	5.41	209.203	2.33	206.377	0.98	37.8964	2.51	2.37755	24.3024	165	89	9.4	306.8	5.7262	11469.5	9.34745	1
110440344	1	68	1	56	41	39	29	44.9	28.1	12.9	1.5	7.2	106	334	4.81	86.6511	4.95	191.415	0.91	80.6023	1.3	50.2707	2.78	0.7	23.1084	120	80	9.06667	164.97	5.10577	3492.14	8.15827	1
109560166	1	24	1	60	47	25	21	45.7	27.3	12.2	1.1	5.61	90	322	7.86	141.596	4.5	174.014	2.94	260.407	1.03	39.8299	1.75	2.85437	22.9539	188	90	10.3667	309.312	5.73435	18436.3	9.82208	1
111630251	0	36	0	53	12	8	15			7.9	2.7	2.24	60	166	4.93	88.8128	3.81	147.332	0.77	68.2019	1.51	58.3913	1.67	0.509934	18.9841	110	73	10.3667	112.045	4.7189	3028.6	8.01586	0
111630210	0	24	0	79	15	8	20			8.2	1.3	2.76	47	196	4.74	85.39	3.26	126.063	0.78	69.0877	1.49	57.6179	1.45	0.52349	18.6929	108	70	10.3667	93.4132	4.53703	2949.7	7.98946	0
111630223	0	32	0	51	13	9	16			9	0.9	4.19	65	166	5.11	92.0555	4.58	177.108	0.95	84.1453	1.92	74.2459	1.8	0.494792	19.2164	112	69	10.3667	109.795	4.69862	3873.02	8.26179	0
105370402	1	74	0	73	14	13	22	43.4	29.6	12.5	3.6	1.9	61	167	4.43	79.8054	3.7	143.078	0.73	64.659	1.37	52.9776	1.54	0.532847	19.0965	111	66	10.3667	107.766	4.67997	2580.07	7.85557	0
107950333	1	81	0	76	32	12	16	39.9	27.1	8.2	0.7	5.7	95	270	4.62	83.2282	3.84	148.492	1.87	165.633	0.82	31.7092	1.96	2.28049	20.9482	120	82	10.3333	194.876	5.27236	6892.68	8.83822	0
105300062	1	38	1	80	38	21	25	46.9	30.1	9.9	0.9	3.9	104	372	4.74	85.39	4.67	180.588	2.47	218.778	1.36	52.5909	1.98	1.81618	23.737	133	82	10.3333	146.607	4.98776	9340.72	9.14214	1
107950434	1	65	0	71	11	12	17	42.9	33.1	22.8	2.4	4.3	71	177	5.39	97.0996	4.87	188.322	0.81	71.7449	1.59	61.4849	2.26	0.509434	20.3376	110	70	10.3333	148.703	5.00195	3483.2	8.15571	0
107800327	0	47	1	58	40	21	18	46.1	25.9	14	1.2	3.7	88	267	5.45	98.1805	5.1	197.216	2.65	234.721	1.09	42.15	2.45	2.43119	23.1434	145	91	9.4	229.688	5.43672	11522.5	9.35206	1
110440380	1	61	1	76	41	32	22	45.9	29.1	10.9	1	4.2	93	357	5.25	94.5776	5.09	196.829	1.62	143.49	1.08	41.7633	2.83	1.5	22.6599	110	70	9.06667	222.87	5.40659	6785.46	8.82254	0
111630212	0	37	0	49	13	9	24			6.4	1.8	3.36	69	209	4.57	82.3275	3.7	143.078	0.52	46.0585	1.45	56.0712	2.2	0.358621	23.6793	122	85	10.5	105.039	4.65433	1895.94	7.54747	0
109120945	1	48	1	83	58	37	22	48.9	30.1	21.9	1.9	3.5	101	417	4.62	83.2282	4.51	174.401	3.2	283.437	0.75	29.0023	2.14	4.26667	24.623	119	71	10.4333	250.24	5.52242	11795	9.37543	1
111630217	0	32	0	44	44	16	19			4.6	1.5	3.74	86	288	4.44	79.9856	3.94	152.359	0.61	54.0301	1.38	53.3643	1.99	0.442029	21.2262	109	65	10.4333	114.182	4.7378	2160.82	7.67824	0
105340020	1	31	1	74	29	10	17	45.8	28.2	9.6	0.9	3.6	97	536	6.66	119.978	3.63	140.371	2.65	234.721	0.85	32.8693	1.68	3.11765	24.4383	133	84	10.4	256.189	5.54592	14080.7	9.55256	1
104370115	0	59	0	52	13	12	16			7.5	1.5	3.7	71	326	4.41	79.4451	4.34	167.827	0.85	75.2879	1.34	51.8175	2.41	0.634328	19.2903	103	68	10.1333	128.654	4.85712	2990.63	8.00324	0
108380107	0	49	0	89	74	23	32	44.4	37.6	11.1	1.1	4.4	82	317	5.35	96.379	5.35	206.883	1.56	138.175	1.5	58.0046	2.59	1.04	21.3841	150	100	10.0667	171.876	5.14677	6658.6	8.80367	0
111310166	1	39	0	49	16	15	17			10	1.4	5	94	324	5.44	98.0004	4.27	165.12	1.16	102.746	1.11	42.9234	2.32	1.04505	20.7276	132	92	10.0667	188.496	5.23908	5034.56	8.52408	0
107950348	1	69	0	73	16	13	18	45.3	25.7	17.2	1.8	4.1	92	329	5.23	94.2173	4.38	169.374	1.62	143.49	1.12	43.3101	2.38	1.44643	21.6927	121	82	10.0667	184.228	5.21618	6759.61	8.81872	0
111310213	1	29	0	93	19	7	20			7.6	1.2	4	72	201	4.66	83.9488	5.14	198.763	1.13	100.089	1.84	71.1524	2.28	0.61413	19.9087	100	70	10.0667	117.255	4.76435	4201.16	8.34312	0
115410026	1	33	0	61	29	27	21	45.7	26.3	9.6	0.9	4.8	91	322	4.82	86.8312	4.48	173.241	1.36	120.461	0.9	34.8028	2.5	1.51111	20.8653	120	80	10.0333	216.113	5.3758	5229.87	8.56214	0
107950402	0	52	0	62	14	17	20	40.8	33.2	8.9	0.9	4	71	190	5.13	92.4158	4.89	189.095	1.04	92.1169	1.51	58.3913	2.46	0.688742	20.0163	107	63	10.0333	149.64	5.00823	4256.53	8.35621	0
107950411	1	44	0	59	19	11	19	40.7	35.3	6.3	0.5	5.1	70	253	4.67	84.129	5.5	212.684	1.5	132.861	1.51	58.3913	2.54	0.993377	19.6146	96	62	10.0333	153.215	5.03184	5588.73	8.62851	0
107950398	0	66	0	53	15	14	24	45	30	10.2	0.9	3	57	394	4.93	88.8128	4.5	174.014	0.86	76.1736	1.11	42.9234	2.48	0.774775	22.5385	113	62	10	180.026	5.1931	3382.6	8.1264	0
111630256	0	40	0	43	22	18	20			17.5	2	3.51	87	264	4.94	88.993	4.9	189.482	0.95	84.1453	1.59	61.4849	2.54	0.597484	21.511	116	73	9.76667	137.128	4.92091	3744.17	8.22795	0
100194230	0	47	0	96	15	14	20			9.6	2.1	3.7	58	134	5.91	106.467	4.9	189.482	1.19	105.403	1.6	61.8716	2.52	0.74375	21.5014	150	90	9.63333	163.028	5.09392	5610.99	8.63248	0
108270198	0	29	0	147	16	9	16	47.1	26.4	9.6	1.7	3.34	56	171	7	126.103	4.43	171.307	1.55	137.29	0.96	37.123	2.44	1.61458	23.9865	146	89	9.63333	290.957	5.67318	8656.35	9.06605	0
20105157	1	35	0	45	15	14	19	43.6	29.4	10.9	1	4.4	70	172	4.46	80.3459	5.15	199.149	0.85	75.2879	1.7	65.7386	2.58	0.5	20.0577	110	80	9.63333	121.7	4.80156	3024.54	8.01451	0
20105154	0	42	0	74	13	14	16			11.7	1.6	2.96	65	240	3.71	66.8348	4.81	186.002	0.79	69.9734	1.83	70.7657	2.42	0.431694	17.0799	90	60	9.63333	87.8348	4.47546	2338.33	7.75719	0
110620051	0	50	0	72	25	9	20			15	1.6	3.09	65	203	4.66	83.9488	4.8	185.615	2.08	184.234	1.2	46.4037	2.32	1.73333	20.7194	113	70	9.56667	167.898	5.12335	7733.11	8.95327	0
116420018	0	22	0	60	30	14	17	47.2	28.8	12.8	1.6	4.2	112	289	5.98	107.728	4.7	181.748	1.44	127.547	1.33	51.4308	2.39	1.08271	23.8291	126	78	9.53333	190.347	5.24885	6870.19	8.83495	0
20104888	0	80	0	40	19	9	19	44.5	23.5	10.8	1	3.7	70	281	5.18	93.3165	4.55	175.947	1.08	95.6599	1.29	49.884	2.45	0.837209	19.4374	100	70	9.53333	164.57	5.10333	4463.32	8.40365	0
110560069	1	27	0	61	24	18	19	43.8	29.2	14	4.2	4.6	83	285	4.91	88.4525	5.4	208.817	0.72	63.7733	2.01	77.7262	2.56	0.358209	19.4544	127	74	9.5	118.817	4.77758	2820.45	7.94465	0
104370091	0	49	1	61	117	40	38			18.5	1.9	4.8	112	428	4.83	87.0113	5.59	216.164	2.64	233.835	1.39	53.751	2.4	1.89928	23.0954	109	68	9.4	174.962	5.16457	10173.2	9.22751	1
20106306	1	29	0	68	35	16	17	42.7	28.3	9.7	0.8	4.5	77	240	5.42	97.6401	5.58	215.777	1.05	93.0027	1.54	59.5514	3.08	0.681818	21.0068	110	70	9.1	176.893	5.17555	4540.39	8.42077	0
110440366	1	62	0	71	15	13	18	44.2	27.8	9.6	1	6.9	75	336	4.98	89.7136	5.5	212.684	1.03	91.2312	1.42	54.9111	3.07	0.725352	21.3226	120	80	9.06667	173.741	5.15757	4092.34	8.31687	0
110440335	1	69	0	48	26	17	16	45.7	30.3	9.6	0.9	6.1	89	336	5.33	96.0187	5.44	210.363	1.82	161.205	1.41	54.5244	2.77	1.29078	20.202	120	74	9.06667	185.228	5.22159	7739.33	8.95407	0
110440485	1	41	1	106	18	16	20	43.4	28.6	13.6	1.4	2.6	64	261	5.62	101.243	5.17	199.923	1.08	95.6599	1.5	58.0046	2.84	0.72	21.7751	120	72	9.06667	174.475	5.16178	4842.45	8.48518	0
110440306	1	70	0	62	71	35	26	45.7	32.3	16	1.4	5.3	93	418	5.74	103.405	5.29	204.563	1.66	147.033	1.35	52.2042	2.66	1.22963	21.3401	110	70	9.06667	202.597	5.31122	7601.95	8.93616	0
105370412	1	62	1	70	17	14	23	43.2	27	7.7	1.9	3.38	62	192	4.9	88.2724	3.61	139.598	0.59	52.2586	1.48	57.2312	1.76	0.398649	21.0916	115	70	10.5333	107.657	4.67895	2306.5	7.74349	0
108250214	1	28	1	63	19	20	21	44	25	18.4	3.5	2.91	76	222	5.23	94.2173	4.58	177.108	1.01	89.4597	1.62	62.645	2.18	0.623457	23.4602	112	62	10.5333	133.184	4.89173	4214.32	8.34624	1
109770101	1	73	0	44	15	9	18			21.3	3.1	2.28	68	195	5.35	96.379	4.1	158.546	0.82	72.6306	1.45	56.0712	2.1	0.565517	19.4222	100	59	10.5333	136.26	4.91456	3500.04	8.16053	0
108420296	0	67	0	61	22	26	21	43	30	7.4	1	6.6	62	260	4.74	85.39	5.13	198.376	1.19	105.403	1.6	61.8716	2.56	0.74375	19.8438	112	96	10.2333	136.891	4.91918	4500.18	8.41187	0
108420301	0	62	0	83	22	20	23	44.7	28.3	13.8	1.6	6.06	75	253	5.71	102.864	4.73	182.908	1.23	108.946	1.35	52.2042	2.36	0.911111	22.0478	120	80	10.2333	180.203	5.19408	5603.33	8.63112	0
113920250	0	42	0	48	17	6	13			15.4	2.9	3.53	63	194	4.65	83.7687	4.62	178.654	0.79	69.9734	1.35	52.2042	2.59	0.585185	19.3399	110	70	10.2333	143.338	4.9652	2930.79	7.98303	0
106870140	0	46	0	57	17	10	17			6.4	0.6	4	103	302	4.94	88.993	4.29	165.893	1.41	124.889	0.86	33.256	2.55	1.63953	22.6096	112	65	10.2333	221.965	5.40252	5557.13	8.62284	0
106870146	0	51	0	72	21	16	19			8.7	1	4.8	107	258	4.48	80.7062	4.27	165.12	0.83	73.5164	1.12	43.3101	2.29	0.741071	18.7529	104	60	10.2333	153.846	5.03595	2966.61	7.99518	0
105191109	0	47	1	71	27	29	25	45.5	22.5	6.3	0.3	8.6	90	392	5.12	92.2356	4.68	180.974	2.16	191.32	0.99	38.2831	2.59	2.18182	24.3505	117	74	10.2	218.011	5.38455	8823.25	9.08515	1
107800386	1	49	0	62	21	13	20			9.6	1.2	3.8	59	275	4.96	89.3533	4.73	182.908	1.16	102.746	1.25	48.3372	2.73	0.928	20.4354	124	86	9.2	169.056	5.13023	4590.34	8.43171	0
104370088	0	54	1	80	34	28	23			7.6	0.9	4.99	89	354	8.08	145.559	5.37	207.657	2.13	188.663	1.05	40.6032	3.03	2.02857	23.6614	150	92	9.13333	372.216	5.91947	13730.8	9.5274	1
20104940	1	48	0	88	22	21	21			11.2	1.5	5.3	77	357	4.83	87.0113	3.55	137.278	0.79	69.9734	1.24	47.9505	1.64	0.637097	19.2672	110	72	10.7	124.553	4.82473	3044.24	8.02101	0
20101915	0	49	0	69	10	18	18	43.1	27.9	7.2	1.3	5.7	61	193	4.53	81.6069	2.85	110.209	2.14	189.548	0.88	34.0294	1.11	2.43182	21.7687	130	80	10.6667	132.148	4.88392	7734.23	8.95341	0
112850034	0	33	0	65	12	9	14			11.1	2.1	3.03	66	223	4.5	81.0665	3.63	140.371	1.13	100.089	1.32	51.0441	1.82	0.856061	18.191	122	77	10.6333	111.466	4.71372	4056.91	8.30818	0
112850033	0	27	0	76	8	8	18			11.3	1.6	2.54	65	205	4.93	88.8128	3.55	137.278	1.7	150.576	0.92	35.5762	1.85	1.84783	20.4294	108	71	10.6333	171.351	5.14371	6686.53	8.80785	0
109910499	1	71	0	76	64	22	36	36.5	35.4	15.5	3.1	13.46	184	516	5.49	98.9011	4.61	178.268	1.13	100.089	2.09	80.8198	1.52	0.54067	23.614	130	95	10.6	109.075	4.69204	4949.43	8.50703	0
113790157	1	51	1	83	39	20	17	46.2	31.7	18.3	2.2	3.83	51	156	9.87	177.806	4.56	176.334	3.08	272.808	1.02	39.4432	1.82	3.01961	24.1415	158	90	10.6	397.448	5.98506	24253.4	10.0963	1
115850099	1	30	0	82	18	16	24	46.3	27.9	18.3	3	4.85	84	227	5.73	103.225	4.11	158.933	1.29	114.26	1.28	49.4973	2.06	1.00781	21.9363	126	82	10.6	165.724	5.11032	5897.24	8.68224	0
109121137	0	26	0	44	20	9	15	41.5	31	7	1.6	4.66	58	259	5.45	98.1805	4.07	157.386	1.07	94.7741	1.27	49.1106	2	0.84252	19.7325	119	75	10.6	157.321	5.05829	4652.49	8.44516	0
108990047	1	51	0	73	20	15	22	45.4	26.6	16.4	1.7	3.8	97	249	4.62	83.2282	4.22	163.186	0.94	83.2595	1.5	58.0046	1.9	0.626667	22.74	136	66	10.6	117.074	4.76281	3464.77	8.1504	0
109910507	1	66	1	121	83	21	34	42.6	28.4	22.1	2.5	4.1	99	346	5.09	91.6952	4.64	179.428	1.08	95.6599	1.51	58.3913	2.03	0.715232	24.3519	160	82	10.5667	140.883	4.94793	4385.78	8.38612	1
108730263	1	37	0	53	7	11	19	41.9	34.9	10.4	1.6	4.99	58	212	4.62	83.2282	4.41	170.534	0.7	62.0018	1.56	60.3248	1.94	0.448718	21.5192	113	63	10.5667	117.64	4.76763	2580.15	7.8556	0
105590211	1	44	1	62	18	13	17	45.2	32.5	10	1.3	3.41	62	240	5.48	98.721	5.13	198.376	1.68	148.804	1.12	43.3101	2.55	1.5	23.1575	118	71	10.2667	226.089	5.42093	7345.05	8.90178	1
20104887	0	42	0	83	27	19	19	46.9	24.1	14.1	1.3	5.3	79	383	4.95	89.1731	5.14	198.763	1.39	123.118	1.47	56.8445	2.67	0.945578	19.4789	102	80	9.53333	155.901	5.04922	5489.4	8.61057	0
100317031	1	58	0	61	9	9	15			8.7	0.9	5.09	69.5	139	5.41	97.4599	4.58	177.108	0.68	60.2303	1.3	50.2707	2.68	0.523077	19.642	121	80	9.53333	171.679	5.14563	2935.02	7.98447	0
116420033	0	30	0	71	53	34	29	47.3	26.7	13.5	1.4	3.4	93	309	4.68	84.3091	5.26	203.403	1.71	151.461	1.21	46.7904	2.8	1.41322	21.9281	130	78	9.53333	183.25	5.21085	6384.79	8.76167	0
105310209	1	56	0	76	54	32	22	42.8	27.2	8.1	1	4.6	99	381	5.04	90.7945	4.99	192.962	2.37	209.92	0.95	36.7363	2.77	2.49474	24.6953	133	82	9.5	238.455	5.47418	9529.8	9.16218	0
107800326	0	48	1	78	60	18	20	42.1	30.9	16.4	1.8	3.6	78	211	5.36	96.5592	5.14	198.763	2.11	186.891	1.42	54.9111	2.65	1.48592	23.9456	130	80	9.4	174.759	5.16341	9023.02	9.10753	1
115262156	0	30	1	85	23	27	23	43.3	29.5	5.2	0.8	7.94	151	373	9.12	164.295	3.35	129.544	0.93	82.3738	1.22	47.1771	1.52	0.762295	23.533	160	70	10.7333	225.569	5.41862	6766.79	8.81978	1
114320009	1	36	0	72	19	14	19	42.5	25.2	12.3	1.9	3.3	116	499	5.04	90.7945	3.82	147.718	1.05	93.0027	1.28	49.4973	2.27	0.820312	21.5682	122	73	10.7	135.482	4.90884	4222.06	8.34808	0
108380111	0	81	0	72	33	17	22			7.8	1.8	5.41	86	343	5.22	94.0371	4.62	178.654	1.11	98.3171	1.5	58.0046	2.22	0.74	20.9821	102	68	10.6667	144.817	4.97547	4622.73	8.43874	0
105370404	1	76	0	116	14	12	18	41.4	31.7	6.2	1.1	2.36	60	291	5.23	94.2173	4.35	168.213	0.69	61.116	1.52	58.778	2.05	0.453947	20.7684	99	62	10.6667	134.817	4.90392	2879.09	7.96523	0
108950083	0	48	0	99	11	11	26	37.6	35.4	7.2	0.6	3	79	253	4.96	89.3533	5.19	200.696	0.73	64.659	2.08	80.4331	2.16	0.350962	16.4952	150	90	10.6333	111.477	4.71382	2888.75	7.96858	0
108950078	0	32	1	63	20	8	18	43.4	31.6	10.3	1.5	7.8	117	322	4.99	89.8937	3.89	150.425	1.1	97.4314	1.2	46.4037	2	0.916667	24.5734	130	80	10.6333	145.703	4.98157	4379.23	8.38463	1
110594503	0	52	0	59	37	19	19			6.6	0.5	3.8	94	419	4.88	87.9121	5.43	209.977	2.09	185.12	1.17	45.2436	2.53	1.78632	24.2765	116	82	10.5	204.001	5.31813	8137.12	9.00419	0
111630218	0	47	0	47	12	12	18			13.3	2.6	2.29	65	183	4.89	88.0922	4.28	165.507	0.97	85.9167	1.35	52.2042	2.33	0.718519	17.6284	106	64	10.5	139.643	4.93909	3784.3	8.23862	0
111630220	0	34	0	71	17	16	22			13.2	2.4	3.3	74	291	4.95	89.1731	4.44	171.694	0.83	73.5164	1.57	60.7115	2.29	0.528662	19.9702	102	69	10.3667	126.092	4.83701	3277.84	8.09494	0
109770096	1	74	0	102	20	18	23	53.7	24.1	19.9	3.8	5.02	92	331	4.57	82.3275	4.25	164.346	1.17	103.632	1.34	51.8175	2.42	0.873134	22.6894	134	70	10.3	130.557	4.87181	4265.86	8.3584	0
20102626	1	32	0	62	21	17	21	47.9	32.1	6.7	0.8	4.3	69	173	5.55	99.982	5.12	197.989	2.26	200.177	1.42	54.9111	2.46	1.59155	23.8321	111	63	10.3	180.249	5.19434	10007.1	9.21105	0
113920173	0	28	0	76	82	24	24			18.6	3.3	2.21	76	390	5.11	92.0555	4.68	180.974	2.11	186.891	1.16	44.8569	2.38	1.81897	22.0483	122	75	10.2667	185.698	5.22412	8602.17	9.05977	0
109770095	1	75	1	56	135	19	38	48.5	27.2	19.2	4	3.15	84	375	5	90.0739	4.61	178.268	2.75	243.578	1.29	49.884	2.41	2.13178	22.8931	125	70	10.2667	160.946	5.08107	10970	9.30292	1
113920207	0	63	0	62	20	12	20			3.4	0.6	2.32	52	221	4.64	83.5885	4.74	183.295	1.11	98.3171	1.26	48.7239	2.36	0.880952	20.9841	98	66	10.2667	157.226	5.05768	4109.09	8.32096	0
108270162	0	49	1	95	36	25	28	38.9	38.5	8.2	1	5.43	77	267	4.84	87.1915	5.29	204.563	1.56	138.175	1.32	51.0441	2.91	1.18182	24.8954	130	66	9.63333	174.713	5.16315	6023.86	8.70348	1
115262326	1	73	1	78	35	20	22	43.9	34.3	2.9	1.6	3.86	52	334	6.08	109.53	3.53	136.504	2.18	193.091	0.85	32.8693	1.43	2.56471	22.7694	140	82	10.7333	227.435	5.42687	10574.6	9.26621	1
20103604	1	53	0	57	39	14	18	40.5	28.9	7.5	1.3	3.72	107	494	5.26	94.7577	3.4	131.477	1.05	93.0027	0.89	34.4161	1.89	1.17978	21.8851	108	78	10.7333	180.998	5.19849	4406.36	8.3908	0
115262380	1	69	0	88	23	17	26	41.4	30.7	9.6	2.4	4.22	77	157	4.76	85.7503	3.94	152.359	0.81	71.7449	1.22	47.1771	1.88	0.663934	19.6502	126	70	10.7333	138.466	4.93062	3076.07	8.03141	0
115262125	0	38	1	58	17	19	23	47.5	37.7	11.5	2.7	5.65	91	290	6.25	112.592	3.55	137.278	1.37	121.346	1.02	39.4432	2.02	1.34314	23.915	127	69	10.7333	195.933	5.27777	6831.33	8.82928	1
112850018	0	43	0	74	21	29	35			20.9	3.4	3.28	100	595	5.14	92.5959	4.11	158.933	0.94	83.2595	0.96	37.123	2.38	0.979167	21.9671	106	70	10.6333	198.213	5.28934	3854.75	8.25706	0
105500253	0	54	0	63	18	15	18	44.5	25.5	6.3	0.4	6.6	73	264	5.13	92.4158	5.52	213.457	0.81	71.7449	1.65	63.8051	2.44	0.490909	22.0428	106	68	10.6333	154.586	5.04075	3315.18	8.10627	0
111630252	0	29	1	75	48	30	24			5	1.1	4.16	61	221	4.55	81.9672	4.4	170.147	1.15	101.86	1.39	53.751	2.47	0.827338	22.6806	119	68	10.5333	129.732	4.86547	4174.59	8.33677	0
108270043	1	42	1	71	61	13	16	43.3	27.3	28.8	4.2	4.55	107	183	9.74	175.464	5.63	217.711	2.37	209.92	1.24	47.9505	2.62	1.91129	23.5482	184	90	9.63333	398.331	5.98728	18416.7	9.82101	1
100194229	0	41	0	62	14	24	23			15.7	3.7	3.44	58	131	5.24	94.3974	5.8	224.285	0.67	59.3446	1.81	69.9923	3.03	0.370166	22.0293	138	75	9.63333	151.244	5.0189	2800.99	7.93773	0
115261689	0	26	1	56	13	13	19	41.2	26.8	5.9	1.2	2.97	76	286	5.38	96.9195	3.91	151.199	0.99	87.6882	1.29	49.884	1.78	0.767442	23.2507	138	93	10.7667	146.882	4.98963	4249.35	8.35452	1
115262204	0	33	1	70	25	18	21	42.1	28.2	12.4	2	3.67	93	308	5.83	105.026	4.12	159.319	2.35	208.149	0.75	29.0023	2.41	3.13333	24.3339	140	80	10.7333	288.472	5.6646	10930.5	9.29932	1
115262303	1	93	1	76	20	19	22	43.2	26.6	6.9	0.3	6.51	74	257	5.38	96.9195	4.6	177.881	3.4	301.151	1.09	42.15	2.09	3.11927	23.8205	110	70	10.7333	204.509	5.32061	14593.7	9.58835	1
104720766	1	63	1	73	14	13	18	45.1	27.1	6.7	0.5	4.1	66	337	4.92	88.6327	6.18	238.979	2.02	178.919	1.56	60.3248	2.74	1.29487	22.7233	136	78	9.66667	175.561	5.16799	7929.05	8.97829	1
116080515	1	29	1	77	285	65	34			19.8	1.8	2.9	83	452	5.48	98.721	4.49	173.627	2.69	238.264	1.1	42.5367	1.83	2.44545	22.4192	140	82	10.8	201.48	5.30569	11760.8	9.37253	1
116080675	1	35	0	53	26	14	34			20.2	3.2	3.23	86	284	5.45	98.1805	3.4	131.477	1.54	136.404	0.77	29.7757	1.85	2	23.1093	133	73	10.8	216.762	5.3788	6696.1	8.80928	0
116080571	1	31	0	80	26	16	24			11.4	1.8	4.9	84	271	4.84	87.1915	4.08	157.773	1.15	101.86	1.58	61.0982	1.71	0.727848	24.5617	150	72	10.8	112.576	4.72363	4440.67	8.39856	0
116080588	1	32	0	58	16	16	20			6.5	1.9	3.95	62	147	4.54	81.7871	3.76	145.398	0.81	71.7449	1.9	73.4725	1.39	0.426316	18.0696	112	70	10.8	80.9261	4.39354	2933.9	7.98409	0
103940982	0	23	0	41	16	14	20			11.1	2.3	4.02	66	227	4.71	84.8496	3.61	139.598	0.66	58.4588	1.56	60.3248	1.69	0.423077	19.3515	100	62	10.8	98.1753	4.58675	2480.1	7.81606	0
103940877	1	26	0	66	12	18	21			23.8	5	3.01	96	474	4.96	89.3533	3.4	131.477	0.93	82.3738	1.5	58.0046	1.71	0.62	21.71	105	61	10.8	101.267	4.61776	3680.18	8.21072	0
103940917	1	27	0	49	12	14	19			13.9	1.8	3.1	74	325	4.35	78.3643	3.73	144.238	0.64	56.6873	1.54	59.5514	1.63	0.415584	20.4794	106	60	10.8	94.9022	4.55285	2221.13	7.70577	0
103940966	1	26	0	46	12	9	17			7.3	1.1	3.4	65	140	4.38	78.9047	3.17	122.583	0.64	56.6873	1.48	57.2312	1.11	0.432432	16.6895	93	55	10.8	84.5027	4.43678	2236.45	7.71264	0
103940911	1	31	0	42	15	15	18			6.4	1.6	2.48	66	298	5	90.0739	3.34	129.157	0.89	78.8308	1.15	44.4702	1.53	0.773913	20.0133	100	55	10.8	130.803	4.87369	3550.3	8.17479	0
103940902	1	26	0	56	15	9	17			7.5	0.9	5.1	61	284	4.69	84.4893	4.16	160.866	0.48	42.5155	1.88	72.6991	1.65	0.255319	17.6421	87	51	10.8	93.4775	4.53772	1796.05	7.49335	0
115262232	0	34	1	77	69	17	20	44.7	32.3	9.7	1	3.7	97	386	5.53	99.6217	5.82	225.058	3.27	289.637	1.22	47.1771	2.19	2.68033	23.7899	133	81	10.7333	237.622	5.47068	14427.1	9.57686	1
105161703	1	56	1	67	43	19	24	45.4	28.6	11	0.9	5.6	102	359	5.91	106.467	5.77	223.125	3.75	332.152	1.22	47.1771	2.48	3.07377	23.9411	137	80	10.7333	251.769	5.52851	17681.7	9.78028	1
106000395	1	77	0	87	33	20	27	43.9	26.4	9.2	2.2	6.47	170	395	5.82	104.846	6.24	241.299	1.56	138.175	1.82	70.379	3.07	0.857143	22.8729	137	90	9.9	179.736	5.19149	7243.57	8.88787	0
106000418	1	73	0	140	20	17	21	43	30.5	10.4	2.1	4.6	101	221	8.25	148.622	4.56	176.334	1.5	132.861	0.99	38.2831	2.63	1.51515	24.3248	180	70	9.9	342.281	5.83563	9873.02	9.19756	0
107950415	1	51	0	64	21	13	19	43.7	27.3	14.2	1.2	4.1	87	273	4.83	87.0113	5.04	194.896	1.17	103.632	1.32	51.0441	2.73	0.886364	21.4682	124	70	9.83333	166.113	5.11267	4508.56	8.41373	0
112980075	0	47	0	66	32	13	21	41.2	30.7	9.2	1.9	4.91	88	256	5.6	100.883	4.97	192.189	2	177.148	0.98	37.8964	2.7	2.04082	23.1562	150	80	9.8	255.81	5.54443	8935.58	9.0978	0
107950358	1	46	0	120	38	34	25	49.6	30.4	17.2	1.5	5.6	92	325	5.06	91.1547	4.95	191.415	2.58	228.521	0.94	36.3496	2.79	2.74468	21.4934	115	71	9.8	240.009	5.48067	10415.4	9.25104	0
115570001	0	26	0	58	20	25	38			13.4	0.9	4.1	80	365	5.31	95.6584	6.36	245.94	3.54	313.552	1.29	49.884	2.77	2.74419	23.3764	144	88	9.76667	235.809	5.46302	14996.9	9.6156	0
20103184	1	57	0	57	25	35	34	47.9	28.6	8.4	2	2.94	98	339	4.73	85.2099	5	193.349	1.17	103.632	1.6	61.8716	2.62	0.73125	18.1065	129	86	9.7	133.14	4.8914	4415.21	8.39281	0
104720736	1	70	1	110	22	20	18	46.3	26.4	7.2	0.7	4.82	110	364	4.8	86.4709	4.94	191.029	1.89	167.405	0.98	37.8964	2.82	1.92857	22.4914	133	87	9.66667	217.942	5.38423	7237.82	8.88708	1
116080375	0	31	1	51	82	34	25			13.8	1.6	4.1	95	317	5.12	92.2356	4.23	163.573	1.5	132.861	1.38	53.3643	1.91	1.08696	24.1557	118	73	10.8333	141.361	4.95132	6127.26	8.7205	1
115262319	1	75	1	42	45	17	21	38.6	38.4	6.9	0.6	6.6	95	331	4.83	87.0113	4.73	182.908	1.49	131.975	1.07	41.3766	2.28	1.39252	23.0473	130	80	10.7333	192.319	5.25916	5741.67	8.65551	1
115261992	0	38	0	112	19	16	35	44.1	37.8	26.5	4.7	5.29	102	336	5.5	99.0812	4.19	162.026	0.68	60.2303	1.46	56.4578	2.07	0.465753	22.4549	150	80	10.7333	142.175	4.95706	2983.85	8.00097	0
115262061	0	29	1	92	39	25	28	45.2	25.4	17.8	3.6	4.32	105	350	5.34	96.1989	4.29	165.893	1.54	136.404	1.11	42.9234	2.26	1.38739	23.598	143	77	10.7333	185.898	5.2252	6560.95	8.78889	1
115262001	0	34	0	145	23	13	25	39.3	32.6	10.4	1.6	4.9	92	249	5.77	103.945	3.82	147.718	1.39	123.118	1.11	42.9234	1.94	1.25225	21.2071	121	67	10.7333	178.861	5.18661	6398.75	8.76386	0
115262416	1	64	0	85	19	20	23	47.6	27.4	11.9	1.4	4.7	62	154	4.92	88.6327	5.04	194.896	0.91	80.6023	1.57	60.7115	2.43	0.579618	19.8446	117	64	10.7333	142.264	4.95768	3572	8.18088	0
107960283	1	39	1	75	18	14	21	46.2	27.8	10	1	4.6	55	174	5.64	101.603	5.66	218.871	1.94	171.833	1.13	43.6968	2.96	1.71681	22.7419	141	88	9.93333	254.458	5.53914	8729.43	9.07445	1
112210419	0	25	0	104	47	9	24	39	27	9.2	1.7	4.58	103	320	4.18	75.3017	4.31	166.667	0.94	83.2595	1.74	67.2854	1.58	0.54023	17.7137	142	88	10.8333	93.2616	4.53541	3134.79	8.05032	0
20104457	1	32	1	85	56	31	24			11.7	1.3	4.1	94	388	5.06	91.1547	3.81	147.332	1.44	127.547	1.31	50.6574	1.77	1.09924	22.6644	120	80	10.8333	132.557	4.88701	5813.23	8.66789	0
115261601	0	40	1	47	14	14	20	41.2	27.7	7.1	0.8	4.79	66	196	5.51	99.2614	3.9	150.812	1.17	103.632	0.95	36.7363	2.16	1.23158	22.7985	123	82	10.7667	203.747	5.31688	5143.31	8.54545	0
109350108	1	45	1	61	23	30	26	44.4	33.7	11.2	1.9	3.38	77	389	5.35	96.379	4.4	170.147	1.45	128.432	1.2	46.4037	2.58	1.20833	24.6918	135	76	10.7667	176.695	5.17442	6189.09	8.73054	1
109040248	0	50	0	62	25	43	39	43.2	35.4	7.9	2.2	3.31	49	199	5.14	92.5959	5.39	208.43	1.22	108.06	1.46	56.4578	2.9	0.835616	20.8737	111	68	10.1333	170.922	5.14121	5002.97	8.51779	0
107950396	0	77	0	69	25	69	42	41.3	34.7	9.8	1	4.9	82	288	5.07	91.3349	5.13	198.376	1.13	100.089	1.48	57.2312	2.68	0.763514	20.8852	133	84	10.0667	158.293	5.06445	4570.79	8.42744	0
107950357	1	63	0	74	10	19	22	45.7	34.3	14.3	1.5	4.4	66	237	5.26	94.7577	5.28	204.176	1.66	147.033	1.05	40.6032	2.79	1.58095	20.5794	130	86	10.0333	238.248	5.47331	6966.24	8.84883	0
113920232	1	60	0	53	18	9	14			13	2.2	3.88	69	283	5.38	96.9195	5.18	200.309	1.08	95.6599	1.38	53.3643	2.98	0.782609	22.4377	119	69	10.0333	181.9	5.20345	4635.65	8.44153	0
107950407	0	47	0	108	21	11	18	44.1	28.9	9.9	3.2	3.1	56	191	4.85	87.3716	6.28	242.846	2.43	215.235	1.88	72.6991	2.98	1.29255	22.7521	120	82	10	145.929	4.98312	9402.71	9.14875	0
101550271	0	27	0	91	108	29	27			19.6	1.9	4.3	107	338	5.65	101.783	5.49	212.297	2.42	214.349	1.3	50.2707	2.82	1.86154	23.5935	137	88	9.96667	214.92	5.37026	10908.6	9.29731	0
106590183	1	27	1	69	19	15	20	44.5	30.5	11.5	1	4.6	99	347	5.27	94.9378	5.32	205.723	1.54	136.404	1.15	44.4702	3.08	1.33913	22.3802	115	72	9.93333	219.595	5.39179	6474.95	8.7757	0
103150110	1	75	1	51	23	16	25	40.9	31.1	11.2	2.3	7.48	80	255	5.57	100.342	3.94	152.359	0.96	85.031	1.39	53.751	1.8	0.690647	22.7466	130	75	10.8667	142.212	4.95732	4266.1	8.35846	1
109120904	0	36	1	79	53	53	26	45.2	41.8	15.1	2.2	4.1	90	409	5.35	96.379	4.91	189.869	0.85	75.2879	1.48	57.2312	2.53	0.574324	24.169	130	88	10.7667	159.872	5.07437	3628.09	8.19646	1
20101277	0	28	0	85	29	23	30	44.7	27.3	20	2.1	7.8	97	346	4.79	86.2908	4.26	164.733	1.04	92.1169	1.22	47.1771	2.01	0.852459	22.7444	120	80	10.7667	150.655	5.01499	3974.42	8.28763	0
115261792	0	38	0	79	10	20	22	40.9	22.9	10.5	1	4.01	75	167	4.35	78.3643	4.08	157.773	0.73	64.659	1.21	46.7904	1.94	0.603306	21.2071	119	74	10.7667	132.118	4.8837	2533.48	7.83735	0
115261300	1	37	1	84	20	19	19	45.5	32.5	12.7	3	5.6	62	254	7.3	131.508	4.58	177.108	1.77	156.776	1.1	42.5367	2.27	1.60909	20.9625	132	72	10.7667	273.775	5.61231	10308.6	9.24074	1
20103864	0	48	0	75	19	12	20			6.1	1	5.19	71	238	4.91	88.4525	5.16	199.536	0.85	75.2879	1.53	59.1647	2.85	0.555556	19.9284	102	60	10.2	149.155	5.00499	3329.7	8.11064	0
105191175	1	70	0	95	47	37	48	39.8	34.5	15.8	2.3	4.63	60	181	5.17	93.1364	6.11	236.272	2.08	184.234	1.72	66.512	2.79	1.2093	20.9841	118	73	10.1667	165.425	5.10852	8579.44	9.05712	0
100066886	0	64	1	85	29	38	28	47.4	27.5	20.9	2.9	4.17	83	238	5.25	94.5776	5.23	202.243	1.27	112.489	1.26	48.7239	2.84	1.00794	22.7879	119	68	10.1667	196.286	5.27957	5319.46	8.57913	0
20106268	1	39	0	37	26	19	20			13.4	1.3	4.6	74	208	4.67	84.129	5.94	229.698	1.41	124.889	1.61	62.2583	3.05	0.875776	20.8229	94	62	10.1667	155.194	5.04468	5253.4	8.56663	0
112210381	0	29	1	114	20	17	21	44.7	32.3	8.2	0.6	3.6	62	191	5.65	101.783	4.2	162.413	3.34	295.837	1.04	40.2166	1.48	3.21154	21.3119	125	81	10.8667	205.524	5.32556	15055.7	9.61951	1
115260587	1	41	1	42	11	22	22	43.2	23.7	24.8	4.3	5.13	124	307	4.96	89.3533	3.87	149.652	0.63	55.8016	1.22	47.1771	1.93	0.516393	24.9396	119	79	10.8	141.72	4.95385	2493.03	7.82125	1
103940739	0	27	0	54	30	14	15	45.5	29.5	7.9	0.8	4.4	102	343	5.74	103.405	5.14	198.763	1.96	173.605	1.32	51.0441	2.37	1.48485	23.0888	115	73	10.7667	201.326	5.30493	8975.79	9.10229	0
115261871	0	44	0	59	12	12	20	45.9	30.5	13.9	2.2	4.35	64	115	4.96	89.3533	4.73	182.908	0.73	64.659	1.31	50.6574	2.44	0.557252	23.9062	115	73	10.7667	161.313	5.08335	2888.75	7.96858	0
115261114	1	35	1	72	34	15	20	43.4	31.3	8.5	1.7	5.18	67	268	6.88	123.942	4.82	186.388	0.72	63.7733	1.37	52.9776	2.46	0.525547	21.8509	131	73	10.7667	218.029	5.38463	3952.08	8.282	1
108420268	0	53	1	89	40	36	26	45	25	15.1	3.7	5.24	102	391	4.98	89.7136	5.36	207.27	2.47	218.778	1.22	47.1771	2.76	2.02459	22.6252	120	62	10.2333	197.076	5.28359	9813.66	9.19153	1
114260981	0	25	0	64	19	12	25			14.3	2.3	3.94	68	207	5.4	97.2798	4.04	156.226	0.61	54.0301	1.86	71.9258	1.85	0.327957	21.3046	139	93	11.0333	105.648	4.66011	2628.02	7.87399	0
105170341	0	50	0	60	14	16	19	46.2	27.8	4	0.5	5.2	57	254	5.83	105.026	3.04	117.556	0.61	54.0301	1.34	51.8175	1.09	0.455224	18.3732	97	65	11.0333	119.134	4.78025	2837.29	7.9506	0
105170316	0	50	0	60	14	13	17	43	27	7.2	0.9	5.2	63	162	5.08	91.515	4.21	162.8	0.98	86.8025	1.49	57.6179	1.91	0.657718	19.0216	109	65	11.0333	129.288	4.86204	3971.87	8.28699	0
111330030	0	33	0	51	16	9	11			11.9	1.5	2.2	90	286	5.7	102.684	3.82	147.718	1.02	90.3454	1.48	57.2312	1.68	0.689189	22.4082	108	66	10.9667	132.518	4.88672	4638.52	8.44215	0
111330029	0	28	0	54	19	13	18			8.6	1.6	4.73	67	287	5.25	94.5776	4.27	165.12	2.14	189.548	1.46	56.4578	1.14	1.46575	22.2926	109	64	10.9667	138.303	4.92945	8963.51	9.10092	0
100194182	0	37	1	59	20	19	20			5.5	1.3	3.77	54	190	5.08	91.515	4.33	167.44	0.69	61.116	2.02	78.1129	1.67	0.341584	22.6326	104	62	10.9667	98.0842	4.58583	2796.52	7.93613	0
115260715	1	33	1	69	43	22	22	44.9	29.8	12	0.8	4.21	78	370	5.96	107.368	4.2	162.413	4.8	425.155	1.1	42.5367	2.5	4.36364	24.6373	146	100	10.8	204.975	5.32289	22824	10.0356	1
101530656	1	60	1	53	22	16	23	44.1	26.4	9.1	2.3	5.88	92	332	5.52	99.4415	3.67	141.918	1.23	108.946	0.95	36.7363	1.93	1.29474	24.8264	142	90	10.8	192.079	5.25791	5416.88	8.59727	1
106000453	1	44	0	96	136	51	52	47.7	32.6	14.8	3.2	4.5	72	201	6.53	117.636	5.74	221.964	0.83	73.5164	2.08	80.4331	2.62	0.399038	22.8883	123	81	10.4667	162.316	5.08954	4324.1	8.37196	0
100194218	0	47	0	55	20	15	20			4.8	0.1	3	57	134	5.12	92.2356	5.57	215.391	1.42	125.775	1.39	53.751	3.02	1.02158	22.9677	105	60	10.4333	184.803	5.21929	5800.47	8.66569	0
115560004	0	37	0	40	15	20	27	50.4	40.6	10.8	2.1	4.75	67	279	4.99	89.8937	5.42	209.59	1.03	91.2312	1.81	69.9923	2.9	0.569061	23.8598	120	70	10.3667	134.592	4.90225	4100.55	8.31888	0
108420283	0	69	0	55	15	14	16	47.9	23.1	10	1.1	3.62	55	181	4.45	80.1657	5.39	208.43	0.73	64.659	1.83	70.7657	2.9	0.398907	21.9101	95	60	10.3667	118.058	4.77118	2591.72	7.86008	0
107950436	1	32	0	87	16	11	20	46.4	34.6	12	1.1	4.4	72	142	5.06	91.1547	5.41	209.203	0.73	64.659	1.72	66.512	2.62	0.424419	19.4356	117	75	10.3333	143.357	4.96534	2946.99	7.98854	0
100194207	0	41	0	47	13	14	22			2.1	0.3	4.3	57	139	4.89	88.0922	5.93	229.312	0.59	52.2586	1.86	71.9258	2.99	0.317204	20.1169	117	66	10.3333	140.427	4.94468	2301.79	7.74144	0
104954128	1	30	0	61	19	6	17	42.8	27.6	7.4	1.2	2.51	62	240	4.88	87.9121	5.58	215.777	1.45	128.432	1.22	47.1771	2.95	1.18852	23.4793	138	88	10.3	201.045	5.30353	5645.37	8.63859	0
113920211	1	77	0	35	13	9	15			13.2	3.1	3.48	56	206	4.41	79.4451	5.92	228.925	0.55	48.7157	2.03	78.4996	2.85	0.270936	18.2883	90	60	10.3	115.841	4.75222	1935.11	7.56792	0
108600047	1	53	1	103	72	23	24	43.7	27.5	12.2	1.1	4.31	68	198	4.79	86.2908	5.44	210.363	1.21	107.174	1.3	50.2707	3.04	0.930769	21.5729	135	72	10.2333	180.547	5.19599	4624.08	8.43903	1
106870139	0	44	0	142	66	22	21			13.6	1.3	5	84	360	4.89	88.0922	5.83	225.445	2.61	231.178	1.37	52.9776	2.8	1.90511	17.8581	109	69	10.2333	187.437	5.23344	10182.5	9.22843	0
103740430	0	69	1	68	30	24	24	42.2	25.6	12.1	2.1	3.69	78	375	6.08	109.53	3.52	136.118	2.76	244.464	0.91	35.1895	1.26	3.03297	22.7179	154	97	11.0667	211.838	5.35582	13388.1	9.50212	1
115260244	0	38	1	43	46	14	18	43.1	24.8	13.8	1.4	4.7	97	358	5.06	91.1547	4.96	191.802	2.32	205.492	1.04	40.2166	2.4	2.23077	24.5675	139	84	10.8	217.369	5.3816	9365.77	9.14482	1
115260072	0	36	1	51	29	19	20	48.7	25.8	15.2	2.8	4.45	86	296	6.15	110.791	4.48	173.241	1.53	135.518	1.03	39.8299	2.27	1.48544	24.7942	130	82	10.8	240.943	5.48456	7507.09	8.9236	1
113940118	0	38	1	85	21	20	24			14.8	3.2	4.1	93	202	5.26	94.7577	5.6	216.551	1.3	115.146	1.28	49.4973	3.03	1.01562	24.2452	133	76	10.6	207.282	5.33408	5455.49	8.60438	1
110110098	0	64	1	63	25	21	18	40.3	25.4	9.1	1.5	3.57	85	305	4.82	86.8312	3.17	122.583	1.35	119.575	0.97	37.5097	1.69	1.39175	22.5686	115	73	11.0667	141.884	4.95501	5191.41	8.55476	0
115261045	1	48	1	123	60	46	34	47.7	34.3	29.5	2.6	4.2	106	506	5.15	92.7761	5.12	197.989	5.49	486.271	1.03	39.8299	2.14	5.3301	24.7001	140	90	10.8	230.589	5.44064	22557.2	10.0238	1
103940878	1	27	1	77	76	23	20			12.8	1.7	5.31	87	482	5.19	93.4967	4.73	182.908	2.68	237.378	0.98	37.8964	2.36	2.73469	23.56	121	66	10.8	225.632	5.41891	11097	9.31443	1
105370383	1	55	0	78	31	19	19	46.1	29.1	8.2	1.9	4.87	93	358	4.74	85.39	5.22	201.856	0.81	71.7449	1.67	64.5785	2.85	0.48503	21.21	120	70	10.6667	133.454	4.89376	3063.15	8.0272	0
20103810	1	49	0	96	18	30	25			6	1.2	4.34	54	145	5.23	94.2173	5.1	197.216	0.91	80.6023	1.4	54.1377	2.98	0.65	19.6763	90	56	10.6667	171.61	5.14522	3797.06	8.24198	0
109350097	1	45	1	51	52	14	22	47.9	26.4	11.3	1.7	4.43	90	344	5.3	95.4783	5.39	208.43	3.08	272.808	1.27	49.1106	2.89	2.4252	23.053	110	70	10.6	202.609	5.31128	13023.6	9.47452	1
105370399	1	77	0	89	16	13	20	44.4	24.2	18.7	4.1	4.25	101	447	4.54	81.7871	3.91	151.199	0.7	62.0018	1.52	58.778	1.76	0.460526	24.0622	110	76	11.1333	105.193	4.6558	2535.47	7.83813	0
105370409	1	85	0	50	15	10	14	41.6	27.1	8.1	2.1	4.02	63	222	4.83	87.0113	3.18	122.97	0.85	75.2879	1.14	44.0835	1.61	0.745614	19.1887	110	71	11.1333	121.358	4.79874	3275.45	8.09421	0
105500228	1	67	0	81	26	31	27	45.4	28.6	8.9	2.5	5.9	93	322	4.85	87.3716	3.84	148.492	1.53	135.518	1.17	45.2436	1.79	1.30769	23.4668	120	66	11.1333	143.379	4.96549	5920.22	8.68613	0
104570823	0	45	0	89	15	15	22	47.2	27	9.8	2.3	6.24	94	411	4.9	88.2724	3.47	134.184	0.66	58.4588	1.3	50.2707	1.59	0.507692	22.9375	130	82	11.1	117.81	4.76907	2580.15	7.8556	0
102672534	1	63	1	82	26	40	31	48.2	30.1	15.2	3	5.96	125	290	6.68	120.339	3.41	131.864	0.94	83.2595	1.16	44.8569	1.6	0.810345	21.5974	140	88	11.0667	176.877	5.17546	5009.67	8.51913	1
102672469	1	51	0	80	41	27	27	49	27.9	14.7	3.5	4.7	109	406	5.24	94.3974	3.17	122.583	1.37	121.346	0.96	37.123	1.66	1.42708	23.9635	124	86	11.0667	155.854	5.04892	5727.39	8.65302	0
102672499	1	53	0	79	17	13	25	42.3	28.3	10.8	1.8	4.69	103	292	5.42	97.6401	3.31	127.997	1.16	102.746	1.06	40.9899	1.43	1.09434	20.0697	125	80	11.0667	152.447	5.02682	5016.05	8.5204	0
100323027	0	57	0	43	15	10	17	44.8	22.2	11	4.1	4.5	63	200	4.6	82.868	4.06	156.999	0.82	72.6306	1.4	54.1377	1.79	0.585714	19.1467	114	66	11.0667	120.159	4.78881	3009.38	8.00949	0
102672848	0	31	0	54	14	12	18	43.5	23.8	14.1	1.6	1.8	73	221	4.92	88.6327	3.98	153.906	0.67	59.3446	1.53	59.1647	1.79	0.437908	18.8264	103	61	11.0667	115.28	4.74737	2629.93	7.87471	0
102672722	0	29	0	58	13	7	13	42	27	8.6	0.9	3.7	56	176	4.96	89.3533	4.12	159.319	1.07	94.7741	1.57	60.7115	1.7	0.681529	23.0588	106	61	11.0667	117.241	4.76423	4234.19	8.35095	0
103940821	0	38	1	72	51	39	32			15.5	3.3	3.74	90	372	5.52	99.4415	4.62	178.654	1.98	175.376	1.69	65.3519	2.1	1.1716	24.3757	146	105	10.8	135.923	4.91209	8719.85	9.07336	1
115260148	0	29	1	42	160	25	25	46.5	29.5	26.2	2.7	4.2	104	467	5.06	91.1547	5.24	202.63	3.39	300.266	1.36	52.5909	2.42	2.49265	23.533	120	80	10.8	175.607	5.16825	13685.3	9.52408	1
115262008	0	36	1	65	31	17	21	43.6	25.8	14	2.8	4.9	79	193	10.37	186.813	5.26	203.403	1.36	120.461	1.31	50.6574	2.77	1.03817	24.6988	130	70	10.7333	375.052	5.92707	11251.8	9.32828	1
113440092	0	54	1	79	21	16	20	45.3	23.7	8.2	0.8	5.7	89	345	5.13	92.4158	3.23	124.903	2.18	193.091	0.98	37.8964	1.75	2.22449	22.4898	119	70	11.1667	152.297	5.02584	8922.34	9.09631	1
115260676	1	41	1	54	25	29	18	47	27.2	13.2	1.4	5.66	94	427	5.01	90.254	4.45	172.08	2.3	203.72	0.79	30.5491	2.5	2.91139	23.5294	140	104	10.8	254.196	5.53811	9193.28	9.12623	1
115260999	1	32	1	56	148	26	24	44.4	23.2	25.1	4.6	3.8	98	525	6.99	125.923	4.29	165.893	1.55	137.29	1.37	52.9776	2.01	1.13139	24.0796	145	100	10.8	197.157	5.284	8643.98	9.06462	1
115262392	1	66	1	89	22	11	18	44.8	31.2	7.8	1.4	4.51	60	207	5.82	104.846	5.66	218.871	1.31	116.032	1.32	51.0441	2.84	0.992424	24.5312	143	89	10.7333	224.783	5.41514	6082.74	8.71321	1
112210409	1	41	1	58	19	13	15	45.5	27.5	10.6	1.3	4.2	64	249	5.07	91.3349	3.56	137.664	2.5	221.435	0.89	34.4161	1.45	2.80899	22.4197	124	82	11.1667	182.67	5.20768	10112.4	9.22151	1
109121029	1	27	0	63	17	7	15	47.8	28.2	16.2	1.8	3.3	75	312	5.06	91.1547	4.21	162.8	0.63	55.8016	1.41	54.5244	2.1	0.446809	19.0044	119	78	10.8	136.086	4.91328	2543.29	7.84121	0
109350092	1	51	1	95	42	41	31	49.2	30.4	14.4	1.6	5.18	88	395	5.43	97.8202	4.93	190.642	2.81	248.893	0.73	28.2289	2.61	3.84932	23.2335	120	75	10.8	330.311	5.80003	12173.4	9.40701	1
103940773	0	25	1	62	20	18	16			11.1	2.4	5.38	90	313	4.97	89.5334	4.32	167.053	0.88	77.9451	1.49	57.6179	2.16	0.590604	24.0538	93	55	10.8	129.793	4.86594	3489.34	8.15747	1
115262347	1	71	1	56	21	17	19	45.7	28.6	11.2	1.5	4.39	57	204	5.58	100.522	5.4	208.817	3.02	267.493	1.26	48.7239	2.74	2.39683	24.2813	140	70	10.7333	215.405	5.37252	13444.5	9.50633	1
115370009	0	57	0	65	26	18	18	46.4	28.6	12.3	1.6	2.8	79	281	5.04	90.7945	4.13	159.706	1.56	138.175	1.18	45.6303	1.92	1.32203	24.8016	130	92	11.2	158.89	5.06821	6272.78	8.74397	0
115370017	0	56	0	71	19	11	19	48.8	37.2	7	0.8	3.4	70	262	5.15	92.7761	4.08	157.773	0.58	51.3729	1.29	49.884	1.87	0.449612	18.7345	133	88	11.2	146.716	4.9885	2383.09	7.77615	0
115370007	0	57	0	81	17	15	18	47.8	27.2	14.3	1.5	3.2	84	341	5.3	95.4783	3.28	126.837	0.83	73.5164	1.03	39.8299	1.75	0.805825	19.935	132	85	11.2	152.024	5.02404	3509.61	8.16326	0
113030140	0	42	0	71	13	11	21			9.5	1	3.2	68	187	4.98	89.7136	3.7	143.078	2.02	178.919	0.91	35.1895	1.73	2.21978	17.5165	121	83	11.2	182.385	5.20612	8025.75	8.99041	0
109270069	0	31	0	105	25	19	22	43.1	32.9	14.3	1.8	7.3	101	458	7.28	131.148	3.87	149.652	0.83	73.5164	1.51	58.3913	1.51	0.549669	24.6643	177	70	11.2	168.06	5.12432	4820.75	8.48068	0
103630708	1	51	1	79	44	63	36	47.6	23	22.6	3.4	5.31	104	311	5.26	94.7577	3.84	148.492	1.55	137.29	1.13	43.6968	1.92	1.37168	21.0832	120	78	11.1667	161.004	5.08143	6504.63	8.78027	0
105370419	0	45	0	61	12	14	20	44.6	27.1	13.3	2	2.94	55	170	4.75	85.5702	3.76	145.398	0.78	69.0877	1.4	54.1377	1.8	0.557143	16.2219	105	63	11.1667	114.909	4.74414	2955.92	7.99157	0
100194152	0	39	0	61	16	17	21			9.5	2.3	2.63	64	163	5.25	94.5776	4.22	163.186	0.96	85.031	1.55	59.9381	2.15	0.619355	19.9991	107	77	10.9	128.748	4.85785	4021.01	8.29929	0
20104050	1	33	0	48	14	9	17	44.8	25.2	10.9	1.8	4.7	65	148	5.15	92.7761	4.93	190.642	1.3	115.146	1.75	67.6721	2.07	0.742857	20.83	98	68	10.8667	130.682	4.87276	5341.4	8.58324	0
20102821	1	58	0	62	21	9	14	42.6	27.4	11.2	1.6	4.7	75	227	4.73	85.2099	4.62	178.654	0.66	58.4588	1.7	65.7386	2.07	0.388235	20.8546	90	60	10.8333	115.785	4.75174	2490.63	7.82029	0
112210430	0	29	1	76	29	19	20	42.6	31.4	7	0.4	3.5	82	240	6.63	119.438	4.91	189.869	3.45	305.58	0.95	36.7363	2.02	3.63158	24.3253	130	60	10.8333	308.653	5.73222	18248.9	9.81186	1
115260375	1	53	1	70	14	24	23	47	24.1	12.2	2.2	6.66	93	318	5.1	91.8753	4.63	179.041	1.17	103.632	1.19	46.017	2.45	0.983193	23.084	125	69	10.8	178.732	5.18589	4760.59	8.46813	1
115262339	1	81	1	81	20	23	24	45.2	22.2	14.7	2.7	5.55	63	127	5.63	101.423	5.52	213.457	1.28	113.375	1.16	44.8569	3.1	1.10345	23.9192	130	76	10.7333	241.317	5.48611	5749.41	8.65685	1
107960277	1	28	1	80	28	16	19	44.3	26.7	7.8	0.7	4.4	68	304	6	108.089	3.5	135.344	1.6	141.718	0.97	37.5097	1.64	1.64948	24.8692	116	74	11.2333	195.005	5.27303	7659.07	8.94365	1
1000286	0	28	0	49	15	8	17	44.7	32.3	11.8	1.5	4.8	61	195	4.76	85.7503	5.17	199.923	0.74	65.5447	1.77	68.4455	2.06	0.418079	19.23	106	66	11.0333	125.234	4.83019	2810.24	7.94103	0
116080656	1	34	0	45	11	15	17			14	1.7	3.3	56	198	5.01	90.254	4.46	172.467	1.17	103.632	1.63	63.0317	2.21	0.717791	21.4159	118	58	11.0333	123.476	4.81605	4676.58	8.45032	0
101880248	0	49	0	60	30	11	17			15.8	1.7	3.4	101	357	4.53	81.6069	4.11	158.933	1.33	117.803	1.24	47.9505	2.2	1.07258	16.9997	91	53	11.0333	135.244	4.90708	4806.78	8.47778	0
108900209	0	48	1	93	82	41	31	45.9	25.1	6.1	1	4.34	57	303	5.62	101.243	4.58	177.108	2.47	218.778	1.2	46.4037	1.98	2.05833	23.5139	130	87	10.9667	193.205	5.26375	11074.9	9.31243	1
115260487	1	54	1	129	47	24	14	41.1	22.2	13.4	1.2	2.7	73	269	4.64	83.5885	4.77	184.455	2.28	201.949	1.3	50.2707	2.28	1.75385	23.0104	110	72	10.8	153.353	5.03274	8440.3	9.04077	1
115262298	1	81	1	102	24	18	24	32.7	23.3	6	0.7	4.73	78	226	7.08	127.545	5.26	203.403	1.04	92.1169	1.59	61.4849	2.86	0.654088	23.3993	130	70	10.7333	210.97	5.35172	5874.51	8.67838	1
108660063	1	42	1	67	31	16	22	41.8	27.9	26.3	4.3	5.92	148	355	6.96	125.383	2.78	107.502	1.43	126.661	0.92	35.5762	1.16	1.55435	24.8438	145	80	11.2333	189.437	5.24406	7940.54	8.97974	1
102672474	1	51	1	120	23	19	23	44.4	31.1	9.1	1.7	3.68	87	382	5.66	101.964	3.89	150.425	1.01	89.4597	1.2	46.4037	2.23	0.841667	23.5986	107	63	11.0667	165.266	5.10756	4560.82	8.42526	1
115260073	0	32	1	72	29	28	18	47.7	29.6	12.6	0.3	5.42	91	192	10.31	185.732	6.77	261.794	10.04	889.283	1.14	44.0835	2.46	8.80702	22.9669	120	90	10.8	551.495	6.31263	82584.2	11.3216	1
115262259	1	83	1	104	26	46	46	42	34.2	15.4	2.6	4.02	84	278	5.05	90.9746	5.28	204.176	1.11	98.3171	1.27	49.1106	3.11	0.874016	23.3052	138	80	10.7333	189.113	5.24234	4472.18	8.40563	1
116750007	0	28	1	94	20	16	15			5.6	0.5	6.3	84	251	4.48	80.7062	3.05	117.943	1.58	139.947	0.81	31.3225	1.38	1.95062	23.5388	105	70	11.2333	151.947	5.02353	5647.29	8.63893	1
110110095	0	63	0	63	26	15	23	45.6	25.4	12.8	1	3.1	80	440	4.19	75.4819	4.03	155.839	1.35	119.575	1	38.6698	2.05	1.35	20.0551	120	84	11.0667	152.096	5.02451	4512.87	8.41469	0
102672661	0	31	1	75	19	12	25	42.2	34.8	6.9	0.4	6.4	61	269	5.07	91.3349	4.85	187.548	1.36	120.461	1.74	67.2854	2.2	0.781609	23.0608	104	70	11.0667	127.291	4.84648	5501.13	8.61271	1
103940781	0	25	1	63	48	33	22			12	1.5	4.1	96	505	4.94	88.993	4.73	182.908	2.6	230.292	0.96	37.123	2.43	2.70833	22.9161	116	68	10.8	219.238	5.39016	10247.2	9.23476	1
115261990	0	35	1	99	34	16	31	42.7	33.3	16.8	1.8	3.2	82	296	5.38	96.9195	5.29	204.563	0.94	83.2595	1.54	59.5514	2.76	0.61039	21.0101	140	80	10.7333	166.462	5.11477	4034.73	8.3027	1
109680101	0	56	1	80	32	16	20	44.8	25.1	10.2	1.8	3.14	80	323	5.6	100.883	3.67	141.918	1.1	97.4314	0.97	37.5097	1.87	1.13402	22.9219	152	90	11.2333	190.845	5.25146	4914.57	8.49996	1
104570772	0	50	1	55	37	18	23	50.2	33.8	20.3	3.7	4.86	111	400	4.78	86.1106	4.34	167.827	1.98	175.376	1.3	50.2707	1.96	1.52308	20.3991	128	81	11.1	143.738	4.968	7550.89	8.92942	1
115260619	1	44	1	54	30	27	21	46.7	34.5	17	2.7	4.53	80	437	5.38	96.9195	4.63	179.041	2.32	205.492	1.38	53.3643	2.32	1.68116	22.9058	112	84	10.8	162.586	5.09121	9958.07	9.20614	1
115262003	0	47	0	106	36	15	25	42.4	29.7	11.5	2.2	9.26	182	527	5.54	99.8018	6.86	265.275	1.61	142.604	1.02	39.4432	2.98	1.57843	24.529	160	90	10.7333	335.608	5.81594	7116.07	8.87011	0
116080690	1	35	1	65	26	15	21			16.4	2	4.2	110	329	4.99	89.8937	4.98	192.575	1.96	173.605	1.25	48.3372	2.64	1.568	19.1116	136	82	10.7333	179.068	5.18777	7803	8.96226	1
115262309	1	75	0	45	13	16	20	41.4	26.4	11.8	1.5	4.31	67	294	6.66	119.978	5.02	194.122	1.79	158.547	0.86	33.256	3	2.0814	20.6722	140	80	10.7333	350.169	5.85842	9511.13	9.16022	0
115262247	0	34	0	62	68	23	29	43.9	28.1	11	1	4.6	74	226	4.77	85.9305	5.27	203.79	0.71	62.8875	1.33	51.4308	2.77	0.533835	19.8828	114	67	10.7333	170.246	5.13724	2701.98	7.90174	0
116080518	1	30	1	82	47	24	23			13.8	2.5	2.86	82	233	6.23	112.232	3.92	151.585	1.64	145.261	1.14	44.0835	1.77	1.4386	22.6566	158	94	11.2333	192.96	5.26248	8151.48	9.00596	1
105500233	1	66	1	82	35	15	24	44	28	17.5	2.3	5.8	108	346	5.65	101.783	4.21	162.8	2.15	190.434	1.05	40.6032	2.06	2.04762	24.6355	138	70	11.1333	204.052	5.31837	9691.52	9.17901	1
115260755	1	32	1	129	34	24	18	46.7	30.3	16.7	1.6	4.2	85	271	5.2	93.6768	5.46	211.137	3.17	280.779	1.28	49.4973	2.57	2.47656	22.8231	119	68	10.8	199.795	5.29729	13151.3	9.48427	1
100329038	0	53	1	34	26	13	21	42.7	23.3	9.3	1.4	5.55	100	220	5.54	99.8018	5.57	215.391	1.48	131.089	1.57	60.7115	2.74	0.942675	24.4627	120	74	10.7667	177.037	5.17636	6541.48	8.78592	1
103940754	0	34	0	45	26	20	20	46.6	22.4	8.8	0.7	5.6	88	275	5.26	94.7577	5.47	211.524	2.2	194.863	1.14	44.0835	2.86	1.92982	23.2872	112	66	10.7667	227.335	5.42643	9232.37	9.13047	0
113820039	1	39	1	72	35	21	23	45.1	24.2	13.2	2	3.4	94	467	5.64	101.603	2.73	105.568	1.85	163.862	1.01	39.0565	1.02	1.83168	21.9636	120	70	11.2333	137.315	4.92228	8324.45	9.02695	1
105500249	0	47	1	127	22	18	18	45	27	10.5	4.9	3.9	67	171	8.23	148.262	5.06	195.669	2.1	186.005	1.35	52.2042	2.26	1.55556	24.1488	139	82	11.1333	277.853	5.62709	13788.7	9.53161	1
111330038	0	45	0	60	17	12	19			23.1	4.2	4.08	59	205	4.63	83.4084	4.37	168.987	0.84	74.4021	1.59	61.4849	1.98	0.528302	16.6924	111	67	11.1333	114.621	4.74163	3102.88	8.04009	0
115260726	1	41	1	101	30	17	20	48.7	31.3	13.6	1.6	4.7	93	266	5.66	101.964	4.72	182.521	1.39	123.118	1.19	46.017	2.48	1.16807	21.8366	120	90	10.8	202.214	5.30932	6276.77	8.74461	1
103940889	1	20	1	110	30	22	19			10.5	1.8	3.65	103	258	5.55	99.982	4.54	175.561	1.97	174.491	1.31	50.6574	2.66	1.50382	24.4803	124	79	10.8	173.251	5.15474	8722.96	9.07371	1
102720078	1	46	0	86	40	62	35	43.4	27.6	8.7	1.2	4.1	61	244	5.13	92.4158	3.46	133.797	0.6	53.1444	0.95	36.7363	1.82	0.631579	19.9243	122	72	11.3	168.294	5.12571	2455.69	7.80616	0
115080012	0	28	0	60	24	24	21			6.5	1.2	3.45	63	219	5.39	97.0996	3.01	116.396	1.25	110.717	1.06	40.9899	0.85	1.17925	23.4739	137	84	11.2667	137.863	4.92626	5375.31	8.58957	0
114100210	0	28	0	61	13	9	14			7.3	1.5	2.29	56	150	4.72	85.0297	3.78	146.172	0.66	58.4588	1.6	61.8716	1.55	0.4125	21.5433	118	77	11.2667	100.441	4.60957	2485.37	7.81818	0
115080010	0	28	0	70	24	19	22			11.7	1.6	4.8	65	248	4.79	86.2908	4.78	184.841	0.94	83.2595	1.92	74.2459	1.71	0.489583	19.995	120	77	11.2667	107.414	4.67669	3592.26	8.18654	0
104890016	0	74	0	61	17	11	17			9.1	2	5.27	92	282	5.27	94.9378	2.99	115.623	0.53	46.9442	1.25	48.3372	1.3	0.424	19.9985	117	75	11.2667	113.546	4.73221	2228.39	7.70903	0
115080011	1	35	0	67	18	38	28			6.6	0.7	3.1	69	239	4.21	75.8422	3.78	146.172	1.2	106.289	1.19	46.017	1.68	1.0084	23.0732	119	75	11.2667	120.455	4.79128	4030.59	8.30167	0
106510099	1	33	0	43	24	16	18	46.4	19.6	15.4	2	4.3	78	223	4.9	88.2724	3.38	130.704	0.82	72.6306	1.63	63.0317	1.14	0.503067	18.5245	126	70	11.2667	91.5217	4.51658	3205.64	8.07267	0
102720125	0	48	0	73	13	9	14	46.4	27.6	11.4	1.7	2.7	53	132	5.35	96.379	3.52	136.118	0.73	64.659	1.34	51.8175	1.53	0.544776	21.7284	115	69	11.2667	126.587	4.84093	3115.89	8.04427	0
104890020	0	67	0	62	17	11	16			13.2	2.7	3.63	64	232	5.25	94.5776	3.79	146.558	0.91	80.6023	1.26	48.7239	1.84	0.722222	20.8415	106	67	11.2667	142.242	4.95753	3811.58	8.2458	0
104890023	0	51	0	51	15	18	19			10.9	1.7	4.2	52	222	4.87	87.7319	3.74	144.625	0.95	84.1453	1.21	46.7904	1.89	0.785124	19.2122	98	61	11.2667	135.586	4.9096	3691.11	8.21368	0
104890025	1	79	0	93	17	7	17			13.2	1.7	4.17	61	205	5.24	94.3974	3.03	117.169	0.96	85.031	1.29	49.884	1.21	0.744186	17.2134	95	58	11.2667	110.862	4.70829	4013.35	8.29738	0
104890015	0	70	0	71	21	13	20			11.6	2.5	2.69	92	267	4.71	84.8496	3.35	129.544	0.65	57.5731	1.32	51.0441	1.79	0.492424	18.3299	102	56	11.2667	107.669	4.67906	2442.53	7.80079	0
106240845	0	72	1	55	29	20	20	44.2	36.9	17.3	3.3	4	82	403	5.55	99.982	3.33	128.77	1.12	99.2028	0.83	32.0959	1.83	1.3494	21.6128	123	74	11.2333	200.566	5.30114	4959.25	8.50901	0
20103108	1	26	0	50	13	9	15			14.9	2.9	2.45	75	223	4.28	77.1032	2.96	114.462	0.54	47.8299	1.54	59.5514	1.07	0.350649	21.7208	106	71	11.2333	74.0992	4.3054	1843.92	7.51965	0
113460013	0	27	0	72	18	18	23			9.4	1.9	3.85	59	211	5.23	94.2173	3.95	152.746	0.74	65.5447	1.44	55.6845	1.75	0.513889	22.1615	110	61	11.2333	129.222	4.86153	3087.72	8.03519	0
103630683	1	30	1	64	52	37	35	46.4	25.6	17	1.6	3.8	89	329	5.55	99.982	4.98	192.575	2	177.148	1.6	61.8716	2.26	1.25	24.8364	112	70	11.1667	155.597	5.04727	8855.8	9.08883	1
105142221	1	78	0	75	20	25	27	41.9	25	4.5	1.6	3.07	52	185	4.8	86.4709	4.28	165.507	1.1	97.4314	1.29	49.884	2.16	0.852713	16.7715	95	60	11.1667	143.448	4.96597	4212.49	8.34581	0
20104051	0	35	0	65	20	6	17	42.4	26.6	5.1	1.5	4.9	56	198	5.33	96.0187	4.4	170.147	4.34	384.411	0.96	37.123	2.32	4.52083	23.7797	100	70	10.8667	220.043	5.39382	18455.3	9.82311	0
116080193	0	29	0	87	37	22	25			6.5	0.5	2.6	89	297	4.66	83.9488	4.28	165.507	1.07	94.7741	1.36	52.5909	2.38	0.786765	24.9556	109	71	10.8333	132.096	4.88353	3978.09	8.28856	0
115260693	1	58	1	52	31	19	22	45.9	23.5	15.2	3	3.13	83	256	5.6	100.883	5.16	199.536	1.41	124.889	1.5	58.0046	2.6	0.94	21.7079	136	92	10.8	173.518	5.15628	6299.59	8.74824	1
115260488	1	50	1	23	53	19	34	46.6	32.4	19.2	1.5	3.8	82	472	6.19	111.511	6.19	239.366	3.9	345.438	1.13	43.6968	2.87	3.45133	24.4603	125	75	10.8	305.423	5.7217	19260.2	9.86579	1
103941026	0	31	0	55	20	18	20			18.8	3.3	2.99	59	165	5.46	98.3607	4.41	170.534	1.15	101.86	1.3	50.2707	2.54	0.884615	21.0812	115	67	10.8	166.835	5.117	5009.51	8.51909	0
103940761	0	32	0	62	18	11	18			17.8	3	4.37	96	360	5.37	96.7393	4.62	178.654	1.57	139.061	1.09	42.15	2.4	1.44037	20.7687	110	60	10.8	205.016	5.32309	6726.34	8.81379	0
105510321	1	67	1	66	32	24	20	48.4	30.6	18.5	1.8	5.2	82	412	5.63	101.423	4.53	175.174	1.52	134.632	1.51	58.3913	1.9	1.00662	24.499	132	81	11.3333	152.135	5.02477	6827.42	8.8287	1
100540441	0	48	0	82	48	11	16	42.3	22.9	4.3	1.1	3.17	74	349	4.63	83.4084	4.45	172.08	1.33	117.803	1.57	60.7115	2.26	0.847134	23.0518	124	80	11.2667	118.206	4.77243	4912.89	8.49962	0
108930085	1	53	0	72	26	13	17			6.1	1.5	4.1	99	306	5.69	102.504	4.28	165.507	1.23	108.946	1.61	62.2583	2.26	0.763975	21.8846	160	98	11.2333	136.248	4.91447	5583.7	8.62761	0
115370038	0	53	0	50	23	21	25			6.2	1.1	4.09	67	333	5.51	99.2614	5.47	211.524	1.2	106.289	2.37	91.6473	2.07	0.506329	21.7844	113	66	11.2333	114.548	4.741	5275.18	8.57077	0
115370016	0	52	0	60	15	11	19	44.8	35.2	10.7	1.2	4.5	72	240	4.67	84.129	4.73	182.908	0.83	73.5164	1.62	62.645	2.2	0.512346	18.367	96	60	11.2333	122.818	4.8107	3092.43	8.03671	0
109270076	0	28	0	49	21	13	22	42.2	25.3	11.8	2.5	3.24	86	322	5.13	92.4158	3.93	151.972	0.85	75.2879	1.29	49.884	2.12	0.658915	23.6451	145	102	11.2	140.773	4.94715	3478.89	8.15447	0
106240846	0	58	1	69	67	37	22	41.7	34.1	10.9	1.9	4.9	78	334	15.19	273.644	4.65	179.814	1.5	132.861	1.58	61.0982	2.19	0.949367	23.4923	140	90	11.2	402.673	5.99812	18178.3	9.80799	1
113030102	0	35	0	55	19	10	19			12.6	1.8	4.55	91	327	4.69	84.4893	3.85	148.879	1.05	93.0027	0.83	32.0959	2.26	1.26506	21.3933	118	76	11.2	195.954	5.27788	3928.86	8.27611	0
113030128	0	31	0	70	25	11	14			17.3	3.7	4.17	94	365	4.89	88.0922	4.23	163.573	0.66	58.4588	1.46	56.4578	2.15	0.452055	21.6499	119	65	11.2	127.613	4.849	2574.88	7.85356	0
115370029	0	56	0	38	22	13	17			9.6	1.6	3.98	65	38	5.71	102.864	4.1	158.546	1.63	144.376	1.11	42.9234	2.15	1.46847	24.7238	106	63	11.2	189.975	5.24689	7425.55	8.91268	0
115370015	0	59	0	46	20	17	21	52.1	36.9	11.3	1.3	3.7	77	504	5.03	90.6143	4.07	157.386	0.55	48.7157	1.4	54.1377	2.07	0.392857	20.6596	113	63	11.2	131.714	4.88064	2207.17	7.69947	0
108250181	1	40	1	72	63	28	23	44.5	23.7	15.4	1.4	5.54	107	484	6.35	114.394	6.02	232.792	6.8	602.303	1.23	47.5638	2.52	5.52846	24.7898	137	89	10.9	279.939	5.63457	34449.9	10.4473	1
115261094	1	26	1	128	23	27	20	44.8	27.4	10.4	1.7	3.97	81	253	4.85	87.3716	4.6	177.881	1.38	122.232	0.9	34.8028	2.62	1.53333	24	170	92	10.8	223.283	5.40844	5339.81	8.58295	1
113970108	0	42	1	56	36	28	23	44.5	31.5	13.1	1.7	3.1	97	342	5.38	96.9195	5.17	199.923	4.5	398.583	0.93	35.9629	1.85	4.83871	23.9053	164	110	11.3333	269.394	5.59618	19315.2	9.86865	1
100570846	0	24	0	63	10	11	18			11.7	1.9	3.88	65	206	5.22	94.0371	4.35	168.213	0.61	54.0301	1.49	57.6179	1.98	0.409396	18.7618	119	67	11.3333	137.269	4.92194	2540.42	7.84008	0
105510304	1	80	1	95	142	105	55	49.1	27.9	6.9	0.9	5.5	86	351	4.7	84.6694	5.08	196.442	1.3	115.146	1.78	68.8322	2.09	0.730337	23.6095	96	55	11.3333	120.82	4.79431	4874.68	8.49181	1
102672954	0	31	1	69	21	18	18	48.4	25.6	17.6	1.9	5.1	80	288	5.85	105.386	4.11	158.933	0.74	65.5447	1.06	40.9899	2.41	0.698113	24.9556	131	84	10.9333	204.31	5.31964	3453.76	8.14722	1
103940868	1	27	1	55	53	17	22			10.9	1.3	5.8	87	367	4.62	83.2282	5.23	202.243	1.22	108.06	1.29	49.884	2.75	0.945736	23.0911	117	66	10.8	168.715	5.12821	4496.83	8.41113	1
101410318	1	33	1	59	23	18	21			13.7	2.2	3.85	84	329	5.42	97.6401	3.96	153.132	1.27	112.489	0.98	37.8964	2.18	1.29592	23.4256	125	72	11.4	197.273	5.28459	5491.71	8.611	1
100570781	0	74	1	82	25	23	21			6.6	1.2	4.81	80	280	5.24	94.3974	4.1	158.546	1.31	116.032	1.21	46.7904	1.83	1.08264	23.4761	131	92	11.3333	159.929	5.07473	5476.55	8.60823	1
101410361	1	34	1	50	19	23	22			9.1	2	2.28	61	237	5.05	90.9746	4.59	177.494	0.86	76.1736	1.3	50.2707	2.36	0.661538	22.5546	120	84	10.9667	160.605	5.07895	3464.93	8.15045	0
20101646	1	31	0	48	17	18	24			16.3	1.8	4.2	61	159	5.26	94.7577	5.07	196.056	1.02	90.3454	1.62	62.645	2.4	0.62963	23.6323	109	62	10.9667	148.278	4.99909	4280.46	8.36182	0
115260061	1	47	1	81	30	20	19	45.3	29.7	17.6	2.8	5.14	106	409	5.66	101.964	4.88	188.708	2.84	251.55	0.86	33.256	2.75	3.30233	22.0985	120	73	10.8	289.292	5.66744	12824.5	9.45911	1
115430005	0	26	1	73	27	31	25	49.2	33.8	16.7	2	4.1	90	326	4.66	83.9488	3.79	146.558	0.79	69.9734	0.93	35.9629	2.27	0.849462	24.9587	112	66	11.4333	171.057	5.142	2937.09	7.98518	1
102720091	1	27	1	73	71	53	31	48.6	27.4	22.1	2.1	3.5	100	432	4.95	89.1731	3.6	139.211	3.29	291.408	0.74	28.6156	1.63	4.44595	21.3001	100	70	11.3333	216.908	5.37947	12992.9	9.47216	1
105170349	1	33	0	75	21	15	19	43.7	35.3	9.5	1	5.7	81	297	5.07	91.3349	4.83	186.775	1.37	121.346	1.32	51.0441	2.32	1.03788	22.36	136	83	11.0333	167.101	5.1186	5541.58	8.62003	0
105170265	1	52	0	73	20	41	20	47.1	28.9	9.8	1.3	4.3	81	288	5.14	92.5959	4.34	167.827	0.57	50.4872	1.25	48.3372	2.4	0.456	21.3058	122	74	11.0333	160.747	5.07983	2337.45	7.75682	0
105170327	0	52	0	71	42	26	23	45.9	36.1	9.3	0.7	3.3	53	221	4.67	84.129	4.41	170.534	1.51	133.747	0.94	36.3496	2.54	1.60638	22.231	110	60	11.0333	197.345	5.28495	5625.99	8.63515	0
105930059	0	45	0	66	18	8	14	41.8	25.2	7.2	0.9	3.3	75	209	4.73	85.2099	4.55	175.947	0.87	77.0593	1.45	56.0712	2.31	0.6	20.7243	101	56	11.0333	133.691	4.89553	3283.11	8.09655	0
106620252	1	58	1	77	23	25	22	51.2	25.9	12.1	2.1	4.09	90	306	4.86	87.5518	4.61	178.268	1.14	100.974	1.09	42.15	2.59	1.04587	24.7409	123	80	11	185.144	5.22113	4420.24	8.39395	1
106620278	1	35	0	80	16	16	19	44.5	30.5	8.5	1	4.4	90	234	4.27	76.9231	4.3	166.28	0.81	71.7449	0.94	36.3496	2.5	0.861702	23.5863	95	65	11	175.941	5.17015	2759.42	7.92278	0
115260236	1	31	1	67	81	18	31	46	33	7.3	0.8	5.9	85	411	5.31	95.6584	6.16	238.206	3.74	331.267	1.29	49.884	2.88	2.89922	21.1194	170	100	10.8	228.394	5.43107	15844.2	9.67056	1
103940918	1	24	0	43	17	12	16			7.4	1.2	3.88	40	209	4.58	82.5077	5.79	223.898	1.3	115.146	1.6	61.8716	3.08	0.8125	19.375	99	60	10.8	149.287	5.00587	4750.22	8.46595	0
105090133	1	54	0	77	132	23	40	47.3	22.7	8.8	2.3	3.25	88	339	4.72	85.0297	4.18	161.64	0.73	64.659	1.41	54.5244	2.26	0.51773	21.36	170	115	11.4333	126.037	4.83658	2748.97	7.91898	0
105090130	1	51	1	74	118	32	23	45.4	30.7	16.5	3.5	3.01	115	525	7.84	141.236	4.04	156.226	2.36	209.035	1.2	46.4037	2.03	1.96667	24.5739	140	95	11.4333	237.747	5.47121	14761.6	9.59978	1
105090137	1	55	0	148	130	32	29	41.8	35	7.8	1.8	4.6	49	146	9.21	165.916	4.27	165.12	0.63	55.8016	1.63	63.0317	2.15	0.386503	20.7838	125	82	11.4333	217.319	5.38137	4629.19	8.44014	0
105090140	1	78	0	93	22	13	23	41.5	30.5	8.7	2.5	3.06	87	252	5.2	93.6768	4.4	170.147	1.11	98.3171	1.52	58.778	2.12	0.730263	21.3701	127	82	11.4333	135.585	4.9096	4605.02	8.4349	0
105090151	1	76	0	84	12	10	22	41.6	29	10.3	2.1	3.33	74	179	5.15	92.7761	4.4	170.147	0.73	64.659	1.7	65.7386	2.07	0.429412	19.0992	119	74	11.4333	120.063	4.78802	2999.4	8.00617	0
105090136	1	49	0	61	25	21	22	42.4	29.5	15.8	3.4	5	93	281	5.35	96.379	4.36	168.6	0.89	78.8308	1.67	64.5785	2.09	0.532934	24.7992	124	68	11.4333	125.812	4.83479	3798.82	8.24245	0
105142120	0	40	0	86	33	27	26	47	26	11.7	1.4	6.9	127	485	7.07	127.364	4.24	163.96	1.54	136.404	1.33	51.4308	1.82	1.15789	24.8876	130	70	11.3667	203.017	5.31329	8686.5	9.06953	0
100570829	1	50	0	47	13	8	13			11.1	2.3	3.7	69	193	4.83	87.0113	3.59	138.824	0.45	39.8583	1.09	42.15	1.88	0.412844	21.5014	100	64	11.3667	143.289	4.96487	1734.06	7.45822	0
108833356	1	83	1	77	24	25	23	36.1	34.9	13.5	1.5	5.5	58	319	5.63	101.423	3.79	146.558	0.8	70.8592	1.1	42.5367	1.87	0.727273	21.1104	122	78	11.3333	174.724	5.16321	3593.38	8.18685	0
105370420	0	47	0	60	11	12	15	43.2	27.1	3.1	1.1	3.99	61	150	4.6	82.868	4.03	155.839	0.74	65.5447	1.53	59.1647	1.76	0.48366	18.1164	117	73	11.3333	109.137	4.6926	2715.78	7.90683	0
100570973	0	26	0	47	8	10	16			6.5	1.5	4.3	56	170	5.15	92.7761	4.19	162.026	0.54	47.8299	1.46	56.4578	1.87	0.369863	21.9253	105	64	11.3333	133.127	4.89131	2218.74	7.70469	0
102672403	1	43	1	52	26	20	23	46.8	31.1	34.1	4.2	4.52	95	418	4.63	83.4084	4.45	172.08	2.04	180.691	0.84	32.4826	2.31	2.42857	24.4713	107	60	11.0667	220.933	5.39786	7535.57	8.92739	1
116080156	0	27	1	84	58	26	19			14	1.6	4.45	106	379	5.07	91.3349	4.76	184.068	2.95	261.293	0.84	32.4826	2.82	3.5119	23.9347	128	76	10.8333	258.782	5.55599	11932.6	9.38703	1
116080632	1	33	1	62	38	38	29			11.1	2.1	4.39	59	283	5.4	97.2798	4.3	166.28	1.49	131.975	1.49	57.6179	2.08	1	24.2792	117	76	11.4667	140.37	4.94428	6419.26	8.76706	1
105142128	0	26	0	108	18	10	19	41.3	40.3	7.4	0.8	12.54	287	464	5.12	92.2356	3.42	132.251	1.77	156.776	0.79	30.5491	1.9	2.24051	21.6615	148	88	11.4	199.649	5.29656	7230.16	8.88602	0
20103122	1	42	0	75	12	14	21	44.9	23.1	10.6	1.1	4.8	58	210	4.97	89.5334	3.98	153.906	0.97	85.9167	1.55	59.9381	1.58	0.625806	24.9989	110	76	11.4	114.949	4.74449	3846.21	8.25484	0
101410320	1	31	1	87	33	29	24			15.1	1.8	3.2	82	317	5.41	97.4599	3.93	151.972	1.61	142.604	1.23	47.5638	1.68	1.30894	23.3609	114	72	11.4	155.698	5.04792	6949.09	8.84637	1
104750059	1	81	0	99	57	29	24	43.8	29.3	6.4	0.2	4.29	88	384	4.59	82.6878	3.43	132.637	2.02	178.919	0.86	33.256	1.83	2.34884	24.2215	118	70	11.4	164.895	5.10531	7397.23	8.90886	0
116080181	0	53	1	91	99	34	26			11.1	2.1	3.63	97	364	4.73	85.2099	4.36	168.6	2.45	217.006	1.18	45.6303	2.47	2.07627	24.3576	140	85	11.0667	157.422	5.05893	9245.54	9.1319	1
105113654	1	35	0	64	35	25	31	44.8	29.6	12.8	1.6	3.91	100	308	4.78	86.1106	5.15	199.149	1.77	156.776	1.17	45.2436	2.8	1.51282	22.9723	119	71	10.8667	189.517	5.24448	6750.03	8.8173	0
116080217	0	32	1	86	75	37	27			23.7	2.3	4.5	90	356	4.98	89.7136	5.33	206.11	2.12	187.777	1.29	49.884	2.87	1.64341	22.3464	130	81	10.8333	185.338	5.22218	8423.06	9.03873	1
105490209	1	50	0	137	60	20	30	34.8	29.8	11.4	1.6	16.98	928	360	5.36	96.5592	4.1	158.546	1.14	100.974	1.45	56.0712	1.73	0.786207	21.2658	155	83	11.5	136.515	4.91643	4875	8.49188	0
116080196	0	33	0	74	26	14	19			9.9	1	3.4	88	349	4.67	84.129	3.62	139.985	1.43	126.661	1.17	45.2436	1.66	1.22222	18.4126	117	70	11.5	130.148	4.86867	5327.92	8.58072	0
105360363	1	43	1	94	50	32	23	44	34	20.7	3.7	3.2	88	246	9.5	171.14	4.64	179.428	1.84	162.976	1.33	51.4308	2.25	1.38346	24.0601	167	94	11.4667	298.531	5.69887	13945.9	9.54294	1
20103261	1	36	0	58	22	15	17			18.9	3.7	4.75	82	415	4.76	85.7503	3.59	138.824	0.75	66.4305	1.39	53.751	1.73	0.539568	20.4122	119	78	11.4667	110.735	4.70714	2848.22	7.95445	0
116220002	1	50	0	54	19	12	19	47.4	30.6	7.5	1.3	3.2	70	170	4.67	84.129	3.01	116.396	0.74	65.5447	0.99	38.2831	1.69	0.747475	20.4294	118	69	11.4667	127.893	4.85119	2757.11	7.92194	0
100193656	1	24	0	63	28	28	20			32.9	2.9	4.18	87	302	4.84	87.1915	2.75	106.342	0.56	49.6014	1.5	58.0046	0.76	0.373333	20.1679	112	67	11.4667	79.9255	4.3811	2162.41	7.67898	0
116220004	1	50	0	51	18	15	14	47.5	28.9	12.2	3	4.51	57	224	4.75	85.5702	3.22	124.517	0.79	69.9734	1.27	49.1106	1.52	0.622047	18.3323	106	66	11.4667	108.479	4.68655	2993.82	8.00431	0
20103968	0	46	0	69	25	18	27	47.5	28.5	9	1.7	3.9	87	281	4.39	79.0848	3.7	143.078	0.78	69.0877	1.32	51.0441	1.72	0.590909	19.8141	116	76	11.4333	110.839	4.70808	2731.89	7.91275	0
105090150	1	76	0	46	17	16	27	42.6	35.4	8.3	3.4	3.6	59	165	4.51	81.2466	3.66	141.531	0.66	58.4588	1.47	56.8445	1.66	0.44898	19.598	116	69	11.4333	101.144	4.61654	2374.79	7.77266	0
112250217	0	56	0	82	11	17	18			7.7	0.9	3	66	172	5.3	95.4783	3.89	150.425	1.09	96.5456	1.35	52.2042	1.64	0.807407	24.1544	116	67	11.4333	137.559	4.92406	4609.01	8.43577	0
112250121	0	31	1	73	30	13	25			11.2	0.4	4.7	77	342	5	90.0739	4.55	175.947	1.39	123.118	1.52	58.778	1.67	0.914474	21.0119	107	64	11.4333	134.814	4.9039	5544.85	8.62062	0
110110104	1	47	1	66	40	41	41	47.1	33.9	9.5	0.7	5.2	101	604	6.21	111.872	5.54	214.23	4.16	368.468	0.96	37.123	2.44	4.33333	24.1572	130	76	11.0667	322.797	5.77702	20610.6	9.93356	1
116080692	1	35	1	56	94	31	25			11.1	1.1	4.4	87	323	4.78	86.1106	5.31	205.336	1.39	123.118	1.39	53.751	2.85	1	23.9995	128	86	10.9333	164.477	5.10277	5300.87	8.57563	1
107860346	1	26	0	66	29	27	29	41.7	29.7	17	3.1	3.71	73	222	5.11	92.0555	3.46	133.797	2.51	222.321	0.82	31.7092	1.65	3.06098	21.0843	168	80	11.5333	194.215	5.26896	10232.9	9.23336	0
107860342	1	28	0	43	22	14	19	47.4	20	13.3	3	6.35	145	471	5.68	102.324	3.73	144.238	1.04	92.1169	1.64	63.4184	1.51	0.634146	22.3989	190	80	11.5333	116.362	4.75671	4712.88	8.45805	0
100570993	0	27	1	69	14	18	28	45.6	22.4	7.4	1	3.8	73	170	5.33	96.0187	4.37	168.987	1.26	111.603	1.78	68.8322	1.5	0.707865	24.0076	110	72	11.5333	117.866	4.76955	5358	8.58635	1
116080153	0	38	0	68	17	12	19			6.4	1	4.4	99	330	4.99	89.8937	3.26	126.063	1.52	134.632	0.83	32.0959	1.72	1.83133	21.5657	108	68	11.5333	176.538	5.17354	6051.3	8.70803	0
107860382	1	33	0	58	22	14	21	49.1	24	17.3	2.2	5.25	93	396	5.2	93.6768	3.86	149.265	1.98	175.376	1	38.6698	1.75	1.98	20.1286	106	66	11.5333	180.796	5.19737	8214.35	9.01364	0
105360389	1	46	1	72	14	16	30	47.5	28.5	8.8	1.3	5.1	87	252	5.41	97.4599	4.7	181.748	1.04	92.1169	1.59	61.4849	2.21	0.654088	23.5316	160	70	11.4667	144.045	4.97012	4488.85	8.40935	1
102672497	1	53	1	103	29	25	29	41.9	35.5	7	1.8	3.92	107	466	5.65	101.783	4.28	165.507	0.95	84.1453	1.18	45.6303	2.28	0.805085	23.1633	120	80	11.0667	184.59	5.21814	4282.3	8.36225	1
115540052	0	24	1	86	63	51	39			9.1	0.8	4.2	96	326	4.9	88.2724	5.63	217.711	1.46	129.318	1.61	62.2583	2.87	0.906832	23.9411	130	100	10.9333	154.34	5.03916	5707.6	8.64955	1
100052500	0	72	1	99	28	26	24	45.3	25.5	12.1	2.7	4.37	60	206	5.18	93.3165	3.97	153.519	0.99	87.6882	1.56	60.3248	1.73	0.634615	24.6896	120	69	11.5667	118.739	4.77693	4091.38	8.31664	1
105360339	1	57	1	54	23	28	28	45.9	27.1	32	4.5	4.4	93	191	8.27	148.982	4.08	157.773	1.08	95.6599	1.2	46.4037	2.14	0.9	23.4909	125	80	11.4667	253.27	5.53445	7125.81	8.87148	1
111630253	1	52	0	46	7	5	15	42.4	36.6	6.5	0.8	2.9	62	220	4.86	87.5518	3.97	153.519	1.53	135.518	1.41	54.5244	2.03	1.08511	21.5978	116	74	11.4667	123.256	4.81426	5932.43	8.68819	0
101380370	0	85	0	66	18	17	17			12.4	2.5	3.72	92	432	5.04	90.7945	3.67	141.918	1.05	93.0027	1.13	43.6968	1.94	0.929204	24.0582	116	70	11.4667	147.441	4.99343	4222.06	8.34808	0
102672765	0	28	1	61	22	22	20	47.1	29.3	12.1	2.1	7.22	55	307	5.62	101.243	5.08	196.442	1.21	107.174	1.54	59.5514	2.6	0.785714	22.9171	167	97	11.0667	166.985	5.11791	5425.33	8.59883	1
100500103	0	70	1	60	54	49	28	44.5	23.5	10.1	2.2	6.5	76	256	5	90.0739	5.02	194.122	1.02	90.3454	1	38.6698	2.89	1.02	24.8536	135	77	10.9667	226.085	5.42091	4068.88	8.31112	1
104290482	1	60	0	60	20	18	21	43.6	26.4	9.1	2.2	4.7	61	304	4.46	80.3459	4.41	170.534	0.81	71.7449	1.35	52.2042	2	0.6	23.9674	100	75	11.6	131.232	4.87696	2882.2	7.96631	0
105113823	1	28	0	79	43	20	20	47.8	26.9	16.1	2.8	4.95	88	332	4.58	82.5077	4.29	165.893	1.26	111.603	1.27	49.1106	2.14	0.992126	21.2149	107	60	11.6	139.353	4.93701	4604.06	8.43469	0
108833237	1	75	0	108	39	15	21	42.5	24.5	8.9	1	4.42	97	303	5.52	99.4415	3.75	145.012	2.02	178.919	0.7	27.0688	1.99	2.88571	22.5482	134	85	11.5667	266.361	5.58485	8896.01	9.09336	0
100570996	0	27	0	80	14	16	20	43	34.6	22.9	3.7	4.32	62	208	5.11	92.0555	3.79	146.558	1.07	94.7741	1.1	42.5367	1.87	0.972727	20.5126	120	76	11.5667	158.586	5.0663	4362.24	8.38074	0
104530035	0	26	1	100	34	24	28	46	20.3	15.1	2.4	4.32	102	425	5.68	102.324	3.61	139.598	1.69	149.69	1.02	39.4432	1.77	1.65686	22.5024	123	73	11.5667	181.073	5.1989	7658.43	8.94356	0
20101156	0	54	0	64	16	13	17			7.1	0.9	4.9	47	221	4.7	84.6694	4.45	172.08	0.84	74.4021	1.52	58.778	2.17	0.552632	23.6581	110	90	11.5333	123.94	4.8198	3149.79	8.05509	0
116080439	1	27	1	63	53	23	24			10.7	1.6	4.4	93	266	5.62	101.243	4.16	160.866	2.17	192.205	1.01	39.0565	2.07	2.14851	24.1685	105	75	11.5	208.5	5.33994	9729.73	9.18294	1
112660060	0	25	0	59	10	9	15	44	34	13.7	1.4	2.8	69	239	4.67	84.129	4.44	171.694	1.49	131.975	1.33	51.4308	2.22	1.1203	18.5547	118	74	11.5	140.426	4.94468	5551.47	8.62182	0
115370024	0	51	0	40	20	15	15			10.5	1.7	1.89	70	197	4.89	88.0922	4.17	161.253	1.49	131.975	1.13	43.6968	2.2	1.31858	23.874	100	66	11.5	162.542	5.09094	5813	8.66785	0
104570791	0	29	0	66	23	11	20	46	30.6	11.1	1.8	9.04	115	460	5.65	101.783	4.63	179.041	1.37	121.346	1.2	46.4037	2.42	1.14167	18.8519	140	66	11.1	196.357	5.27994	6175.52	8.72835	0
102672867	0	44	1	62	23	25	27	47	24.1	3.7	0.3	5.39	95	359	5.78	104.125	5.02	194.122	3.1	274.579	1.11	42.9234	2.47	2.79279	22.2909	138	85	11.0667	235.455	5.46152	14295.3	9.56769	1
110110115	1	24	0	66	23	11	16	41.9	27.1	6.7	0.8	2.3	57	220	5.47	98.5408	4.85	187.548	1.5	132.861	1.4	54.1377	2.29	1.07143	22.4059	104	74	11.0667	170.687	5.13983	6546.11	8.78663	0
110110114	1	38	0	57	22	24	24	44.8	26.2	13.2	1.3	4.3	63	302	4.85	87.3716	5.04	194.896	0.92	81.488	1.44	55.6845	2.51	0.638889	22.3522	100	70	11.0667	152.9	5.02979	3559.87	8.17748	0
106620228	0	23	1	46	33	37	29	46.4	31.6	12.1	1.9	5.3	75	292	5.2	93.6768	4.97	192.189	0.76	67.3162	1.07	41.3766	2.95	0.71028	23.9696	131	80	11	217.558	5.38246	3152.98	8.0561	1
106620235	0	50	0	51	15	12	19	44.6	25.4	9.3	1	4.3	88	306	4.45	80.1657	5.09	196.829	0.78	69.0877	1.3	50.2707	2.81	0.6	19.798	101	68	11	156.94	5.05586	2769.23	7.92633	0
100052167	1	66	1	112	43	36	49	40.6	30.1	15.7	3.9	4.94	100	259	5.42	97.6401	3.72	143.852	0.79	69.9734	1.03	39.8299	1.99	0.76699	24.1672	138	76	11.6333	176.321	5.17231	3416.11	8.13626	1
105113559	1	51	0	63	23	16	21	44.1	30.9	9.4	2.3	4.79	101	300	4.99	89.8937	4.32	167.053	0.87	77.0593	1.39	53.751	2	0.625899	23.1196	116	73	11.6333	139.691	4.93943	3463.58	8.15006	0
115780095	1	36	0	57	16	12	15	43.4	29.6	9	1.7	2.3	62	256	4.46	80.3459	4.46	172.467	1.38	122.232	1.38	53.3643	2.27	1	22.6207	100	68	11.6333	129.834	4.86626	4910.42	8.49912	0
101380357	0	40	0	80	17	15	19			10.9	1.8	2.77	47	183	4.6	82.868	4.06	156.999	0.81	71.7449	1.27	49.1106	2.19	0.637795	19.5652	112	68	11.6333	132.458	4.88627	2972.68	7.99722	0
106053391	1	76	1	134	34	47	35			9.4	1	4.1	68	273	5.13	92.4158	4.03	155.839	2.57	227.635	1.02	39.4432	1.73	2.51961	22.6378	126	77	11.6	182.566	5.20711	10518.5	9.26089	1
100570850	0	30	0	44	12	16	22			8	2.2	4.08	59	208	4.79	86.2908	3.76	145.398	0.52	46.0585	1.3	50.2707	1.84	0.4	21.6049	107	61	11.6	124.79	4.82663	1987.21	7.59449	0
104953454	1	42	1	78	30	20	20			8	1	3.61	79	338	5.68	102.324	4.87	188.322	1.82	161.205	1.08	41.7633	2.42	1.68519	24.4796	117	73	11.1333	230.703	5.44113	8247.54	9.01767	1
105170261	1	61	1	75	79	92	89	45	33	17.5	1.9	2.9	100	271	8.78	158.17	5.56	215.004	1.96	173.605	1.32	51.0441	3	1.48485	23.5935	134	83	11.0333	333.115	5.80849	13729.5	9.5273	1
100030768	0	43	0	72	10	6	14	34.8	31.2	7.9	1	7.2	92	378	5.5	99.0812	4.94	191.029	0.88	77.9451	1.55	59.9381	2.26	0.567742	21.0871	122	76	11.7	157.891	5.0619	3861.45	8.2588	0
110530116	1	49	0	61	13	13	17			18.6	3.3	3.03	57	227	4.79	86.2908	4.56	176.334	0.85	75.2879	1.31	50.6574	2.11	0.648855	21.547	117	71	11.7	150.185	5.01187	3248.32	8.08589	0
110530100	1	33	0	89	12	31	21			12	3.2	3.81	105	276	5.1	91.8753	3.19	123.357	0.75	66.4305	0.8	30.9358	1.93	0.9375	23.9512	118	69	11.7	183.176	5.21045	3051.66	8.02344	0
110530113	1	42	0	76	18	9	14			6	1.6	3.3	66	267	5.04	90.7945	4.16	160.866	1.17	103.632	1.08	41.7633	2.13	1.08333	18.3594	113	67	11.7	174.863	5.16401	4704.58	8.45629	0
106410021	0	38	0	71	42	16	16	46.1	29.9	12.2	1.3	4.5	81	322	4.78	86.1106	4.02	155.452	1.79	158.547	1.05	40.6032	2.04	1.70476	21.551	116	62	11.7	164.84	5.10498	6826.31	8.82854	0
110530130	1	26	0	48	11	10	14			7.9	1.9	5.58	60	152	4.82	86.8312	4.24	163.96	1.19	105.403	1.4	54.1377	1.99	0.85	19.1609	90	60	11.7	131.487	4.87891	4576.14	8.42861	0
110530143	1	27	0	52	8	9	18			15.4	2.6	4.55	66	197	5.13	92.4158	4.11	158.933	0.52	46.0585	1.18	45.6303	2.13	0.440678	17.3717	90	55	11.7	160.944	5.08106	2128.26	7.66306	0
109610177	0	63	1	77	36	19	23	44.6	29.4	6.6	1.7	4.44	107	491	5.48	98.721	4.18	161.64	1.47	130.204	1.28	49.4973	2.23	1.14844	23.1672	144	76	11.6667	161.193	5.0826	6426.92	8.76825	1
100131023	0	45	0	70	13	19	29			13.9	3	2.81	95	297	5.04	90.7945	3.75	145.012	1.28	113.375	0.88	34.0294	2.12	1.45455	22.1876	124	74	11.6667	193.454	5.26504	5146.9	8.54615	0
116100006	1	36	0	56	29	18	20	43.4	31.5	24	4.3	4.62	102	363	4.77	85.9305	4.42	170.92	0.89	78.8308	1.57	60.7115	2.15	0.566879	17.3639	110	68	11.6667	120.959	4.79546	3386.98	8.1277	0
115590044	1	49	0	78	34	28	21	45.4	23.6	4.7	0.4	4.24	93	346	5.23	94.2173	3.9	150.812	1.26	111.603	1.22	47.1771	2.04	1.03279	24.1857	116	65	11.6667	150.593	5.01458	5257.47	8.56741	0
101380356	0	38	0	42	25	10	23			11.7	1.5	3.65	68	290	4.99	89.8937	4.51	174.401	0.98	86.8025	1.74	67.2854	2.02	0.563218	20.5693	111	64	11.6667	116.5	4.75789	3901.5	8.26912	0
100052189	1	79	1	46	42	16	22	46.9	32.5	14.4	2.8	6.1	90	171	5.14	92.5959	3.93	151.972	1.2	106.289	1.05	40.6032	1.9	1.14286	24.3141	124	78	11.6333	173.287	5.15495	4920.95	8.50126	1
105500229	1	67	0	68	26	16	21	47.2	30.8	13.2	1.3	8.6	147	535	6	108.089	4.55	175.947	1.67	147.919	1.02	39.4432	2.52	1.63725	18.0613	128	94	11.1333	241.08	5.48513	7994.15	8.98647	0
101410310	0	31	1	65	24	19	25			8.7	1.4	4.3	77	290	5.32	95.8386	4.56	176.334	1.07	94.7741	1.16	44.8569	2.45	0.922414	24.3864	110	70	11.1333	188.372	5.23842	4541.51	8.42101	1
105170280	0	51	1	56	50	38	38	43.3	31.7	9.3	1.2	5.1	110	302	5.68	102.324	5.12	197.989	0.86	76.1736	1.36	52.5909	2.69	0.632353	23.3295	126	81	11.0333	192.61	5.26067	3897.19	8.26801	1
105170330	0	54	0	69	50	16	22	43.6	30	7.1	1.6	5.19	56	192	5.17	93.1364	5.33	206.11	0.96	85.031	1.71	66.1253	2.76	0.561404	17.7793	100	70	11.0333	145.151	4.97778	3959.74	8.28393	0
105170321	0	75	0	43	24	12	18	41.3	31.7	4.5	0.4	4.8	60	242	4.76	85.7503	6.06	234.339	1.23	108.946	1.65	63.8051	3	0.745455	20.1041	106	65	11.0333	157.469	5.05923	4671.08	8.44914	0
102330896	1	37	1	62	27	33	27			13.6	2.6	2.63	54	181	4.64	83.5885	4.19	162.026	1.51	133.747	1.06	40.9899	2.23	1.42453	24.6911	123	82	11.7333	165.206	5.10719	5589.84	8.62871	1
100052153	1	82	1	73	22	12	24	39.4	24.6	15.6	2	7.9	96	251	5.14	92.5959	3.93	151.972	1.59	140.833	1.11	42.9234	1.89	1.43243	23.8188	150	92	11.6333	163.92	5.09938	6520.26	8.78267	1
103630780	1	41	1	49	21	19	28	43.3	26.7	7	0.7	7.3	110	419	6.58	118.537	4.86	187.935	2.03	179.805	1.12	43.3101	2.58	1.8125	24.6132	150	80	11.1667	257.183	5.54979	10656.8	9.27395	1
102672685	0	28	1	51	23	22	22	45.1	32.5	8.1	0.5	4.17	66	206	5.58	100.522	5.89	227.765	1.8	159.433	1.41	54.5244	2.9	1.2766	24.7576	133	88	11.0667	209.956	5.3469	8013.3	8.98886	1
102330904	0	51	0	47	12	15	24			14.6	2.4	1.82	66	254	4.66	83.9488	5.14	198.763	1.14	100.974	2.12	81.9799	2.15	0.537736	19.1489	108	74	11.7333	101.768	4.6227	4238.34	8.35193	0
102330882	1	22	0	70	16	14	22			9.4	1.8	3.26	63	158	5.29	95.2981	4.41	170.534	1.06	93.8884	1.63	63.0317	2.03	0.650307	19.5228	116	71	11.7333	128.916	4.85916	4473.7	8.40597	0
102330890	1	55	0	58	18	18	24			10.6	1.1	3.41	74	129	5.22	94.0371	4.38	169.374	1.03	91.2312	1.72	66.512	2.05	0.598837	18.7891	122	70	11.7333	119.733	4.78527	4289.56	8.36394	0
102330900	0	39	0	46	15	9	15			8.1	1.2	4.9	62	188	4.74	85.39	4.31	166.667	0.74	65.5447	1.43	55.2978	2.18	0.517483	19.4648	107	68	11.7333	128.682	4.85735	2798.43	7.93681	0
113850030	1	30	0	112	28	20	21			16.6	3.4	3.15	77	254	4.38	78.9047	4.18	161.64	1.23	108.946	1.34	51.8175	2.22	0.91791	14.7863	92	67	11.7333	123.068	4.81274	4298.17	8.36595	0
108833340	1	78	0	82	17	15	26	43.8	24.3	14.5	2.5	7.46	82	130	5.03	90.6143	4.84	187.162	0.68	60.2303	1.97	76.1794	2.09	0.345178	20.1965	97	67	11.7333	111.313	4.71235	2728.86	7.91164	0
104290478	1	68	1	69	19	60	43			13.1	2.5	2.81	90	269	4.96	89.3533	3.59	138.824	1.16	102.746	0.98	37.8964	1.99	1.18367	23.738	106	65	11.7333	163.662	5.09781	4590.34	8.43171	1
114960012	0	35	0	78	14	10	16			14.2	1.8	3.2	58	237	4.46	80.3459	4.02	155.452	0.7	62.0018	1.55	59.9381	1.71	0.451613	19.8976	92	75	11.6333	104.19	4.64622	2490.79	7.82036	0
115530037	1	27	0	50	25	11	16			8.5	1	5.4	82	235	4.51	81.2466	4.21	162.8	1.5	132.861	1.54	59.5514	1.68	0.974026	20.1759	115	67	11.6333	111.055	4.71002	5397.25	8.59365	0
114960008	1	51	0	81	17	18	22			24.2	4.2	4.48	103	256	4.6	82.868	3.78	146.172	0.6	53.1444	1.38	53.3643	1.58	0.434783	19.9472	116	66	11.6333	113.493	4.73174	2201.98	7.69711	0
106930053	0	46	1	65	45	21	26	46.5	22.5	10	2.5	3.3	81	331	5.54	99.8018	4.39	169.76	1.08	95.6599	1.71	66.1253	1.92	0.631579	22.37	114	65	11.6333	128.108	4.85288	4773.52	8.47084	0
1000271	0	39	0	64	17	13	20			13.6	1.5	3.3	64	200	4.78	86.1106	3.62	139.985	1.67	147.919	1.11	42.9234	1.57	1.5045	20.4467	90	60	11.6333	140.415	4.9446	6368.68	8.75915	0
103630672	1	31	1	75	22	20	27	45.7	34.3	23.8	2.3	3.5	85	359	5.76	103.765	5.01	193.735	1.98	175.376	1.31	50.6574	2.55	1.51145	22.3371	121	80	11.1667	198.421	5.29039	9098.98	9.11592	1
102672398	1	43	1	106	48	38	29	45.4	40.2	8.4	1.5	3.87	108	383	5.53	99.6217	5.45	210.75	2.25	199.291	0.96	37.123	2.93	2.34375	24.6427	151	95	11.0667	282.78	5.64467	9926.87	9.203	1
108820164	0	25	1	78	29	20	18	41.9	30.1	10.2	1	4.9	104	377	4.45	80.1657	4.53	175.174	1.68	148.804	1.23	47.5638	2.09	1.36585	21.8958	90	60	11.7667	147.622	4.99466	5964.5	8.69358	0
102330843	1	46	1	72	87	26	20	44.9	26.1	10.1	1.2	3.8	90	297	5.21	93.857	3.34	129.157	1.91	169.176	1.08	41.7633	1.4	1.76852	23.8437	118	75	11.6667	145.131	4.97763	7939.19	8.97957	1
104550106	0	25	1	78	17	12	17	43.3	32.7	10.7	1.1	3.42	76	277	5.1	91.8753	4.63	179.041	1.15	101.86	1.25	48.3372	2.41	0.92	22.0761	118	76	11.1667	170.153	5.1367	4679.21	8.45089	0
102672643	0	38	1	89	33	24	26	43.3	32.7	15.8	1.3	4.5	73	274	4.82	86.8312	4.93	190.642	1.36	120.461	1.36	52.5909	2.72	1	23.3377	99	65	11.0667	157.382	5.05867	5229.87	8.56214	1
110200178	1	26	1	29	27	23	21			13	1.3	3.6	93	360	4.9	88.2724	4.09	158.159	1.3	115.146	1.05	40.6032	2.25	1.2381	24.0943	120	73	11.8	171.921	5.14703	5082.11	8.53348	1
102330823	1	37	1	83	18	33	33	46.5	30.5	15.5	1.6	6.4	101	407	5.1	91.8753	3.36	129.93	1.02	90.3454	1.11	42.9234	1.67	0.918919	23.6614	122	69	11.6667	139.055	4.93487	4150.26	8.33093	1
105113898	1	38	0	80	64	15	24	46.7	23.3	9.1	1.2	5.2	93	324	4.94	88.993	4.94	191.029	1.13	100.089	1.68	64.9652	2.36	0.672619	21.691	140	96	11.1667	130.841	4.87398	4453.59	8.40147	0
103940896	1	30	0	71	25	12	21			16.6	2.5	3.74	103	247	4.66	83.9488	4.64	179.428	1.05	93.0027	1.48	57.2312	2.29	0.709459	22.6118	114	80	11.1667	131.595	4.87973	3903.73	8.26969	0
105142208	1	73	1	64	37	24	25	45.4	24.6	8.8	0.6	5.7	79	167	4.7	84.6694	4.61	178.268	2.29	202.834	1.15	44.4702	2.28	1.9913	22.0018	118	70	11.1667	169.707	5.13407	8586.93	9.058	1
102672551	1	67	0	86	21	18	22	47.2	34.9	19.3	3.1	6.65	88	343	5.08	91.515	4.9	189.482	1.21	107.174	1.19	46.017	3.07	1.01681	22.8756	155	80	11.0667	188.413	5.23864	4904.04	8.49781	0
102672719	0	28	1	42	24	12	20	43.8	30.2	12.3	1.3	4.5	70	271	4.82	86.8312	5.43	209.977	0.88	77.9451	1.64	63.4184	2.82	0.536585	21.156	123	72	11.0667	143.748	4.96806	3384.03	8.12682	0
102672556	1	68	0	85	34	20	31	42.7	32.5	9.4	2.2	5.87	96	406	4.16	74.9415	4.45	172.08	1.1	97.4314	1.2	46.4037	2.74	0.916667	19.418	118	64	11.0667	138.954	4.93414	3650.82	8.20271	0
110110100	0	59	0	94	34	46	27	47.8	24.2	10.4	1.3	4.9	86	288	4.89	88.0922	5.32	205.723	0.65	57.5731	1.67	64.5785	2.66	0.389222	19.7069	94	62	11.0667	140.315	4.94389	2535.87	7.83829	0
110593923	0	37	0	39	12	10	14			14.5	2.6	2.7	67	195	4.8	86.4709	3.89	150.425	0.8	70.8592	1.43	55.2978	2.03	0.559441	19.5594	96	70	11.8333	117.613	4.7674	3063.63	8.02736	0
110593569	1	43	0	107	20	13	16			10	1.7	2.83	62	355	4.65	83.7687	4.05	156.613	1.5	132.861	1.29	49.884	2.13	1.16279	22.4568	111	66	11.8333	131.497	4.87899	5564.79	8.62422	0
110593501	1	34	0	73	17	16	19			10	1.6	4.22	68	220	5.54	99.8018	3.83	148.105	0.55	48.7157	1.55	59.9381	2	0.354839	17.4516	90	65	11.8333	123.304	4.81465	2430.96	7.79604	0
105113416	0	53	0	97	27	24	23	47.2	26.5	10.5	1.8	3.54	86	305	5.03	90.6143	3.96	153.132	1.27	112.489	1.27	49.1106	2.03	1	20.4721	122	60	11.8333	141.273	4.95069	5096.55	8.53632	0
104480974	0	24	0	75	17	11	20	43.9	30.1	10.8	1.5	2.5	77	117	5.1	91.8753	5.3	204.95	1.05	93.0027	2.1	81.2065	1.99	0.5	17.5566	132	87	11.8	115.938	4.75305	4272.33	8.35991	0
110200186	0	52	0	39	17	14	15			14.8	3.1	5.74	91	256	5.1	91.8753	4.23	163.573	0.63	55.8016	1.5	58.0046	2.04	0.42	19.6629	127	85	11.8	129.544	4.86402	2563.4	7.84909	0
105060239	0	44	1	98	26	33	24	44.9	27.1	16.3	1.8	4	76	221	4.97	89.5334	3.79	146.558	1.41	124.889	0.94	36.3496	1.99	1.5	22.3596	132	85	11.8	180.496	5.19571	5590.88	8.62889	1
106660707	1	50	0	63	15	10	20			20.4	3.5	4.01	69	269	4.7	84.6694	5.03	194.509	0.79	69.9734	1.78	68.8322	2.16	0.44382	16.6296	118	80	11.8	119.631	4.78441	2962.31	7.99372	0
105130232	1	24	0	79	15	15	21			12.7	1.6	3.15	55	199	5.47	98.5408	3.92	151.585	0.72	63.7733	1.31	50.6574	2.05	0.549618	21.069	124	80	11.8	147.435	4.99339	3142.13	8.05266	0
113680669	0	41	0	70	15	10	16			8.8	0.9	4.5	106	290	5.34	96.1989	3.93	151.972	0.77	68.2019	1.4	54.1377	2.03	0.55	20.3838	131	76	11.8	135.022	4.90544	3280.48	8.09574	0
110200206	1	34	0	56	12	24	19			11.6	1.9	4.53	83	304	4.8	86.4709	4.24	163.96	1.1	97.4314	1.22	47.1771	2.06	0.901639	23.4957	103	75	11.8	150.261	5.01237	4212.49	8.34581	0
105130239	0	31	0	59	15	10	14			5.7	1.5	3.97	58	213	5.82	104.846	4.09	158.159	0.64	56.6873	1.52	58.778	2.2	0.421053	20.44	113	67	11.8	141.059	4.94918	2971.72	7.9969	0
20102902	0	39	0	65	32	23	18	43.1	32.9	9.7	1	5.2	69	204	4.61	83.0481	3.93	151.972	0.43	38.0868	1.3	50.2707	2.05	0.330769	21.5096	96	64	11.8	125.53	4.83255	1581.52	7.36614	0
106200477	1	66	0	72	34	28	74	42	45.5	7.9	2.4	4.23	62	236	5.36	96.5592	3.33	128.77	0.77	68.2019	1.32	51.0441	1.47	0.583333	20.1307	125	70	11.7	121.796	4.80235	3292.76	8.09948	0
20100433	0	55	0	167	15	19	32	43.6	36.4	4	0.3	4.5	62	217	5.01	90.254	3.19	123.357	0.99	87.6882	1.21	46.7904	1.28	0.818182	19.0614	102	62	11.7	118.971	4.77888	3957.11	8.28327	0
108820207	0	78	0	75	17	18	22			12.7	2.9	3.82	85	208	4.38	78.9047	3.72	143.852	0.59	52.2586	1.62	62.645	1.69	0.364198	20.8424	99	56	11.7	90.5943	4.50639	2061.73	7.6313	0
115590116	1	46	0	56	12	12	17			7.8	1.7	5.84	66	182	5.72	103.044	3.69	142.691	0.68	60.2303	1.27	49.1106	1.92	0.535433	22.2321	112	85	11.6667	149.699	5.00862	3103.2	8.04019	0
115590015	0	26	0	101	119	38	37	47	34	9.3	2.3	5.6	86	234	6.48	116.736	4.13	159.706	0.72	63.7733	1.77	68.4455	1.81	0.40678	23.0697	118	80	11.6667	136.192	4.91406	3722.31	8.2221	0
105113465	1	54	0	74	24	22	26	45.2	32.1	12.4	2.3	3.57	90	326	5.24	94.3974	4.09	158.159	1.56	138.175	1.29	49.884	1.86	1.2093	20.1607	118	78	11.6667	149.646	5.00827	6521.7	8.78289	0
113680737	1	39	0	80	12	10	15			8.1	0.9	3.5	82	251	5.24	94.3974	4.31	166.667	2	177.148	1.39	53.751	1.7	1.43885	22.1094	120	78	11.6667	146.35	4.986	8361.15	9.03135	0
101380374	0	55	0	45	12	11	20			9.6	0.9	3.93	68	198	4.87	87.7319	3.28	126.837	0.62	54.9159	1.23	47.5638	1.73	0.504065	21.2959	117	70	11.6667	116.976	4.76197	2408.94	7.78694	0
100131088	1	37	1	76	51	20	26			13.8	2.8	5.96	111	296	5.08	91.515	4.11	158.933	1.26	111.603	1.51	58.3913	1.77	0.834437	22.7732	120	70	11.6667	124.545	4.82467	5106.69	8.53831	0
103830044	1	72	0	207	252	58	67			16.7	4.7	8.7	106	438	5.65	101.783	3.39	131.09	0.79	69.9734	1.08	41.7633	1.8	0.731481	20.0689	140	70	11.6667	159.743	5.07357	3561.07	8.17782	0
102330854	1	31	0	96	23	21	22	44.4	32.6	14.1	1.7	4	97	200	4.73	85.2099	3.61	139.598	1.33	117.803	1.4	54.1377	1.4	0.95	19.2986	111	67	11.6667	109.86	4.69921	5019	8.52099	0
115590110	1	44	0	25	15	15	20			5.7	1.5	1.81	63	181	5.33	96.0187	4	154.679	0.9	79.7166	1.91	73.8592	1.61	0.471204	19.5753	110	66	11.6667	100.543	4.61059	3827.14	8.24987	0
115590100	1	31	0	37	12	12	15			17.8	4.1	2.67	57	112	5.08	91.515	2.99	115.623	0.61	54.0301	1.43	55.2978	1.24	0.426573	23.8519	90	62	11.6667	95.6748	4.56096	2472.28	7.8129	0
105113520	1	55	0	58	15	12	21	45.5	24.1	12.4	2.3	4.45	59	161	4.84	87.1915	4.28	165.507	0.63	55.8016	2.11	81.5932	1.66	0.298578	20.5536	108	61	11.6667	88.4312	4.48222	2432.71	7.79676	0
115590090	0	36	0	54	15	11	17			3.4	0.4	4.53	63	163	5.31	95.6584	4.41	170.534	0.76	67.3162	1.72	66.512	1.9	0.44186	19.6763	105	60	11.6667	122.632	4.80919	3219.68	8.07704	0
115590058	0	22	0	47	13	13	19			11.8	1.7	3.08	61	296	4.42	79.6253	4.28	165.507	0.66	58.4588	1.98	76.5661	1.8	0.333333	20.46	96	52	11.6667	86.0597	4.45504	2327.4	7.75251	0
103510238	1	71	1	62	62	23	23	43.2	30.6	9.1	1.3	5.3	86	291	5.36	96.5592	5.15	199.149	2.26	200.177	1.12	43.3101	2.45	2.01786	24.3037	136	98	11.2	222	5.40268	9664.47	9.17621	1
104570833	0	54	1	56	29	14	21	47.4	28.7	8.8	1.6	3.79	72	310	5.68	102.324	6	232.019	2.48	219.663	1.2	46.4037	3.11	2.06667	23.5237	120	65	11.1	255.81	5.54443	11238.4	9.32709	1
105390843	0	34	1	88	36	23	28	41.7	28.5	13.6	2.8	6.61	211	216	5.91	106.467	3.79	146.558	2.17	192.205	0.78	30.1624	2.1	2.78205	24.7898	120	70	11.8667	258.661	5.55552	10231.8	9.23326	1
104290450	1	50	1	59	29	15	23	50.1	28.9	9.6	1.5	4.5	91	409	5.1	91.8753	3.87	149.652	1.87	165.633	0.89	34.4161	1.87	2.10112	23.5912	127	74	11.7333	199.751	5.29707	7608.81	8.93706	1
103510279	1	84	1	95	13	20	22	46.4	32.2	10.5	1.3	5.4	52	247	6.82	122.861	4.49	173.627	1.05	93.0027	0.83	32.0959	2.47	1.26506	23.068	150	85	11.2	332.316	5.80609	5713.19	8.65053	1
104550111	0	26	0	77	20	16	21	43.6	27.9	7.9	1.7	3.76	76	192	5.11	92.0555	4.92	190.255	0.74	65.5447	1.62	62.645	2.55	0.45679	21.2889	114	60	11.2	139.788	4.94013	3016.88	8.01198	0
104570799	0	40	0	72	44	11	18	43.5	40.2	26.1	4.4	4.07	112	456	4.83	87.0113	4.93	190.642	1.68	148.804	1.17	45.2436	2.62	1.4359	23.6915	146	98	11.1	183.319	5.21123	6473.83	8.77552	0
104570837	0	53	0	66	10	20	24	43.3	26.1	9.4	1.7	4.69	73	215	5.26	94.7577	5.03	194.509	0.48	42.5155	1.63	63.0317	2.64	0.294479	23.6889	127	81	11.1	146.206	4.98502	2014.34	7.60804	0
105500236	1	66	0	780	50	18	52	42.7	31.3	8.2	0.9	2.5	72	287	6.75	121.6	5.52	213.457	0.96	85.031	1.71	66.1253	3.01	0.561404	19.594	125	78	11.1	196.266	5.27947	5169.87	8.5506	0
104570836	0	47	1	82	20	14	21	46.8	28.8	6.9	0.9	5.02	72	209	5.4	97.2798	5.53	213.844	1.55	137.29	1.48	57.2312	2.91	1.0473	21.4996	133	77	11.1	181.742	5.20259	6677.75	8.80654	1
104570785	0	36	0	46	16	8	14	47.6	40.2	7.7	1.6	4.86	117	240	6.82	122.861	5.86	226.605	1.13	100.089	1.67	64.5785	3.05	0.676647	22.4609	130	70	11.1	215.558	5.37323	6148.48	8.72396	0
104790449	1	29	0	67	21	19	23	46.3	27.1	8.3	1.6	2.95	99	317	5.39	97.0996	4.87	188.322	1.34	118.689	1.27	49.1106	2.86	1.05512	17.6447	106	63	11.1	186.171	5.22667	5762.33	8.6591	0
105113609	0	45	1	78	37	22	22	46.9	26.5	13.4	3.2	4.54	83	290	5.41	97.4599	4.11	158.933	1.17	103.632	1.1	42.5367	2.24	1.06364	24.6849	115	66	11.8667	182.073	5.20441	5049.96	8.52714	1
108833416	0	79	0	66	14	9	18	41.6	27.4	12.3	1.3	3.2	65	158	4.42	79.6253	4.03	155.839	0.7	62.0018	1.6	61.8716	1.66	0.4375	19.6321	100	78	11.7333	100.278	4.60795	2468.45	7.81135	0
105760371	1	65	1	63	48	29	32	43.7	29.4	11.3	2.6	7.07	147	254	5.17	93.1364	3.98	153.906	2.04	180.691	0.98	37.8964	1.66	2.08163	23.3816	129	78	11.7333	189.124	5.2424	8414.45	9.03771	1
110710103	0	40	0	67	17	14	19			9.1	1.1	3.8	60	246	4.89	88.0922	3.84	148.492	0.86	76.1736	1.17	45.2436	1.83	0.735043	18.0921	95	65	11.7333	144.562	4.97371	3355.15	8.11825	0
102330893	1	39	0	53	14	9	13			8.7	1.6	3.41	62	228	4.98	89.7136	3.44	133.024	0.72	63.7733	1.25	48.3372	1.74	0.576	17.8726	107	65	11.7333	123.446	4.8158	2860.66	7.95881	0
20103873	0	33	0	421	21	14	17	47.5	32.5	6.5	0.6	6.1	64	375	4.92	88.6327	3.29	127.224	1.1	97.4314	1.2	46.4037	1.62	0.916667	19.4012	112	62	11.7333	121.501	4.79992	4317.8	8.3705	0
20101654	0	48	0	69	18	31	29	37.9	26.1	7.8	0.9	2.5	49	237	4.23	76.2025	4.6	177.881	0.43	38.0868	2.18	84.3001	1.68	0.197248	21.8436	92	60	11.7333	80.3971	4.38698	1451.15	7.28011	0
109680102	0	41	1	97	46	31	22	43.5	27.6	8.5	0.1	3.44	71	284	10.01	180.328	4.97	192.189	7.06	625.332	1.2	46.4037	2.34	5.88333	23.6339	160	102	11.2333	373.429	5.92273	56382.4	10.9399	1
20104004	0	42	0	53	30	27	28			12.5	1.6	2.8	74	311	5.34	96.1989	4.74	183.295	1.56	138.175	1.56	60.3248	2.37	1	18.9578	132	84	11.2333	146.148	4.98462	6646.16	8.80179	0
105142237	1	71	1	53	23	16	20	42.4	34.5	10.1	1.7	4.98	68	265	5.39	97.0996	5.53	213.844	1.38	122.232	1.26	48.7239	2.95	1.09524	22.8659	97	54	11.1333	213.08	5.36167	5934.34	8.68851	0
103862068	1	29	1	79	222	30	27			11.4	1	3.58	88	363	5.54	99.8018	4.07	157.386	1.27	112.489	1.24	47.9505	2.01	1.02419	24.4183	123	73	11.8667	163.788	5.09857	5613.3	8.63289	1
110670087	0	40	0	49	25	20	23	49.8	28.2	10.9	1.4	3.7	93	334	5.7	102.684	3.41	131.864	1.07	94.7741	1.22	47.1771	1.65	0.877049	17.8893	135	86	11.7667	143.505	4.96637	4865.9	8.49001	0
100770498	0	32	1	75	49	22	31	43.3	29.7	10.8	1.2	3.8	94	280	6.17	111.151	4.02	155.452	1.68	148.804	1.18	45.6303	1.69	1.42373	20.5761	153	76	11.7667	189.334	5.24351	8269.88	9.02038	1
107960342	1	48	0	69	21	9	17	41.5	32.5	7.8	0.7	3.5	65	177	5.01	90.254	4.31	166.667	0.7	62.0018	1.85	71.5391	1.67	0.378378	20.46	119	69	11.7667	105.134	4.65523	2797.95	7.93664	0
100540423	1	49	1	56	26	12	18	46.1	23.6	19.1	3.3	7.39	97	447	5.66	101.964	4.4	170.147	1.38	122.232	1.17	45.2436	2.44	1.17949	24.033	135	86	11.2667	191.726	5.25607	6231.61	8.73739	1
106240967	0	50	1	110	21	22	24	42.4	33.4	8.2	1.4	4.33	59	226	6.34	114.214	5.67	219.258	1.27	112.489	1.15	44.4702	3.1	1.10435	21.969	129	87	11.1333	281.561	5.64035	6423.89	8.76778	1
103862210	1	36	1	70	28	31	21			9.5	1	4.7	89	275	5.48	98.721	4.65	179.814	1.4	124.004	1.59	61.4849	2.25	0.880503	24.1588	110	76	11.8667	144.356	4.97228	6120.87	8.71946	1
100052085	1	69	1	69	177	33	57	45.9	28.1	13.6	1.9	4.87	98	432	5.5	99.0812	4.75	183.681	3.48	308.237	1.56	60.3248	1.55	2.23077	23.6466	130	80	11.8	150.845	5.01625	15270.3	9.63366	1
100540523	1	72	1	63	24	22	27	46.3	20.9	5	0.9	5.14	52	171	5.24	94.3974	5.63	217.711	0.69	61.116	2.22	85.8469	2.47	0.310811	21.4573	124	82	11.2667	119.698	4.78497	2884.6	7.96714	0
114100206	0	35	0	84	28	31	28			16.9	3.3	4.01	83	253	5.31	95.6584	4.46	172.467	1.17	103.632	1.65	63.8051	2.31	0.709091	19.9861	116	75	11.2667	129.284	4.86201	4956.62	8.50848	0
104890024	1	78	0	78	16	10	17			8.4	1.9	2.7	59	182	5.13	92.4158	4.74	183.295	0.78	69.0877	1.56	60.3248	2.28	0.5	21.9718	97	63	11.2667	140.401	4.9445	3192.4	8.06853	0
104890022	0	59	0	43	13	9	16			3.8	0.4	4.67	56	206	4.83	87.0113	3.98	153.906	0.59	52.2586	1.2	46.4037	2.28	0.491667	16.4557	98	60	11.2667	144.294	4.97185	2273.55	7.7291	0
115080007	0	43	0	52	15	11	20			8.5	0.9	4.28	71	194	4.92	88.6327	4.88	188.708	0.91	80.6023	1.45	56.0712	2.56	0.627586	19.6539	98	60	11.2667	149.147	5.00494	3572	8.18088	0
103630739	1	58	1	56	25	22	20	45.2	18.5	14.1	1.8	5.88	115	380	5.27	94.9378	5.47	211.524	1.91	169.176	1.21	46.7904	2.86	1.57851	24.8623	138	86	11.1667	214.591	5.36873	8030.62	8.99102	1
105390778	0	25	1	80	23	25	19	43.4	28.7	4.2	0.6	6.08	86	303	5.15	92.7761	4.9	189.482	2.1	186.005	1.17	45.2436	2.13	1.79487	23.3885	125	90	11.8667	194.275	5.26927	8628.42	9.06282	1
108833249	1	71	1	126	275	48	44	44.1	23.9	9.8	2.2	2.48	88	368	6.05	108.989	4.43	171.307	3.28	290.523	1.19	46.017	1.84	2.7563	22.8914	126	90	11.8	202.867	5.31255	15831.9	9.66978	1
106441388	0	38	1	104	45	25	20	48.2	33	6.3	1.2	3.44	90	320	5.71	102.864	4.33	167.44	1.35	119.575	1.08	41.7633	2.58	1.25	24.3827	150	92	11.3	206.205	5.32887	6149.99	8.72421	1
105370386	1	56	0	67	43	39	27	49.4	30.6	28.3	2.5	3.7	109	353	5.5	99.0812	5.01	193.735	1.34	118.689	0.95	36.7363	2.57	1.41053	22.8378	118	82	11.3	261.262	5.56552	5879.93	8.6793	0
116080258	0	33	0	66	30	28	31			24.3	3.3	3.62	93	447	5.14	92.5959	4.54	175.561	2.1	186.005	1.33	51.4308	2.34	1.57895	23.9696	120	74	11.3	158.04	5.06285	8611.67	9.06087	0
104550102	0	39	0	61	26	22	25	45	27.1	21.2	4.1	5.36	89	233	6.04	108.809	4.96	191.802	0.82	72.6306	1.51	58.3913	2.86	0.543046	23.222	177	100	11.1667	178.707	5.18575	3951.44	8.28184	0
104550107	0	29	0	94	21	16	21	45.6	26	10.9	2.6	2.59	67	195	4.66	83.9488	5.23	202.243	0.97	85.9167	1.86	71.9258	2.69	0.521505	18.4264	120	85	11.1667	118.025	4.7709	3606.31	8.19044	0
105142245	1	62	1	85	16	12	17	46.4	30.2	8.4	1.4	4.83	72	188	6.71	120.879	4.97	192.189	1.61	142.604	1.14	44.0835	2.83	1.41228	22.1718	133	84	11.1667	263.495	5.57404	8618.93	9.06172	1
20105257	1	48	0	70	16	38	47	43.1	33.9	7.8	0.9	6.1	88	336	4.53	81.6069	6.04	233.565	1	88.574	1.42	54.9111	3.1	0.704225	20.4082	126	68	11.1667	173.558	5.15651	3614.12	8.1926	0
104620672	1	65	1	87	26	17	21	41.9	30.3	8.8	1	4.91	97	223	8.39	151.144	4.3	166.28	3.99	353.41	0.96	37.123	2.02	4.15625	22.2899	140	70	11.8667	338.499	5.82452	26707.9	10.1927	1
108070873	1	32	0	65	15	13	17	45.3	28.7	12.4	1.2	5	62	303	5	90.0739	4.47	172.854	1.8	159.433	1.42	54.9111	1.81	1.26761	24.3496	125	82	11.8	141.771	4.95421	7180.38	8.87911	0
100052088	1	75	0	60	13	14	20	40	23.6	9.5	2.2	5.87	94	201	5.71	102.864	3.7	143.078	0.99	87.6882	1.38	53.3643	1.5	0.717391	21.1495	102	80	11.8	137.898	4.92651	4510	8.41405	0
106660706	0	26	0	83	38	45	38			10.2	2.2	6.95	67	272	4.82	86.8312	3.61	139.598	0.53	46.9442	1.66	64.1918	1.7	0.319277	19.1892	119	71	11.8	94.4159	4.54771	2038.11	7.61978	0
110200155	0	38	0	64	34	28	32			6.2	1	3.85	58	192	5.4	97.2798	3.56	137.664	1.17	103.632	1.1	42.5367	1.75	1.06364	22.2685	114	66	11.8	157.416	5.05889	5040.63	8.52529	0
110200169	0	63	0	48	19	10	22			4.8	0.2	4.65	91	292	5.45	98.1805	3.95	152.746	3.46	306.466	0.8	30.9358	1.7	4.325	24.0159	107	64	11.8	242.383	5.49052	15044.5	9.61877	0
104954245	0	46	0	68	21	10	20			5.4	2	2.49	60	175	5.02	90.4342	3.87	149.652	1.09	96.5456	1.66	64.1918	1.92	0.656627	20.7323	116	64	11.8	105.416	4.65791	4365.51	8.38149	0
105290074	0	82	0	58	12	9	21	42	33.8	7.7	1.1	4.06	74	232	4.65	83.7687	4.54	175.561	0.75	66.4305	2.17	83.9134	1.63	0.345622	19.7574	101	63	11.8	87.629	4.47311	2782.4	7.93107	0
113680913	0	41	1	78	16	23	24			8.7	2.3	2.5	66	339	4.87	87.7319	3.77	145.785	0.98	86.8025	1.35	52.2042	1.83	0.725926	22.7862	96	60	11.8	122.5	4.80811	3807.67	8.24477	0
102150566	1	42	1	65	22	18	25			12.1	4.7	4.3	88	313	5.25	94.5776	4.61	178.268	1.33	117.803	1.14	44.0835	2.58	1.16667	22.9161	122	92	11.4	191.229	5.25347	5570.78	8.62529	1
104840525	0	46	1	75	31	8	19	47.3	33.8	12.5	2	4.37	113	492	5.6	100.883	5.55	214.617	2.01	178.034	1.33	51.4308	3.01	1.51128	23.519	144	78	11.2	210.488	5.34943	8980.26	9.10278	1
114260780	1	55	0	76	25	13	19			29.6	4.4	4.41	95	265	5.22	94.0371	4.53	175.174	0.63	55.8016	1.68	64.9652	2.08	0.375	23.1866	142	92	11.8667	126.782	4.84247	2623.71	7.87234	0
105390786	0	40	0	72	46	57	42	44.6	37.1	16	3.7	3.45	82	326	6.1	109.89	4.4	170.147	2.18	193.091	1.2	46.4037	2.21	1.81667	24.2722	130	90	11.8667	201.465	5.30562	10609.4	9.2695	0
114260778	1	40	0	87	19	17	20			3.6	1.3	7.32	93	240	5.65	101.783	5.64	218.097	0.75	66.4305	2.72	105.182	1.98	0.275735	20.1771	138	90	11.8667	105.526	4.65895	3380.76	8.12586	0
114260767	1	48	0	65	23	13	18			21.5	2.6	4.1	76	278	5.15	92.7761	4.25	164.346	0.91	80.6023	1.61	62.2583	2.07	0.565217	21.0948	137	89	11.8667	122.453	4.80773	3738.98	8.22657	0
113680832	1	25	0	57	15	10	16			13.3	2.9	2.91	54	233	5.24	94.3974	4.02	155.452	1.34	118.689	1.45	56.0712	2.14	0.924138	17.8958	129	83	11.8667	130.854	4.87408	5601.97	8.63087	0
105113537	1	46	0	77	40	23	35	49	37.3	17.8	2.3	3.3	49	99	5.37	96.7393	4.99	192.962	1.41	124.889	1.58	61.0982	2.2	0.892405	19.0343	144	79	11.8667	152.762	5.02888	6040.85	8.7063	0
114260970	0	47	0	54	19	12	17			13.2	2.7	4	60	266	4.93	88.8128	3.79	146.558	0.79	69.9734	1.36	52.5909	1.94	0.580882	19.1033	117	75	11.8667	123.75	4.81827	3107.27	8.0415	0
114260969	0	50	0	82	27	22	27			9.1	1.2	3.15	69	288	4.69	84.4893	4.2	162.413	1.26	111.603	1.52	58.778	2.13	0.828947	21.3995	128	74	11.8667	116.729	4.75985	4714.64	8.45843	0
103862322	1	47	0	61	9	11	18			11.2	1.3	3	60	240	4.39	79.0848	4.45	172.08	0.9	79.7166	1.64	63.4184	1.97	0.54878	18.5183	100	70	11.8667	107.295	4.67558	3152.19	8.05585	0
104620704	1	79	1	92	24	13	15	48.4	28.4	11.6	2.3	5.28	67	262	5.55	99.982	4.21	162.8	2.22	196.634	1.3	50.2707	2.05	1.70769	19.6135	121	70	11.8667	161.894	5.08694	9829.94	9.19319	1
115530034	1	26	0	70	16	12	19			10.2	1.7	2.09	69	200	4.92	88.6327	3.61	139.598	1.24	109.832	1.03	39.8299	1.99	1.20388	22.8047	106	69	11.8667	155.322	5.0455	4867.34	8.4903	0
115780094	1	36	0	79	16	8	15	41.3	39.7	9.8	1.2	6.2	66	287	4.58	82.5077	3.85	148.879	0.95	84.1453	1.18	45.6303	2	0.805085	21.8436	110	64	11.8667	134.599	4.9023	3471.31	8.15229	0
114260755	1	46	0	81	27	36	22			5.1	1.6	3.51	77	235	4.8	86.4709	3.75	145.012	0.77	68.2019	1.26	48.7239	2.05	0.611111	21.0388	117	62	11.8667	128.677	4.8573	2948.74	7.98913	0
110593958	0	35	1	83	17	14	18			8.4	0.8	3.9	69	300	5.75	103.585	4.16	160.866	1.84	162.976	1.17	45.2436	1.9	1.57265	23.0871	135	90	11.8333	184.151	5.21576	8440.93	9.04085	1
110593754	0	22	0	35	16	6	15			14.1	1.9	4.2	87	185	6.01	108.269	3.39	131.09	0.92	81.488	1.29	49.884	1.61	0.713178	20.4897	106	70	11.8333	142.26	4.95766	4411.31	8.39193	0
110593293	1	24	0	87	26	17	18			9.1	2.4	4.94	83	365	4.9	88.2724	3.8	146.945	0.59	52.2586	1.44	55.6845	1.84	0.409722	19.3538	111	70	11.8333	116.471	4.75764	2306.5	7.74349	0
106660671	1	33	0	52	21	20	22			10.1	1.3	3	65	251	4.74	85.39	3.96	153.132	1.13	100.089	1.55	59.9381	1.57	0.729032	21.7784	100	68	11.8333	109.079	4.69207	4273.28	8.36014	0
110593649	1	63	0	50	17	27	28			10.9	2.3	3.25	70	227	4.54	81.7871	3.71	143.465	1.3	115.146	1.59	61.4849	1.38	0.81761	17.4135	110	67	11.8333	95.4182	4.55827	4708.73	8.45717	0
110594387	0	43	0	57	12	8	14			4.3	1.3	2.85	57	146	5.03	90.6143	3.91	151.199	0.95	84.1453	1.46	56.4578	1.66	0.650685	20.1965	103	63	11.8333	121.336	4.79857	3812.38	8.24601	0
110592906	0	28	0	77	21	34	26			13.9	2.8	3.51	87	437	4.75	85.5702	2.98	115.236	1.16	102.746	1.02	39.4432	1.46	1.13725	19.343	116	63	11.8333	125	4.82831	4395.99	8.38845	0
20103067	1	42	1	49	60	26	20	45.9	22.1	9.1	2.3	6	77	373	5.83	105.026	5.21	201.469	2.2	194.863	1.29	49.884	2.6	1.70543	23.7354	133	82	11.4333	212.088	5.357	10232.8	9.23336	1
112250167	0	68	0	106	14	8	21			9.9	1.4	3.5	89	206	5.2	93.6768	4.38	169.374	0.96	85.031	1.11	42.9234	2.47	0.864865	17.7513	112	75	11.4333	184.822	5.21939	3982.72	8.28972	0
105090148	1	76	0	62	23	6	18	46.9	29.1	9	3.7	4.3	65	239	4.92	88.6327	5.18	200.309	1.06	93.8884	1.71	66.1253	2.53	0.619883	22.3101	100	70	11.4333	134.245	4.89967	4160.79	8.33346	0
105090143	0	77	0	43	14	11	23	43	35.6	10.6	2.7	3.15	69	214	5.15	92.7761	4.74	183.295	0.79	69.9734	1.42	54.9111	2.55	0.556338	21.2671	107	61	11.4333	154.845	5.04242	3245.93	8.08516	0
115370003	0	52	0	51	46	21	26	51.8	29.2	14.5	3.2	5.9	79	279	6.02	108.449	5.4	208.817	1.86	164.748	1.36	52.5909	2.76	1.36765	21.9718	124	86	11.2	215.303	5.37205	8933.35	9.09755	0
109270073	0	23	0	95	49	31	37	52.8	24	15.1	2.1	6.3	87	280	5.71	102.864	5.75	222.351	1.88	166.519	1.29	49.884	3	1.45736	24.9211	142	85	11.2	229.252	5.43482	8564.44	9.05537	0
113030109	0	33	1	70	29	33	25			14	2.4	2.98	75	496	5.15	92.7761	4.73	182.908	2.01	178.034	0.74	28.6156	2.87	2.71622	21.8549	134	74	11.2	296.507	5.69207	8258.63	9.01901	1
104550110	0	31	0	89	20	14	20	40.2	30.8	9.2	0.6	3.46	67	263	4.8	86.4709	6.18	238.979	1.88	166.519	1.3	50.2707	2.91	1.44615	20.4591	110	70	11.2	205.535	5.32561	7199.53	8.88177	0
115370026	0	51	0	48	19	12	20			11.4	1.6	3.01	58	197	4.86	87.5518	5.51	213.07	1.1	97.4314	1.63	63.0317	2.7	0.674847	22.8928	90	60	11.2	147.979	4.99707	4265.14	8.35823	0
115780098	1	31	0	87	25	20	20	43.1	30.9	9.5	1.3	4.3	62	236	4.64	83.5885	4.72	182.521	1.28	113.375	1.54	59.5514	2.12	0.831169	23.9627	124	82	11.9333	128.097	4.85279	4738.41	8.46346	0
105060238	0	37	0	72	39	16	21	46.6	30.4	16.5	1.3	4.6	89	374	6.03	108.629	5.13	198.376	4.38	387.954	1.03	39.8299	1.94	4.25243	21.8017	160	72	11.9333	270.518	5.60034	21071.5	9.95568	0
113600027	0	56	0	72	41	62	38	45.7	28.3	8.1	1	4.3	57	227	4.52	81.4268	4.47	172.854	1.36	120.461	1.16	44.8569	2.19	1.17241	20.0137	108	70	11.9333	156.887	5.05553	4904.36	8.49788	0
112570331	1	26	0	36	11	9	20			15.5	3.2	3.65	74	227	4.1	73.8606	4.63	179.041	0.43	38.0868	1.43	55.2978	2.25	0.300699	19.5703	104	62	11.9333	119.571	4.78391	1406.56	7.2489	0
114260739	1	28	0	55	19	11	15			14.1	2.6	5.61	70	278	5.55	99.982	3.91	151.199	0.68	60.2303	1.39	53.751	2.06	0.489209	20.9751	109	60	11.9333	140.622	4.94608	3010.97	8.01002	0
100193854	1	38	1	80	29	16	23			14.4	2.1	3.62	83	345	5.03	90.6143	5.11	197.602	2.57	227.635	1.15	44.4702	2.26	2.23478	23.3864	165	100	11.9	201.321	5.3049	10313.5	9.24121	1
20106054	0	56	0	55	50	13	22			15.5	1.6	4.6	98	296	4.66	83.9488	5.13	198.376	1.45	128.432	1.97	76.1794	2.07	0.736041	18.7191	110	84	11.9	109.304	4.69413	5390.87	8.59246	0
20106888	1	28	0	77	30	19	26	43.1	26.4	21.4	4.1	4.05	54	215	4.87	87.7319	4.25	164.346	0.61	54.0301	1.85	71.5391	1.93	0.32973	22.6847	126	84	11.9	100.773	4.61287	2370.08	7.77068	0
20106053	0	35	0	59	17	7	15			10.9	1.3	3.1	66	188	4.58	82.5077	4.42	170.92	0.67	59.3446	1.5	58.0046	2.2	0.446667	19.2706	105	70	11.9	121.561	4.80042	2448.19	7.8031	0
105810375	0	46	0	38	19	9	16			9.9	1.5	4.25	65	258	4.88	87.9121	4.02	155.452	1.62	143.49	1.1	42.5367	2.19	1.47273	20.1813	101	55	11.9	160.639	5.07916	6307.24	8.74945	0
103861958	1	25	1	71	27	25	20			7.1	0.9	4.2	96	397	6.24	112.412	2.92	112.916	1.16	102.746	0.98	37.8964	1.32	1.18367	24.5453	118	67	11.8667	167.471	5.12081	5774.94	8.66128	1
100052258	1	75	1	95	29	15	18	43.2	22.8	12.4	1.5	4.4	75	306	7.94	143.037	4.52	174.787	0.8	70.8592	1.16	44.8569	2.5	0.689655	24.6965	150	90	11.4667	278.676	5.63005	5067.75	8.53065	1
105060260	0	38	1	97	15	14	18			11.9	1.7	5.72	71	253	5.98	107.728	5.57	215.391	1.01	89.4597	1.73	66.8987	3.01	0.583815	23.6308	105	60	11.2333	173.424	5.15574	4818.67	8.48025	1
108850258	0	53	1	76	32	29	19	43.8	29.2	11.9	1.3	5	100	365	5	90.0739	3.63	140.371	1.68	148.804	0.74	28.6156	1.95	2.27027	24.8332	135	80	11.9667	220.924	5.39782	6701.69	8.81011	1
103862018	1	28	1	85	29	43	32			15.9	1.7	4.3	90	293	5.2	93.6768	2.86	110.596	2.44	216.12	0.75	29.0023	1.31	3.25333	24.4571	110	60	11.8667	178.61	5.18521	10122.7	9.22254	1
20106903	0	55	0	191	247	32	25	49.7	24.3	7.1	0.8	3.1	109	217	7.83	141.056	5.18	200.309	1.52	134.632	1.61	62.2583	2.35	0.944099	23.2861	146	87	11.5	226.916	5.42458	9495.33	9.15856	0
105490233	1	46	0	43	16	26	25	42.9	33.6	12.3	2.3	3.5	74	325	4.9	88.2724	5.04	194.896	1.02	90.3454	1.8	69.6056	2.33	0.566667	23.4183	131	85	11.5	123.581	4.8169	3987.5	8.29092	0
114400008	0	42	0	54	17	16	26	46	20	7.1	0.7	7.3	95	298	4.76	85.7503	5.02	194.122	0.82	72.6306	1.39	53.751	2.58	0.589928	21.3578	135	88	11.4667	154.844	5.04242	3114.05	8.04368	0
105360394	1	57	1	209	46	20	23	38	31	6.4	1	5	76	245	5.72	103.044	5.14	198.763	0.71	62.8875	1.77	68.4455	2.43	0.40113	20.2442	119	64	11.4667	149.618	5.00809	3240.11	8.08336	0
114130106	0	32	1	129	28	19	23			17.3	3.3	5.7	71	332	6.62	119.258	4.71	182.135	1.06	93.8884	1.33	51.4308	2.62	0.796992	22.9035	160	80	11.2333	211.167	5.35265	5598.46	8.63025	1
108850271	1	61	1	61	35	15	25	44.7	26.3	16.7	1.5	4.9	98	443	5.68	102.324	4.48	173.241	2.2	194.863	1.16	44.8569	2.18	1.89655	24.469	120	86	11.9667	197.591	5.2862	9969.56	9.20729	1
105113720	1	34	0	95	32	24	28	48.2	29.6	9	2.2	3.76	88	356	4.61	83.0481	4.05	156.613	1.18	104.517	1.31	50.6574	2.07	0.900763	24.2123	123	80	11.9667	128.376	4.85496	4339.98	8.37563	0
108833577	0	57	0	73	20	13	21	45.1	22.7	20	3.8	2.66	92	385	4.73	85.2099	3.89	150.425	0.93	82.3738	1.31	50.6574	2.03	0.709924	18.9541	108	70	11.9667	126.514	4.84035	3509.53	8.16324	0
108850284	1	41	0	119	48	47	48	38.8	45.2	3.7	0.7	5.1	78	367	5.73	103.225	4.27	165.12	0.86	76.1736	1.34	51.8175	2.18	0.641791	19.7266	130	64	11.9667	164.466	5.1027	3931.5	8.27678	0
107960293	0	43	0	33	16	18	19	44.6	29.3	11.3	2.9	5.16	59	276	4.86	87.5518	4.28	165.507	0.54	47.8299	1.56	60.3248	2.15	0.346154	23.4618	108	61	11.9667	120.103	4.78835	2093.8	7.64674	0
105114012	1	34	0	47	18	13	17	47.5	27.2	7	1.7	2.74	55	188	4.78	86.1106	4.33	167.44	1.01	89.4597	1.4	54.1377	2.22	0.721429	17.924	101	59	11.9667	133.164	4.89158	3851.71	8.25627	0
103862110	1	32	0	88	23	12	19			11.4	4.1	4.1	93	403	4.83	87.0113	3.68	142.305	1.63	144.376	1.17	45.2436	1.72	1.39316	16.8166	118	88	11.8667	136.838	4.9188	6281.16	8.74531	0
1000111	0	50	0	216	135	34	35			12.1	1.5	5.1	38	195	5.42	97.6401	3.61	139.598	1.18	104.517	1.28	49.4973	1.79	0.921875	23.3093	122	82	11.8667	137.688	4.92499	5102.54	8.53749	0
103862101	1	31	0	82	33	16	21			6	1.2	5.57	96	335	4.65	83.7687	3.85	148.879	1.01	89.4597	1.53	59.1647	1.85	0.660131	24.9121	129	80	11.8667	105.395	4.65772	3746.96	8.2287	0
103862121	1	32	0	63	18	10	18			12.6	1.6	4.8	94	383	4.61	83.0481	3.83	148.105	1.09	96.5456	1.23	47.5638	1.83	0.886179	22.884	119	77	11.8667	129.298	4.86212	4008.96	8.29629	0
103861985	1	27	0	72	10	12	17			10.4	1.3	3.8	92	378	4.94	88.993	3.57	138.051	1.03	91.2312	0.96	37.123	1.83	1.07292	19.9654	119	70	11.8667	165.471	5.1088	4059.47	8.30881	0
103861924	1	22	0	69	28	16	22			10.2	3.3	7	114	358	4.84	87.1915	3.82	147.718	1.6	141.718	1.15	44.4702	1.7	1.3913	24.2126	117	68	11.8667	144.814	4.97545	6178.32	8.7288	0
115530047	1	25	0	42	32	27	25			9	0.7	3.57	82	299	5.3	95.4783	3.9	150.812	1.36	120.461	1.33	51.4308	1.85	1.02256	18.2925	109	67	11.8667	139.987	4.94155	5750.69	8.65707	0
107591056	1	50	1	55	14	20	22			7.7	0.7	3.2	65	259	4.48	80.7062	4.36	168.6	2.14	189.548	1.18	45.6303	1.78	1.81356	22.8124	102	66	11.8667	149.101	5.00463	7648.86	8.94231	1
103861907	0	50	0	60	41	18	17			20.6	2.5	5.3	85	241	4.64	83.5885	4.08	157.773	1.09	96.5456	1.52	58.778	1.71	0.717105	20.3074	110	65	11.8667	112.185	4.72015	4035.05	8.30277	0
103862150	1	33	0	85	38	34	29			16.1	4.5	4.3	78	333	4.45	80.1657	4.14	160.093	1.37	121.346	1.34	51.8175	1.88	1.02239	24.2253	113	57	11.8667	123.838	4.81898	4863.91	8.4896	0
107750065	0	40	1	46	23	21	26			7.8	0.8	6.4	88	231	5.79	104.306	4.45	172.08	1.15	101.86	0.97	37.5097	2.59	1.18557	23.8853	110	70	11.5333	239.258	5.47754	5312.28	8.57778	1
106240925	1	69	1	124	26	21	22	44.1	30.8	12.3	2	4	73	267	4.71	84.8496	5.66	218.871	1.97	174.491	1.21	46.7904	3.09	1.6281	21.9531	168	96	11.2333	198.45	5.29054	7402.73	8.9096	1
108833102	1	51	0	62	16	11	24	39.5	25.2	17	2.7	4.69	91	291	5.66	101.964	3.75	145.012	0.89	78.8308	1.21	46.7904	2.1	0.735537	23.1049	110	70	12.0333	158.001	5.0626	4018.94	8.29877	0
105113486	1	55	0	38	18	41	33	44.8	27.7	13.2	1.4	3.88	92	406	6.94	125.023	3.85	148.879	1.1	97.4314	1.12	43.3101	2.04	0.982143	22.0272	128	70	12.0333	214.882	5.37009	6090.56	8.71449	0
105113368	0	50	0	70	34	18	18	42.8	28.5	11.5	2.5	3.17	80	310	5.94	107.008	4.1	158.546	1.08	95.6599	1.34	51.8175	2.09	0.80597	23.8406	103	67	12.0333	163.706	5.09807	5118.17	8.54055	0
113850035	1	72	0	54	19	14	17			10.8	2.3	6.7	70	223	5.42	97.6401	4.11	158.933	1.02	90.3454	1.36	52.5909	2.06	0.75	22.0509	107	62	12.0333	147.537	4.99408	4410.67	8.39178	0
105113448	1	46	1	56	38	19	24	46	27.8	12.7	2.8	3.22	88	192	4.91	88.4525	3.76	145.398	1.84	162.976	1.12	43.3101	2.08	1.64286	24.8519	152	92	12	148.474	5.00041	7207.82	8.88292	1
114260691	1	47	0	72	53	21	24			12.9	2.3	3.52	82	369	5.67	102.144	4.27	165.12	2.84	251.55	1.31	50.6574	1.94	2.16794	20.475	155	90	12	166.471	5.11482	12847.1	9.46088	0
114260929	0	22	0	50	19	16	21			12.5	2.8	4.01	54	168	4.98	89.7136	3.97	153.519	1.08	95.6599	1.47	56.8445	1.99	0.734694	24.6755	122	78	12	121.144	4.79698	4290.99	8.36427	0
114260811	1	34	0	51	24	13	19			11.5	1.4	3.13	64	180	4.62	83.2282	4.28	165.507	0.66	58.4588	1.51	58.3913	2.17	0.437086	20.1017	118	74	12	117.953	4.77028	2432.71	7.79676	0
105113853	1	37	1	100	93	58	39	45.6	27.8	7.7	2.1	4.71	100	405	5.29	95.2981	4.14	160.093	1.59	140.833	1.5	58.0046	1.49	1.06	24.6618	117	74	11.9	131.511	4.87909	6710.54	8.81144	1
20101158	0	48	0	55	75	38	38	53.5	25.9	9.9	2.1	6.32	91	273	5.31	95.6584	5.84	225.831	1.51	133.747	2.28	88.1671	2.51	0.662281	22.3286	126	78	11.5333	122.51	4.80819	6397	8.76358	0
107860414	0	39	1	71	23	16	18	47.5	28.5	16	1.7	3.3	61	206	5.28	95.118	5.22	201.856	1.6	141.718	1.26	48.7239	2.54	1.26984	22.4936	130	68	11.5333	197.03	5.28336	6739.98	8.81581	1
113820068	1	45	1	75	21	12	19	44.2	31.8	8.1	1.6	2.9	56	197	4.79	86.2908	5.03	194.509	1.53	135.518	1.45	56.0712	2.67	1.05517	20.8021	126	74	11.2333	149.67	5.00843	5846.98	8.67368	0
116080622	1	33	0	37	45	25	26			6.7	1.9	2.12	75	134	4.41	79.4451	5.09	196.829	0.77	68.2019	1.48	57.2312	2.89	0.52027	19.5572	105	65	11.2333	136.613	4.91716	2709.16	7.90439	0
110970294	1	64	1	124	31	17	23			7.9	1.5	4.37	66	306	4.48	80.7062	4.71	182.135	1.41	124.889	1.42	54.9111	2.17	0.992958	24.9836	135	78	12.0667	133.847	4.8967	5039.67	8.5251	1
108833355	1	86	0	42	20	22	18	42.7	29.6	8.5	1.9	6.01	71	240	6.26	112.772	3.67	141.918	0.85	75.2879	1.25	48.3372	1.82	0.68	23.6541	134	76	11.9	165.55	5.10927	4245.2	8.35354	0
105113540	1	49	0	91	12	17	31	45.7	28.1	13.7	1.8	5.22	59	166	5.18	93.3165	5.03	194.509	0.89	78.8308	2.28	88.1671	1.66	0.390351	19.0982	142	74	11.9	102.935	4.63409	3678.11	8.21015	0
105113597	1	71	0	88	29	19	22	43.5	29.7	10.8	1.9	3.62	91	375	4.99	89.8937	3.31	127.997	1.09	96.5456	1.09	42.15	1.67	1	23.1678	114	73	11.9	136.49	4.91625	4339.42	8.3755	0
100194108	0	24	0	51	10	10	16			18.5	3.4	2.97	68	228	4.81	86.6511	3.72	143.852	0.78	69.0877	1.61	62.2583	1.63	0.484472	20.7185	115	72	11.9	100.106	4.60623	2993.26	8.00412	0
100131189	0	33	1	47	10	12	17	42.6	25.4	3.5	0.2	4.8	56	192	5.44	98.0004	3.31	127.997	0.79	69.9734	1.23	47.5638	1.51	0.642276	22.2266	115	71	11.9	131.862	4.88176	3428.71	8.13994	0
105113600	1	62	0	77	44	18	20	44.7	28.3	7.3	0.7	4.2	83	225	4.79	86.2908	3.91	151.199	1.98	175.376	1.16	44.8569	1.63	1.7069	22.7336	116	71	11.9	145.43	4.97969	7566.68	8.93151	0
114260857	1	39	0	53	26	183	97			8.2	1.5	3.07	45	213	5.43	97.8202	3.9	150.812	0.67	59.3446	1.59	61.4849	1.83	0.421384	20.5187	108	67	11.9	119.968	4.78723	2902.55	7.97334	0
114260864	1	35	0	28	23	15	22			9	2.1	2.94	61	254	5.18	93.3165	2.93	113.302	0.8	70.8592	1.17	45.2436	1.35	0.683761	21.8942	112	62	11.9	116.845	4.76085	3306.17	8.10354	0
106053238	1	47	1	96	135	20	30	44.3	29.4	23.5	3.5	2.5	81	421	5.91	106.467	5.41	209.203	4.47	395.926	1.13	43.6968	2.3	3.95575	24.6154	150	78	11.6	254.862	5.54072	21076.6	9.95592	1
100540432	0	54	1	37	37	31	29	48.9	24.4	15	2.4	4.81	80	271	5.45	98.1805	5.06	195.669	2.05	181.577	1.23	47.5638	2.66	1.66667	24.3096	119	61	11.2667	201.949	5.30801	8913.64	9.09534	1
20103680	0	42	1	114	113	40	35			14.8	1.7	4.9	79	446	4.76	85.7503	4.52	174.787	1.48	131.089	1.41	54.5244	2.23	1.04965	22.5896	100	72	12.0667	137.444	4.92321	5620.48	8.63417	0
103830068	1	61	1	80	25	15	21			12.6	2.6	3.58	93	343	5.27	94.9378	3.43	132.637	1.05	93.0027	1.2	46.4037	1.62	0.875	24.0513	165	100	11.9333	135.682	4.91031	4414.74	8.3927	1
105113513	1	57	1	102	25	18	22	46.1	27	22.6	3.1	5.94	84	328	5.37	96.7393	4.36	168.6	1.46	129.318	1.31	50.6574	2.34	1.1145	24.5935	158	88	11.6333	160.986	5.08132	6255.07	8.74115	1
115080005	0	30	0	69	23	25	25			11.8	2.2	3.95	92	261	5.18	93.3165	4.86	187.935	0.64	56.6873	1.51	58.3913	2.79	0.423841	17.9592	117	72	11.2667	150.172	5.01178	2644.93	7.8804	0
116080208	0	30	1	71	67	22	18			12.2	2	3.93	47	445	5.13	92.4158	5.18	200.309	2.08	184.234	1.27	49.1106	2.77	1.6378	23.4776	119	62	11.2667	188.47	5.23894	8513.06	9.04936	1
104340950	1	48	1	76	40	20	23	49	24.7	8.9	2.5	6	102	222	8.49	152.945	5.5	212.684	1.79	158.547	2.15	83.14	2.15	0.832558	21.7955	148	80	12.0667	195.628	5.27621	12124.5	9.40299	1
112570248	0	28	0	52	22	25	30			22.7	3.8	4.62	113	259	4.7	84.6694	4.28	165.507	0.82	72.6306	1.8	69.6056	1.76	0.455556	19.8962	132	90	11.9333	100.663	4.61177	3074.8	8.03099	0
114260949	0	25	0	51	18	14	21			7.5	0.8	3.5	63	177	5.48	98.721	3.8	146.945	0.94	83.2595	1.32	51.0441	1.82	0.712121	21.3021	135	82	11.9333	142.098	4.95652	4109.73	8.32111	0
112570234	1	35	0	71	21	79	56			8	0.7	2.67	67	234	8.6	154.927	3.63	140.371	1.54	136.404	0.84	32.4826	1.78	1.83333	24.7403	135	77	11.9333	334.753	5.81339	10566.3	9.26543	0
115780091	1	47	0	51	33	18	19	45.3	23.7	20.8	4.1	2.9	59	216	7.26	130.787	3.61	139.598	0.61	54.0301	1.34	51.8175	1.85	0.455224	22.1538	110	76	11.9333	176.172	5.17146	3533.22	8.16997	0
100030626	1	47	1	105	28	18	20	43.8	34.2	8.2	2.1	3.7	81	265	5.4	97.2798	4.65	179.814	3.8	336.581	1.18	45.6303	1.89	3.22034	22.1223	115	73	11.9333	191.674	5.2558	16371.3	9.70328	1
106650049	1	78	0	40	11	15	21	41.5	28.5	10	1.1	3.3	55	235	4.9	88.2724	3.83	148.105	0.85	75.2879	1.49	57.6179	1.67	0.57047	21.7513	106	72	11.9333	113.451	4.73137	3322.92	8.1086	0
105114018	1	27	0	42	14	14	17	45.7	31.1	8.6	2.6	2.88	65	131	4.97	89.5334	4.03	155.839	0.84	74.4021	1.74	67.2854	1.76	0.482759	21.0659	118	72	11.9333	103.684	4.64135	3330.74	8.11095	0
112570251	0	31	0	31	11	17	21			13.7	2.2	5.45	107	246	5.1	91.8753	4.16	160.866	0.85	75.2879	1.43	55.2978	1.74	0.594406	19.9326	112	68	11.9333	133.637	4.89513	3458.55	8.1486	0
103240300	1	75	0	49	13	23	31	41.1	28.4	9.8	1.8	1.95	61	141	4.64	83.5885	3.19	123.357	0.81	71.7449	1.22	47.1771	1.42	0.663934	18.6411	117	67	11.9333	109.282	4.69393	2998.53	8.00588	0
113600041	0	29	0	50	16	83	38			6	0.9	4.8	64	191	4.78	86.1106	3.21	124.13	0.57	50.4872	1.13	43.6968	1.52	0.504425	22.9164	90	60	11.9333	122.308	4.80654	2173.74	7.6842	0
112570353	1	48	0	55	12	9	16			8.2	1.4	2.95	64	272	4.7	84.6694	4.24	163.96	0.55	48.7157	1.65	63.8051	1.72	0.333333	20.4471	94	59	11.9333	108.787	4.6894	2062.36	7.63161	0
100520386	1	36	1	79	33	24	41	44	36	14.9	2.8	6.1	105	438	4.8	86.4709	4.15	160.48	0.83	73.5164	1.27	49.1106	2.28	0.653543	24.3376	118	81	11.6667	141.281	4.95075	3178.51	8.06417	1
101920139	0	69	0	69	20	22	27	41.3	30.7	10.3	1.9	8.02	109	241	6.89	124.122	5.43	209.977	1.11	98.3171	1.38	53.3643	2.7	0.804348	21.9516	170	80	11.3	244.196	5.49797	6101.65	8.71631	0
20100457	0	40	0	29	16	12	18			12.5	1.5	4.9	58	203	4.67	84.129	6.38	246.713	1.48	131.089	1.4	54.1377	2.93	1.05714	20.9466	108	59	11.3	191.694	5.2559	5514.21	8.61508	0
102010108	0	55	1	56	28	17	19	40.2	39.9	10.6	1.9	9.86	211	501	5.39	97.0996	5.29	204.563	1.94	171.833	1.14	44.0835	3.05	1.70175	22.2301	138	58	11.3	225.288	5.41738	8342.48	9.02912	1
105810346	0	45	0	103	31	16	19			11	1.1	3.5	49	176	5.02	90.4342	5.57	215.391	1.56	138.175	1.83	70.7657	2.15	0.852459	20.4922	130	80	12.0667	137.628	4.92455	6247.89	8.74	0
105113871	1	39	0	32	42	17	19	42.8	28.9	9.7	1.5	6.08	82	281	5.41	97.4599	4.43	171.307	1.93	170.948	0.94	36.3496	1.98	2.05319	24.514	126	75	12.0667	229.653	5.43657	8330.28	9.02765	0
104341039	1	67	1	44	19	21	23	45.2	38.8	14	2.1	7.7	79	246	7.61	137.092	4.99	192.962	1.08	95.6599	1.8	69.6056	2.23	0.6	21.5052	145	70	12.0667	190.025	5.24716	6557.12	8.78831	1
105130233	1	23	0	67	17	19	19			8.1	1.5	3.17	52	207	4.95	89.1731	4.37	168.987	0.57	50.4872	1.55	59.9381	2.16	0.367742	19.714	107	69	12.0667	125.705	4.83394	2251.05	7.71915	0
105390779	0	25	1	28	23	22	20	41.7	24.7	15	2.2	3.36	90	223	4.77	85.9305	3.51	135.731	1.22	108.06	0.63	24.3619	1.91	1.93651	23.2728	110	82	11.9667	239.378	5.47804	4642.83	8.44308	1
100131043	0	26	1	97	18	24	31			9.2	1.9	4.84	98	399	4.67	84.129	4.04	156.226	1.28	113.375	0.75	29.0023	2.53	1.70667	23.8076	95	66	11.6667	226.587	5.42313	4769.05	8.4699	1
105142117	0	41	1	116	110	29	35	46.7	36	14.4	3	4.43	74	550	6.4	115.295	5.55	214.617	1.2	106.289	1.9	73.4725	3.05	0.631579	23.3762	138	94	11.3667	168.391	5.12629	6127.26	8.7205	1
112600136	1	36	0	86	28	22	25			10.3	1.3	4.5	104	368	5.56	100.162	5.32	205.723	1.38	122.232	1.57	60.7115	2.76	0.878981	20.6278	135	92	11.3667	169.701	5.13404	6121.51	8.71956	0
104050069	0	34	0	84	10	12	21			11.3	1.9	5.17	86.5	217	5.54	99.8018	5.03	194.509	0.38	33.6581	1.33	51.4308	3.03	0.285714	20.0427	132	84	11.3667	188.723	5.24028	1679.57	7.42629	0
112580588	0	42	1	62	34	13	18	44.7	31.3	13.2	1.3	3.8	79	326	5.22	94.0371	4.15	160.48	1.16	102.746	1.1	42.5367	2.06	1.05455	24.8591	133	86	12.1	177.388	5.17834	4830.96	8.4828	1
108833501	0	63	1	73	63	28	21	41.1	31.9	9.7	2.4	3.5	91	313	4.75	85.5702	3.47	134.184	2.07	183.348	0.73	28.2289	1.82	2.83562	23.222	116	67	11.9667	203.376	5.31505	7844.56	8.96758	1
105113733	1	43	0	105	32	23	24	46.4	28.2	12	2.4	5.71	111	395	4.8	86.4709	4.59	177.494	1.01	89.4597	1.27	49.1106	2.51	0.795276	21.2245	148	98	11.6667	156.26	5.05152	3867.83	8.26045	0
115590043	1	23	0	81	17	24	25	46.5	21.8	6.3	1.2	3.22	110	172	5.19	93.4967	5.08	196.442	1.02	90.3454	1.9	73.4725	2.6	0.536842	23.4791	142	92	11.6667	124.99	4.82824	4223.5	8.34842	0
102330811	1	50	0	46	20	16	18	47.1	29.9	12.3	1.4	6.6	111	276	5.17	93.1364	5.32	205.723	1.46	129.318	1.71	66.1253	2.51	0.853801	24.9056	133	85	11.6667	144.879	4.9759	6022.1	8.70319	0
115590023	0	26	0	72	22	11	21	46.5	27.5	11.1	1.4	4.3	95	294	5.03	90.6143	5.13	198.376	1.17	103.632	1.62	62.645	2.34	0.722222	18.4773	130	80	11.6667	143.473	4.96614	4695.25	8.45431	0
102330764	0	27	0	89	101	69	36	45.8	23.2	11	1.4	4.8	84	289	4.69	84.4893	5.25	203.016	1.01	89.4597	1.65	63.8051	2.55	0.612121	22.5973	121	75	11.6667	134.415	4.90093	3779.19	8.23727	0
115590031	1	33	0	103	20	12	20	44.8	22.5	8.8	1.3	4.18	103	327	5.55	99.982	4.53	175.174	1.86	164.748	1.34	51.8175	2.4	1.38806	21.7515	128	75	11.6667	168.999	5.1299	8235.89	9.01626	0
115590079	0	47	0	52	16	12	17			10.2	0.2	4.92	68	201	5.23	94.2173	4.34	167.827	2.31	204.606	0.96	37.123	2.47	2.40625	20.3929	104	74	11.6667	212.97	5.36115	9638.7	9.17354	0
115590061	0	22	0	69	20	24	21			10.7	0.4	4.02	69	250	4.94	88.993	4.65	179.814	0.63	55.8016	1.8	69.6056	2.53	0.35	22.5827	120	74	11.6667	114.949	4.74449	2482.97	7.81721	0
105113668	1	41	0	101	21	24	21	47.1	34.1	12.2	0.8	4.85	98	379	4.97	89.5334	4.72	182.521	1.1	97.4314	1.29	49.884	2.42	0.852713	20.3806	121	71	11.6667	163.798	5.09863	4361.68	8.38061	0
102330824	1	33	0	86	37	21	24	47.5	23.5	6.4	1.3	5.12	85	191	4.75	85.5702	4.85	187.548	1.59	140.833	1.38	53.3643	2.39	1.15217	24.1665	146	71	11.6667	150.368	5.01308	6025.53	8.70376	0
106770130	1	38	0	90	18	18	29	47.9	29.1	9.1	1.2	3.5	65	221	6.69	120.519	5.72	221.191	0.75	66.4305	1.87	72.3125	2.56	0.40107	21.6441	121	67	11.6667	184.323	5.21669	4003.06	8.29481	0
115590092	0	32	0	58	21	20	20			7.9	0.7	3.84	65	220	5.27	94.9378	4.76	184.068	1.58	139.947	1.31	50.6574	2.39	1.20611	21.1024	105	65	11.6667	172.483	5.1503	6643.13	8.80134	0
102330816	1	53	1	106	35	16	17	46.4	33.1	11.7	2	3.43	83	395	4.99	89.8937	4.52	174.787	1.12	99.2028	1.05	40.6032	2.5	1.06667	22.7204	102	60	11.6667	193.486	5.2652	4458.86	8.40265	0
20103048	1	50	0	47	15	15	23			10.6	0	3.77	50	202	5.45	98.1805	4.58	177.108	0.98	86.8025	1.28	49.4973	2.3	0.765625	20.858	101	56	11.6667	175.651	5.1685	4261.16	8.3573	0
106150410	1	64	1	100	82	18	24	43	26	10.7	2.1	4.18	79	257	5.16	92.9562	5.52	213.457	1.85	163.862	1.3	50.2707	3.09	1.42308	24.39	135	74	11.4	197.353	5.285	7615.99	8.93801	1
112581030	1	27	1	88	21	15	18	47.2	21.8	12.5	2	3.6	83	321	5.28	95.118	3.98	153.906	1.68	148.804	1.01	39.0565	2.08	1.66337	24.4603	130	85	12.1	187.411	5.2333	7076.98	8.8646	1
113850036	1	72	0	49	14	8	18			11.2	2.4	2.92	71	248	4.91	88.4525	3.51	135.731	1.28	113.375	1.12	43.3101	1.71	1.14286	20.8209	110	80	12.0333	138.602	4.93161	5014.14	8.52002	0
112600304	1	37	0	62	65	26	24			10.4	1.3	3.2	81	229	4.27	76.9231	3.57	138.051	1.51	133.747	1.17	45.2436	1.58	1.2906	20.0863	125	61	12.0333	117.357	4.76522	5144.1	8.54561	0
114260688	1	24	0	72	16	20	31			8.7	1	3.66	74	280	5.49	98.9011	3.69	142.691	0.83	73.5164	1.48	57.2312	1.73	0.560811	23.2216	132	80	12	123.292	4.81456	3635.43	8.19848	0
106053167	1	63	0	60	19	10	16	41.8	31.2	13.5	2.1	4.9	109	333	5.89	106.107	3.05	117.943	1.21	107.174	0.86	33.256	1.62	1.40698	23.6336	132	79	12	188.155	5.23727	5685.98	8.64576	0
114970182	1	44	0	74	10	19	19	42.5	26.5	4.4	0.7	3.2	55	127	4.99	89.8937	3.68	142.305	1.25	110.717	1.19	46.017	1.8	1.05042	19.0216	100	67	12	138.995	4.93444	4976.4	8.51246	0
114260908	1	48	0	59	10	13	19			12	2.3	3.25	63	163	5.34	96.1989	4.36	168.6	1.11	98.3171	1.77	68.4455	1.74	0.627119	20.1813	135	85	11.9667	118.482	4.77476	4729	8.46147	0
116100011	1	37	0	37	12	15	19			9.2	2.7	4.39	86	199	4.42	79.6253	3.33	128.77	0.72	63.7733	1.46	56.4578	1.37	0.493151	20.5859	111	80	11.9667	90.8056	4.50872	2538.98	7.83952	0
114260909	1	52	0	116	25	13	20			8	1.9	4.03	61	130	6.61	119.078	3.57	138.051	0.77	68.2019	1.64	63.4184	1.65	0.469512	21.4876	121	75	11.9667	129.606	4.8645	4060.66	8.3091	0
115780062	1	44	1	78	36	17	19	45.2	23.8	17.9	1.9	3.1	85	389	5.31	95.6584	2.86	110.596	1.94	171.833	0.86	33.256	1.2	2.25581	23.0518	120	74	11.9667	159.06	5.06928	8218.66	9.01416	1
105113446	1	68	0	72	14	12	18	43	28.4	3.7	1.1	4.75	93	240	5.04	90.7945	3.76	145.398	1.18	104.517	1.18	45.6303	1.84	1	19.9832	116	70	11.9667	144.656	4.97436	4744.79	8.4648	0
100194403	0	25	0	87	13	21	25			9.2	1	4.3	60	157	5.77	103.945	4.62	178.654	1.01	89.4597	1.75	67.6721	1.8	0.577143	20.3315	100	68	11.9667	137.208	4.9215	4649.45	8.44451	0
110593515	1	35	0	85	14	11	16	45.1	32.9	5.4	3.2	2.3	52	223	4.75	85.5702	4.06	156.999	0.84	74.4021	1.45	56.0712	1.87	0.57931	19.0056	96	60	11.9667	119.798	4.78581	3183.3	8.06567	0
108833378	1	64	1	102	22	15	25	41.6	32	21.9	3.2	5.15	68	214	5.05	90.9746	5.15	199.149	0.89	78.8308	1.52	58.778	2.52	0.585526	22.6462	126	83	11.7	154.118	5.03772	3585.8	8.18474	0
104290519	0	51	1	55	207	38	28	47.1	26.9	18.1	1.7	4.4	85	448	6.86	123.581	6.02	232.792	4.93	436.67	1.25	48.3372	2.99	3.944	23.9185	148	87	11.4	297.584	5.6957	26982.1	10.2029	1
106830034	0	32	1	46	14	23	15	46.9	21.5	19	3.1	5.21	77	283	6.34	114.214	3.78	146.172	1.01	89.4597	0.95	36.7363	1.98	1.06316	22.9219	130	84	12.1	227.225	5.42594	5108.76	8.53871	1
102150534	1	34	1	133	19	14	15			10.2	3.8	4.5	95	202	5.58	100.522	2.77	107.115	0.74	65.5447	0.95	36.7363	1.58	0.778947	24.8522	133	88	12.0667	146.551	4.98737	3294.36	8.09997	1
116270025	1	70	0	83	33	25	23			23.9	2.7	3.1	107	339	4.59	82.6878	3.87	149.652	1.67	147.919	1.12	43.3101	1.71	1.49107	23.3167	120	82	12.0667	142.858	4.96185	6115.53	8.71859	0
20104069	0	39	0	67	29	11	22	44.1	25.9	17.1	2.5	4.4	85	417	5.07	91.3349	4.21	162.8	0.74	65.5447	1.83	70.7657	1.69	0.404372	22.6843	113	66	12.0667	105.06	4.65453	2993.26	8.00412	0
114260845	1	34	0	64	16	15	25			5.3	1.5	4.4	61	149	4.79	86.2908	4.2	162.413	0.63	55.8016	1.71	66.1253	1.79	0.368421	20.5469	102	58	12.0667	105.971	4.66317	2407.58	7.78638	0
105113935	1	40	0	70	20	11	19	44.2	24.2	10	2.2	2.87	77	249	5.06	91.1547	3.58	138.438	0.91	80.6023	1.62	62.645	1.52	0.561728	23.9567			12.0667	100.72	4.61235	3673.64	8.20894	0
100770477	1	60	1	93	55	39	31	47.4	29.6	13.5	1.1	4.6	79	248	6.89	124.122	4.82	186.388	2.15	190.434	1.11	42.9234	2.39	1.93694	22.0707	147	92	11.7	269.49	5.59653	11818.5	9.37742	1
20100434	1	57	0	207	51	22	30	49.4	28.6	16.7	1.5	3.4	91	258	5.65	101.783	5.13	198.376	1.11	98.3171	1.8	69.6056	2.48	0.616667	22.4314	134	86	11.7	145.041	4.97702	5003.53	8.5179	0
100052128	1	78	0	74	32	25	24	45.4	32	10.4	3.1	6.03	86	362	7.38	132.949	5.07	196.056	2.15	190.434	0.96	37.123	2.3	2.23958	20.3472	140	80	11.7	351.069	5.86098	12659	9.44612	0
112100025	0	23	0	143	22	11	16	41.6	32.5	7.9	2	4.06	87	256	5.13	92.4158	4.48	173.241	1.17	103.632	1.23	47.5638	2.57	0.95122	21.1689	152	79	11.7	168.302	5.12576	4788.59	8.47399	0
20101533	1	60	0	52	15	14	18	43	30	10.6	1.4	5.1	60	215	4.67	84.129	5.12	197.989	0.69	61.116	1.62	62.645	2.58	0.425926	20.8284	110	76	11.7	132.945	4.88993	2570.81	7.85198	0
20101536	0	41	0	71	17	11	14	44.6	32.4	14.7	1.6	3	61	225	4.59	82.6878	6.2	239.753	1.3	115.146	2.4	92.8074	2.48	0.541667	19.5196	94	62	11.7	106.805	4.67101	4760.59	8.46813	0
106150375	1	68	1	107	72	29	28	46.6	35.5	12.3	1.5	3.47	96	361	8.03	144.659	5.69	220.031	2.82	249.779	1.32	51.0441	3.01	2.13636	23.6244	178	110	11.4	311.783	5.74231	18066.3	9.8018	1
108940105	1	75	0	64	11	10	18	44.9	25.1	6.2	2.1	3.3	66	164	4.99	89.8937	4	154.679	0.74	65.5447	1.3	50.2707	1.9	0.569231	22.1483	105	74	12.1	138.298	4.92941	2946.03	7.98821	0
112580985	1	28	1	86	26	20	22	50	29	12.8	2.4	3.7	112	295	5.4	97.2798	4.46	172.467	1.78	157.662	1.49	57.6179	1.27	1.19463	23.5479	121	72	12.1	145.593	4.98082	7668.64	8.9449	1
106030238	1	47	1	78	31	9	18	45.1	22.9	10.6	0.4	2.67	103	351	5.23	94.2173	4.01	155.066	5.74	508.415	1.05	40.6032	2.22	5.46667	22.6162	100	70	12.1	179.91	5.19246	23950.7	10.0838	1
115530015	1	27	0	65	13	11	15			7	0.5	4.8	98	307	5.18	93.3165	3.64	140.758	2.5	221.435	1.39	53.751	1.62	1.79856	18.1382	120	70	12.1	122.184	4.80553	10331.8	9.24298	0
105113576	1	48	0	65	16	17	17	48.5	32.4	17.9	3.1	3.59	91	317	5.25	94.5776	3.92	151.585	1.72	152.347	1.33	51.4308	1.71	1.29323	20.2024	125	69	12.1	139.377	4.93719	7204.31	8.88244	0
112580910	1	30	0	53	16	20	14	47.3	23.7	12.2	1.6	5.8	79	215	4.89	88.0922	3.94	152.359	0.94	83.2595	1.34	51.8175	1.82	0.701493	22.233	117	68	12.1	129.509	4.86375	3667.26	8.2072	0
105113646	0	62	0	120	216	51	44	45	36.1	21.4	1.2	5.78	92	449	5.49	98.9011	3.83	148.105	4.11	364.039	0.85	32.8693	1.83	4.83529	21.9004	121	64	12.1	222.818	5.40636	18001.9	9.79823	0
112581125	1	30	0	57	15	10	20			11.8	2.1	2.34	65	180	5	90.0739	3.37	130.317	1.6	141.718	1.22	47.1771	1.45	1.31148	19.433	106	62	12.1	124.405	4.82354	6382.56	8.76132	0
106790697	0	29	1	73	12	16	19	43.1	22.4	8.7	1.3	2.96	76	115	5.8	104.486	4.45	172.08	1.2	106.289	1.04	40.2166	2.47	1.15385	24.8819	120	88	11.7333	223.539	5.40959	5552.83	8.62206	1
105760384	1	74	0	104	20	17	26	41.6	39.4	9.7	1	4.2	83	319	5.28	95.118	5.28	204.176	1.84	162.976	1.21	46.7904	2.6	1.52066	21.5269	130	80	11.7333	207.53	5.33528	7750.98	8.95557	0
102330876	1	36	0	53	17	19	28			6.2	0.8	2.72	70	129	4.66	83.9488	4.87	188.322	0.88	77.9451	1.59	61.4849	2.33	0.553459	21.8742	102	65	11.7333	128.563	4.85642	3271.7	8.09306	0
102330877	1	35	0	50	13	10	18			13.3	2.7	2.9	57	162	4.52	81.4268	4.14	160.093	0.75	66.4305	1.09	42.15	2.37	0.688073	20.6025	110	63	11.7333	154.636	5.04107	2704.61	7.90271	0
106890020	0	33	1	71	61	29	26	45.8	25.2	7.8	0.9	5.2	88	377	5.32	95.8386	5.41	209.203	2.77	245.35	1.06	40.9899	2.63	2.61321	23.4484	130	92	11.4	244.569	5.4995	11757	9.3722	1
112570449	0	44	0	126	18	15	22			8.5	2	2.94	62	224	5.69	102.504	4.28	165.507	0.83	73.5164	1.51	58.3913	1.91	0.549669	22.0124	163	83	12.1333	145.271	4.9786	3767.86	8.23426	0
113680486	1	34	0	54	17	17	28			11.9	1.2	6.1	108	310	5.43	97.8202	3.87	149.652	1.42	125.775	1.12	43.3101	1.74	1.26786	21.6379	124	82	12.1333	169.002	5.12991	6151.67	8.72448	0
112570439	0	45	0	101	26	18	33			22	4.1	5.62	70	255	5.08	91.515	3.33	128.77	0.84	74.4021	1.2	46.4037	1.58	0.7	22.5804	124	82	12.1333	126.977	4.84401	3404.46	8.13284	0
115780111	1	56	1	79	19	19	25	44.4	25.6	7.8	2.9	5.6	60	214	4.25	76.5628	4.07	157.386	1.05	93.0027	1.2	46.4037	1.86	0.875	22.22	130	80	12.1333	129.838	4.86629	3560.27	8.17759	1
115280006	1	73	0	61	36	32	23			9.7	1.2	5.1	93	419	4.83	87.0113	3.42	132.251	2.02	178.919	1.1	42.5367	1.55	1.83636	24.2969	110	78	12.1333	135.263	4.90722	7784.01	8.95983	0
113680740	1	38	0	54	30	10	16			15.1	1.8	5.3	77	195	5.26	94.7577	4.14	160.093	1.08	95.6599	1.38	53.3643	1.76	0.782609	20.0903	125	77	12.1333	142.137	4.95679	4532.25	8.41897	0
104100547	1	56	0	40	27	10	19	46	30	8.1	1.1	2.8	74	266	5.21	93.857	3.49	134.957	0.74	65.5447	1.53	59.1647	1.39	0.48366	16.3767	116	75	12.1333	107.046	4.67326	3075.91	8.03136	0
108833320	1	60	0	107	50	19	30	43.5	27	8.5	2.7	4.92	76	239	5.43	97.8202	3.84	148.492	0.83	73.5164	1.57	60.7115	1.77	0.528662	21.0304	130	75	12.1333	119.627	4.78438	3595.69	8.18749	0
116150017	1	38	0	170	212	20	21			6.9	1.1	3.4	49	176	5.37	96.7393	4.81	186.002	1.09	96.5456	2.48	95.901	1.54	0.439516	18.2452	117	73	12.1333	93.8137	4.54131	4669.88	8.44889	0
113680888	0	45	0	52	12	12	20			24.5	2.5	2.7	71	283	4.94	88.993	4.29	165.893	0.74	65.5447	1.88	72.6991	1.46	0.393617	17.3639	120	73	12.1333	101.537	4.62043	2916.51	7.97814	0
113680863	0	47	0	69	15	16	20			12.9	1.5	4.6	60	240	4.76	85.7503	3.93	151.972	0.66	58.4588	1.65	63.8051	1.58	0.4	18.2183	108	72	12.1333	102.121	4.62616	2506.43	7.82662	0
105113554	1	52	0	88	24	19	19	47.1	27.1	7.8	1.5	4.74	96	283	4.52	81.4268	3.55	137.278	2.32	205.492	0.84	32.4826	1.79	2.7619	24.0785	117	71	12.1333	172.063	5.14786	8366.26	9.03196	0
100319027	0	38	0	37	7	15	18			6.8	2.1	3.16	60	154	5.09	91.6952	4.18	161.64	0.42	37.2011	1.48	57.2312	1.87	0.283784	22.3432	115	66	12.1333	129.488	4.86359	1705.58	7.44166	0
115280011	1	71	0	81	24	17	21			15.5	1.5	3.5	98	327	4.69	84.4893	4.33	167.44	1.85	163.862	1.33	51.4308	1.87	1.39098	22.9178	113	63	12.1333	137.533	4.92387	6922.28	8.8425	0
112570446	0	32	0	64	12	15	28			11.2	2.6	2.88	62	158	4.75	85.5702	4.98	192.575	0.98	86.8025	2.34	90.4872	1.77	0.418803	19.3383	103	60	12.1333	91.0554	4.51147	3713.85	8.21982	0
105114004	1	34	0	39	19	16	18	43.4	26.3	9.8	2.6	2.83	56	185	5.06	91.1547	3.65	141.145	0.49	43.4012	1.72	66.512	1.5	0.284884	18.591	98	55	12.1333	96.7194	4.57181	1978.11	7.5899	0
112580566	0	49	1	79	55	18	24	44.3	33.7	8.1	1	4.5	99	279	6.34	114.214	4.39	169.76	2.44	216.12	1	38.6698	1.93	2.44	22.0243	125	87	12.1	250.699	5.52425	12342	9.42076	1
105113569	1	49	0	65	23	17	17	45.1	26.8	16.6	3.7	4.87	94	268	5.44	98.0004	4.43	171.307	0.99	87.6882	1.52	58.778	2.09	0.651316	23.915	120	75	12.1	142.81	4.96151	4296.74	8.36561	0
108940067	1	48	0	165	21	16	19	45.1	21.9	9.7	2	4.2	88	293	5.23	94.2173	4.2	162.413	0.99	87.6882	1.2	46.4037	2.15	0.825	22.8615	118	70	12.1	164.88	5.10522	4130.87	8.32624	0
112220153	0	37	0	74	23	16	21			11.2	2.4	3.89	72	215	4.67	84.129	4.34	167.827	0.63	55.8016	1.52	58.778	2.21	0.414474	19.7453	107	60	12.1	120.105	4.78837	2347.27	7.76101	0
115530040	1	25	0	52	20	14	19			6.7	1.5	3.95	46	153	4.55	81.9672	4.31	166.667	0.71	62.8875	1.66	64.1918	2.13	0.427711	17.6593	99	57	12.1	106.409	4.66729	2577.36	7.85452	0
110200189	1	58	1	66	36	19	19			10.8	1.6	3.83	86	366	4.88	87.9121	4.23	163.573	1.98	175.376	0.78	30.1624	2.41	2.53846	24.3037	110	82	11.8	238.377	5.47385	7708.85	8.95012	1
100052274	1	59	1	82	35	17	34	48.8	36.5	4.4	0.5	4.03	75	340	7.14	128.625	6.34	245.166	5.58	494.243	0.96	37.123	2.88	5.8125	22.4204	174	78	11.4333	424.732	6.05146	31786.1	10.3668	1
100065632	1	30	1	77	15	25	26			11.6	1.9	4.3	97	307	5.59	100.703	3.62	139.985	1.56	138.175	0.84	32.4826	1.92	1.85714	24.2516	131	76	12.1667	216.99	5.37985	6957.31	8.84755	1
115280019	1	64	1	86	69	29	22			15.5	1.7	6.1	93	326	5.26	94.7577	3.47	134.184	2.82	249.779	0.86	33.256	1.98	3.27907	24.8445	112	79	12.1333	191.168	5.25315	11834.2	9.37875	1
108833099	1	47	1	72	35	21	20	39.9	27	14.1	2.2	4.59	68	428	6.79	122.32	5.84	225.831	8.33	737.821	1.05	40.6032	2.36	7.93333	23.737	140	79	11.8	340.167	5.82944	45125.2	10.7172	1
100052509	0	65	0	98	22	38	34	44.1	29.9	9	1.3	4.37	57	230	5.41	97.4599	5.43	209.977	1.51	133.747	1.09	42.15	3.11	1.38532	20.3894	130	75	11.4333	242.756	5.49206	6517.47	8.78224	0
105090144	1	77	1	147	18	15	17	45.1	30.8	6.4	1.4	3.21	67	266	5.13	92.4158	4.92	190.255	1.22	108.06	1.64	63.4184	2.71	0.743902	21.121	99	60	11.4333	138.624	4.93176	4993.24	8.51584	0
20106270	0	23	0	73	36	25	23			10.3	1.9	2.55	56	178	4.82	86.8312	5.68	219.644	1.41	124.889	1.5	58.0046	3.09	0.94	21.2788	100	60	11.4333	164.4	5.1023	5422.14	8.59825	0
104480783	0	47	1	88	48	50	33			14.6	1.5	3.1	76	396	4.75	85.5702	3.78	146.172	1.9	168.291	0.97	37.5097	1.76	1.95876	24.2415	130	72	12.1667	166.73	5.11637	7200.32	8.88188	1
106010299	0	45	1	124	35	24	21	44.6	30.4	27.6	4.9	4.12	82	310	5.1	91.8753	4.19	162.026	1.65	146.147	1.01	39.0565	2.22	1.63366	23.6958	127	87	12.1333	190.573	5.25004	6713.65	8.8119	1
113680831	1	26	1	103	19	11	14			6.8	0.7	4	64	265	4.74	85.39	4.65	179.814	1.5	132.861	1.24	47.9505	2.35	1.20968	23.6559	110	72	11.8	160.106	5.07584	5672.5	8.64339	1
105360346	1	78	1	75	66	27	18	47.3	29.7	14.9	1.3	5.1	103	347	5.45	98.1805	4.99	192.962	2.81	248.893	0.98	37.8964	2.68	2.86735	22.8816	126	83	11.4667	249.96	5.5213	12218.2	9.41068	1
111630174	1	24	0	97	18	19	28	49.3	28.7	7.6	0.9	3.4	81	232	5.02	90.4342	6.06	234.339	1.22	108.06	1.93	74.6326	2.84	0.632124	21.8182	125	77	11.4667	141.977	4.95566	4886.17	8.49416	0
116220003	1	50	0	78	18	11	15	47.4	29.6	7.3	0.7	5.3	74	245	4.81	86.6511	4.95	191.415	1.19	105.403	1.01	39.0565	2.96	1.17822	24.6853	107	74	11.4667	212.338	5.35818	4566.64	8.42653	0
111630208	0	32	0	79	21	17	24			9.4	2	5.51	80	318	4.55	81.9672	5.17	199.923	1.77	156.776	1.24	47.9505	2.99	1.42742	17.7004	105	64	11.4667	170.875	5.14093	6425.24	8.76799	0
116080655	1	34	0	51	15	11	17			8.6	0.9	6.9	73	187	4.82	86.8312	4.9	189.482	0.65	57.5731	1.33	51.4308	2.78	0.488722	20.3373	97	61	11.4667	159.952	5.07488	2499.57	7.82387	0
116220005	1	50	0	94	24	16	29	41.8	30.5	14.3	1.8	4.8	117	358	8.07	145.379	6.17	238.592	1.15	101.86	2.35	90.8739	2.97	0.489362	16.8175	90	57	11.4667	190.849	5.25148	7404.17	8.9098	0
20102820	0	25	0	62	10	9	21			9.1	1.6	3.11	62	186	4.72	85.0297	6.1	235.886	0.62	54.9159	2.26	87.3937	2.69	0.274336	21.2654	98	54	11.4667	114.753	4.74278	2334.74	7.75566	0
114090646	1	37	1	50	33	20	23			8.1	2.2	2.8	64	343	5.89	106.107	4.42	170.92	1.36	120.461	1.95	75.406	1.91	0.697436	24.1117	128	83	12.1667	120.255	4.78961	6390.86	8.76262	1
113790021	1	35	1	76	39	21	16	44.5	28.4	5.7	0.7	3.93	106	351	5.81	104.666	4.43	171.307	2.62	232.064	1.09	42.15	2.2	2.40367	23.1978	111	86	12.1333	212.692	5.35985	12144.6	9.40464	1
113680622	1	54	1	90	62	105	71			12.8	2.5	4.6	67	391	5.39	97.0996	5.96	230.472	12.24	1084.15	1.1	42.5367	2.54	11.1273	23.5016	126	83	11.8	263.052	5.57235	52635	10.8711	1
108090135	1	54	0	28	14	8	16	44	30.7	12.1	2	4.28	63	285	5.41	97.4599	4.7	181.748	1.41	124.889	1.46	56.4578	2.5	0.965753	21.5858	120	76	11.8	156.87	5.05542	6085.85	8.71372	0
110200225	0	35	0	46	12	32	25			9.2	1.1	4.09	56	157	4.8	86.4709	4.66	180.201	0.91	80.6023	1.41	54.5244	2.32	0.64539	22.8331	107	70	11.8	142.892	4.96209	3484.88	8.15619	0
105130222	1	32	0	53	21	11	14			11.6	2.1	4.63	56	289	4.72	85.0297	4.56	176.334	1.12	99.2028	1.36	52.5909	2.46	0.823529	20.3894	104	62	11.8	142.55	4.95969	4217.59	8.34702	0
110200137	0	23	0	36	10	11	15			13.2	1.7	4	61	175	5.2	93.6768	5.03	194.509	0.48	42.5155	1.36	52.5909	2.6	0.352941	20.6533	80	56	11.8	173.233	5.15464	1991.36	7.59657	0
114130077	0	35	0	88	17	12	22			8.8	1.7	5.16	95	448	6.08	109.53	4.87	188.322	1.01	89.4597	1.36	52.5909	2.88	0.742647	23.1405	172	91	11.5	196.107	5.27866	4899.25	8.49684	0
114130080	0	33	0	63	22	9	22			8.7	1.9	6.64	111	336	5.74	103.405	4.91	189.869	1.07	94.7741	1.34	51.8175	2.66	0.798507	24.7815	145	88	11.5	189.447	5.24411	4900.05	8.497	0
116080289	1	35	1	57	22	14	18			22.3	2.9	4.6	87	299	5.58	100.522	4.96	191.802	2.17	192.205	1.08	41.7633	2.65	2.00926	24.4176	133	81	11.5	230.829	5.44168	9660.48	9.1758	1
116080122	0	31	0	62	21	13	18			10.4	0.7	4.4	90	230	4.92	88.6327	4.63	179.041	0.84	74.4021	1.31	50.6574	2.64	0.641221	22.7682	130	75	11.5	156.63	5.05388	3297.23	8.10084	0
100066036	1	39	1	33	41	26	27			29.1	5.6	4.49	77	394	5.14	92.5959	3.74	144.625	2.41	213.463	0.91	35.1895	1.58	2.64835	23.728	140	97	12.1667	190.28	5.24849	9882.91	9.19856	1
105130255	0	39	0	48	22	17	20			14	1.5	3.7	67	156	4.76	85.7503	4.73	182.908	1.18	104.517	1.58	61.0982	2.16	0.746835	21.9899	125	86	12.1333	128.354	4.85479	4481.19	8.40764	0
105113483	1	53	0	95	25	17	19	42.8	31.1	7.4	0.8	5	95	303	4.74	85.39	4.53	175.174	2.59	229.407	0.9	34.8028	2.08	2.87778	24.8013	133	83	12.1333	214.898	5.37016	9794.52	9.18958	0
112570407	1	50	0	142	72	36	28			6.8	2	5.41	101	462	6.4	115.295	4.87	188.322	2.46	217.892	1.34	51.8175	2.1	1.83582	19.1794	130	80	12.1333	209.509	5.34477	12560.9	9.43834	0
115280018	1	64	0	103	44	25	23			17.9	2	5.5	89	291	4.92	88.6327	4.18	161.64	1.95	172.719	0.78	30.1624	2.25	2.5	23.9904	118	78	12.1333	237.49	5.47013	7654.28	8.94302	0
113680914	0	41	0	61	15	9	13			8.6	1	2.1	64	134	4.84	87.1915	4.8	185.615	0.78	69.0877	1.74	67.2854	2.16	0.448276	17.2954	114	76	12.1333	120.264	4.78969	3011.93	8.01034	0
115280008	1	68	0	95	68	37	36			3.6	0.5	3.7	66	417	5.47	98.5408	4.09	158.159	2.47	218.778	1.11	42.9234	2.07	2.22523	21.6761	121	75	12.1333	181.546	5.20151	10779.3	9.28538	0
100307007	1	69	0	89	22	17	18			11.4	1.5	3.8	82	284	5.03	90.6143	4.02	155.452	1.29	114.26	1.07	41.3766	2.21	1.20561	23.1481	127	75	12.1333	170.219	5.13709	5176.81	8.55195	0
105113538	1	51	0	50	13	14	23	45.4	26	12.6	3	3.66	70	178	5.37	96.7393	4.98	192.575	0.66	58.4588	2.09	80.8198	2.05	0.315789	21.952	109	74	12.1333	115.254	4.74714	2827.63	7.9472	0
106660748	1	41	1	77	20	19	20	44.7	28.6	10.3	1.3	2.83	88	269	5.05	90.9746	4.31	166.667	1.38	122.232	1.43	55.2978	2.27	0.965035	21.0077	122	74	12.1333	137.098	4.9207	5560.01	8.62335	0
112570433	0	31	0	72	26	19	19			7.2	1.9	4.93	86	182	15.9	286.435	4.11	158.933	1.48	131.089	1.08	41.7633	1.99	1.37037	21.1327	129	74	12.1333	545.022	6.30083	18774.3	9.84024	0
113680651	0	25	0	87	42	19	19			11.6	1.3	3.3	86	404	4.98	89.7136	4.15	160.48	1.39	123.118	1.02	39.4432	2.23	1.36275	23.0204	118	73	12.1333	182.506	5.20678	5522.67	8.61662	0
105113996	1	39	0	50	16	9	20	44.4	28.8	4.9	0.8	5.09	65	147	5.08	91.515	4.25	164.346	0.59	52.2586	1.69	65.3519	2.2	0.349112	20.4248	116	71	12.1333	115.071	4.74555	2391.23	7.77956	0
112570438	0	33	0	93	12	14	30			8.8	2.1	5.06	68	151	5.29	95.2981	5.33	206.11	1.13	100.089	2.31	89.3271	2.14	0.489177	16.4776	122	66	12.1333	109.944	4.69997	4769.13	8.46992	0
106660829	0	47	0	57	15	7	17			8.9	1.5	4.1	69	259	5.12	92.2356	4.53	175.174	0.68	60.2303	1.75	67.6721	2.16	0.388571	20.7371	113	65	12.1333	119.379	4.78231	2777.69	7.92937	0
113680905	0	42	0	63	22	10	22			12.2	1.4	2.3	81	268	4.77	85.9305	5.07	196.056	0.92	81.488	1.88	72.6991	2.26	0.489362	17.9283	108	62	12.1333	115.869	4.75246	3501.15	8.16085	0
113680886	0	45	0	56	15	14	22			20.9	3.6	4.41	61	248	4.71	84.8496	4.62	178.654	0.89	78.8308	1.76	68.0588	2.06	0.505682	17.5566	99	60	12.1333	111.365	4.71281	3344.38	8.11504	0
108940086	0	72	0	42	12	9	21	45.8	27.2	6.9	1.4	2.01	64	122	5.3	95.4783	4.14	160.093	0.66	58.4588	1.22	47.1771	2.22	0.540984	18.1752	93	56	12.1333	162	5.0876	2790.77	7.93407	0
105142260	1	54	1	65	14	19	19	41.8	29.1	7.9	1.8	4.69	72	300	6.77	121.96	4.88	188.708	1.49	131.975	1.63	63.0317	2.41	0.91411	24.5728	111	66	11.8333	182.566	5.20711	8047.85	8.99316	1
106980079	1	71	1	78	66	29	28	47	22	14.3	3.3	4.8	85	462	8.1	145.92	5.67	219.258	1.51	133.747	1.71	66.1253	2.8	0.883041	24.6877	134	85	11.5333	241.919	5.4886	9758.13	9.18586	1
114080586	1	46	1	113	38	25	28	42.7	28.2	13.8	1.9	5.09	78	386	6.69	120.519	3.86	149.265	4.25	376.439	0.78	30.1624	1.53	5.44872	23.4596	127	76	12.1667	298.207	5.69779	22684	10.0294	1
114080673	1	46	1	91	122	49	29	43.6	29.5	9.1	1.7	4.47	89	416	5.49	98.9011	4.33	167.44	1.76	155.89	1.32	51.0441	2.17	1.33333	24.8922	121	72	12.1667	162.213	5.08891	7708.85	8.95012	1
105113497	1	53	0	74	19	17	23	44.1	28.2	14.3	2.8	5.95	93	262	5.05	90.9746	4.5	174.014	0.55	48.7157	1.58	61.0982	2.51	0.348101	22.4685	152	88	11.8333	129.552	4.86409	2215.94	7.70343	0
110593459	1	31	1	77	31	16	20			13.9	1.4	6.3	107	371	6.79	122.32	5.28	204.176	1.36	120.461	1.64	63.4184	2.28	0.829268	23.1672	135	87	11.8333	196.906	5.28273	7367.39	8.90482	1
110593363	1	26	0	59	23	22	21			16.7	1.6	4.4	83	328	5.07	91.3349	4.58	177.108	1.4	124.004	1.37	52.9776	2.4	1.0219	23.2507	135	85	11.8333	152.669	5.02827	5662.93	8.6417	0
110594465	0	44	0	42	13	11	17			4.9	1.3	6.54	59	203	5.27	94.9378	5.28	204.176	0.71	62.8875	1.74	67.2854	2.53	0.408046	21.4062	105	78	11.8333	144.044	4.97012	2985.2	8.00142	0
113680901	0	43	0	46	21	10	15			11.3	1.6	2.4	59	154	5.29	95.2981	4.72	182.521	0.56	49.6014	1.51	58.3913	2.36	0.370861	18.2707	107	68	11.8333	148.943	5.00356	2363.46	7.76788	0
110592987	0	26	0	77	37	19	20			14	2.5	2.65	91	291	4.35	78.3643	4.4	170.147	1.39	123.118	1.41	54.5244	2.32	0.985816	19.9184	105	60	11.8333	122.27	4.80624	4824.02	8.48136	0
107050188	1	44	1	51	17	16	18	42.2	26.7	5.4	1.2	3.3	87	380	5.21	93.857	4.68	180.974	0.9	79.7166	1.16	44.8569	2.87	0.775862	24.3676	140	90	11.5333	189.332	5.2435	3740.98	8.2271	1
100066107	1	40	1	77	38	21	20			25.9	5.4	2.94	92	301	5.64	101.603	4.22	163.186	0.92	81.488	1.1	42.5367	2.21	0.836364	24.8712	116	71	12.1667	194.894	5.27245	4139.73	8.32839	1
100066734	0	36	1	45	13	21	17			7.3	0.9	4.1	78	196	5.24	94.3974	4.1	158.546	0.95	84.1453	1.38	53.3643	1.8	0.688406	23.1785	100	70	12.1667	140.228	4.94327	3971.55	8.28691	1
104620678	0	51	1	51	45	15	17	43.8	32.8	8.7	0.9	3.88	70	306	5.44	98.0004	5.88	227.378	3.28	290.523	1.21	46.7904	2.34	2.71074	24.7242	123	66	11.8667	238.117	5.47276	14235.7	9.56351	1
20106064	0	28	1	81	141	101	68	44.3	26.2	13.1	2.3	7.47	116	340	5.36	96.5592	4.84	187.162	1.27	112.489	1.02	39.4432	2.81	1.2451	22.9209	107	82	11.5333	229.091	5.43412	5430.92	8.59986	0
100065717	1	32	1	67	44	29	36			18	2.3	4.5	103	298	5.24	94.3974	5.09	196.829	1.17	103.632	1.63	63.0317	2.19	0.717791	24.5139	164	98	12.1667	147.387	4.99306	4891.27	8.49521	1
114080469	1	25	1	49	39	20	25	42.5	25.5	21.5	2.2	3.9	87	244	4.8	86.4709	3.55	137.278	0.95	84.1453	1.35	52.2042	1.6	0.703704	23.0132	136	88	12.1667	113.693	4.7335	3638.06	8.19921	1
103862303	1	45	1	74	90	29	29			13.6	2.1	5.4	92	471	5.1	91.8753	4.29	165.893	3.52	311.78	1.08	41.7633	2.32	3.25926	24.6117	134	76	11.8667	182.475	5.20661	14322.5	9.56958	1
100308099	1	27	0	80	348	62	35					4.6	98	475	5.04	90.7945	5.5	212.684	3.2	283.437	1.18	45.6303	2.73	2.71186	23.874	120	90	11.5333	211.597	5.35468	12867.2	9.46244	0
110593283	1	23	1	120	23	24	23	40.2	27.1	11.4	1.5	4.85	99	310	5.01	90.254	4.83	186.775	0.8	70.8592	1.52	58.778	2.81	0.526316	22.8859	120	80	11.5333	143.397	4.96562	3197.66	8.07018	0
107860405	1	46	0	117	16	39	44	40.6	31.5	4.9	0.9	4.09	66	211	5.04	90.7945	4.74	183.295	0.83	73.5164	1.46	56.4578	2.8	0.568493	23.3762	126	70	11.5333	147.386	4.99305	3337.44	8.11296	0
114080804	1	41	1	78	60	21	21	46.2	27.8	6.2	0.7	3.7	82	334	5.69	102.504	5.01	193.735	3.85	341.01	0.93	35.9629	2.06	4.13978	23.768	138	89	12.1667	276.1	5.62076	17477.4	9.76867	1
100066081	1	40	1	85	18	17	21			11.7	1.9	3.8	88	366	5.11	92.0555	3.9	150.812	2.41	213.463	0.92	35.5762	1.59	2.61957	22.6474	116	78	12.1667	195.118	5.2736	9825.23	9.19271	1
105390857	1	46	1	66	163	14	24	40.9	29.7	3.5	1.4	3.19	80	371	5.45	98.1805	4.71	182.135	1.88	166.519	0.97	37.5097	2.43	1.93814	24.5409	140	90	11.8667	238.366	5.47381	8174.46	9.00877	1
108833091	0	52	1	101	50	23	24	42.6	28.8	6.6	1.3	4.05	96	340	6.95	125.203	5.56	215.004	2.83	250.664	0.87	33.6427	3.12	3.25287	23.5955	140	99	11.5667	400.073	5.99165	15691.9	9.6609	1
100066098	1	40	1	68	29	31	22			18.6	2.1	3.7	75	369	4.48	80.7062	3.93	151.972	1.18	104.517	1.17	45.2436	2.16	1.00855	23.4509	120	71	12.1667	135.545	4.9093	4217.59	8.34702	1
113170220	1	36	1	69	44	43	28	47.4	20.6	14.9	1.4	5.8	80	262	5.54	99.8018	3.88	150.039	2.23	197.52	1.04	40.2166	1.79	2.14423	21.7541	103	60	12.1667	186.169	5.22665	9856.43	9.19588	1
103862145	1	33	1	72	39	14	16			17	1.4	5.3	108	339	5.03	90.6143	4.54	175.561	1.98	175.376	1.08	41.7633	2.28	1.83333	23.6636	125	80	11.8667	190.458	5.24943	7945.81	8.9804	1
100570879	0	44	1	109	12	18	22	43.5	35.1	12.2	1.7	6.72	60	219	5.5	99.0812	5.3	204.95	0.81	71.7449	1.34	51.8175	2.89	0.604478	22.2928	146	81	11.5667	195.944	5.27783	3554.29	8.17591	1
105113396	0	53	0	67	17	23	30	43.7	32.9	11.4	2.6	2.66	75	219	6.77	121.96	3.3	127.61	0.74	65.5447	1.37	52.9776	1.36	0.540146	24.093	138	85	12.1667	146.886	4.98966	3996.92	8.29328	0
114080532	1	75	1	112	126	22	29	45.5	27.5	9.4	1.3	4.4	79	359	5.33	96.0187	4.29	165.893	1.31	116.032	1.82	70.379	1.81	0.71978	20.0801	113	83	12.1667	113.165	4.72885	5570.62	8.62526	0
104480907	1	35	0	75	13	8	13			9.8	1.1	3.6	61	241	4.63	83.4084	4.35	168.213	0.99	87.6882	1.69	65.3519	1.7	0.585799	17.9649	127	82	12.1667	107.345	4.67605	3656.97	8.20439	0
100065564	1	27	0	57	32	31	23			11.8	1.7	5.3	87	268	5.04	90.7945	3.23	124.903	1.01	89.4597	1.2	46.4037	1.32	0.841667	22.9238	117	77	12.1667	122.194	4.80561	4061.22	8.30924	0
100065591	1	28	0	75	21	10	15			15	3.1	3.06	78	312	5	90.0739	3.69	142.691	0.65	57.5731	1.14	44.0835	1.9	0.570175	24.3242	124	76	12.1667	145.777	4.98208	2592.91	7.86054	0
104480903	1	34	0	60	21	18	26			24.2	4.6	2.38	72	81	5.05	90.9746	3.79	146.558	0.64	56.6873	1.85	71.5391	1.66	0.345946	18.3655	125	76	12.1667	93.1875	4.53461	2578.55	7.85498	0
114080864	1	44	0	37	19	9	16			10.1	1	3.8	73	223	4.03	72.5995	3.43	132.637	0.7	62.0018	1.28	49.4973	1.45	0.546875	20.8849	110	73	12.1667	97.272	4.57751	2250.65	7.71897	0
114090443	0	44	0	44	12	18	17			11.6	1.3	3.7	57	220	4.67	84.129	3.68	142.305	1.14	100.974	1.06	40.9899	1.72	1.07547	20.3007	115	71	12.1667	146.035	4.98385	4247.43	8.35407	0
114090722	1	34	0	54	13	13	21			17.9	2.1	3.2	57	146	4.46	80.3459	4.4	170.147	1	88.574	1.47	56.8445	1.92	0.680272	24.9219	113	70	12.1667	120.246	4.78954	3558.28	8.17703	0
100308014	1	46	0	83	14	17	23			17.9	2.5	3.1	52	167	5.38	96.9195	4.34	167.827	1.08	95.6599	1.67	64.5785	1.56	0.646707	18.5178	118	68	12.1667	125.937	4.83578	4635.65	8.44153	0
100111009	0	42	0	53	10	11	22			8.3	1.3	5.33	71.3	217	4.97	89.5334	3.94	152.359	0.46	40.744	1.58	61.0982	1.62	0.291139	18.5327	114	67	12.1667	111.633	4.71522	1823.98	7.50877	0
105113990	1	35	0	64	42	27	30	41.5	30.6	12.9	2.7	3.46	63	152	4.19	75.4819	4	154.679	1.07	94.7741	1.34	51.8175	1.85	0.798507	23.3295	116	67	12.1667	112.66	4.72437	3576.87	8.18224	0
114080495	0	40	1	64	14	38	25	45	28	8.7	0.7	5.2	82	335	5.47	98.5408	4.59	177.494	1.63	144.376	1.09	42.15	2.17	1.49541	23.1891	101	65	12.1667	207.478	5.33503	7113.44	8.86974	1
100066693	0	32	0	37	16	18	19			8.1	1.7	3.14	68	234	4.77	85.9305	3.56	137.664	0.74	65.5447	1.1	42.5367	1.63	0.672727	20.1286	102	65	12.1667	139.051	4.93484	2816.14	7.94312	0
114080893	1	53	0	52	16	14	16			12.8	1.3	3.9	49	151	4.87	87.7319	3.92	151.585	0.71	62.8875	1.44	55.6845	1.63	0.493056	19.313	107	64	12.1667	119.413	4.78259	2758.62	7.92249	0
100065677	1	31	0	71	22	17	23			16.1	3.1	5.02	76	297	5.08	91.515	3.99	154.292	0.86	76.1736	1.35	52.2042	1.76	0.637037	19.3612	107	64	12.1667	135.239	4.90704	3485.52	8.15637	0
103862165	1	34	1	90	28	26	21			15.6	2.6	3.91	95	411	5.39	97.0996	4.57	176.721	2.77	245.35	0.97	37.5097	2.54	2.85567	23.6276	131	72	11.8667	228.735	5.43256	11911.7	9.38528	1
104480779	1	65	1	119	35	21	17			13.4	1.4	3.1	108	383	4.84	87.1915	4.72	182.521	1.19	105.403	1.23	47.5638	2.81	0.96748	23.845	146	81	11.6	167.294	5.11975	4595.12	8.43275	1
108070798	0	29	1	57	28	20	23	43.5	28.5	8.1	0	4.53	86	354	5.26	94.7577	5.27	203.79	5.69	503.986	0.78	30.1624	1.78	7.29487	24.858	130	92	12.2	320.111	5.76867	23878.3	10.0807	1
100066105	1	40	1	48	25	15	28			8.5	1.1	5.3	109	294	4.94	88.993	4.64	179.428	0.81	71.7449	1.47	56.8445	2.08	0.55102	22.2575	125	80	12.1667	140.451	4.94486	3192.4	8.06853	0
104620632	0	53	1	84	28	12	22	45.2	29.8	15.2	1.9	4.8	110	373	6.32	113.853	5.48	211.91	0.83	73.5164	2.13	82.3666	2.41	0.389671	23.2335	126	80	11.8667	146.459	4.98675	4185.04	8.33927	1
106053275	0	47	1	84	39	10	16	45.2	35.4	12.9	1.6	7.14	96	370	16.36	294.722	5.8	224.285	4.43	392.383	0.9	34.8028	3.1	4.92222	22.8287	134	76	11.6	949.659	6.8561	57821.8	10.9651	1
110310997	0	48	0	50	11	8	13			7.8	1.3	3.3	67	182	4.8	86.4709	3.69	142.691	0.93	82.3738	1.24	47.9505	1.76	0.75	20.5182	122	83	12.2333	128.66	4.85718	3561.47	8.17793	0
100066353	1	48	0	51	30	18	21	47.1	24.9	11.4	1.1	4	104	475	4.96	89.3533	3.89	150.425	2.08	184.234	1.12	43.3101	1.71	1.85714	22.8185	114	80	12.2333	155.172	5.04453	8230.95	9.01566	0
109360100	1	57	0	71	58	24	25	43.9	28.1	13.4	1.4	3.7	104	210	5.01	90.254	3.87	149.652	1.9	168.291	0.92	35.5762	1.86	2.06522	21.4536	127	80	12.2333	189.828	5.24612	7594.45	8.93517	0
108070791	1	32	0	58	46	24	29	44.4	30.6	25.8	1.8	6.2	100	489	5.49	98.9011	4.96	191.802	4.07	360.496	1.08	41.7633	1.76	3.76852	24.4116	128	72	12.2333	227.106	5.42542	17826.7	9.78845	0
110311019	0	29	0	65	16	11	18			11.5	1.2	2.6	66	235	4.77	85.9305	3.93	151.972	1.11	98.3171	1.37	52.9776	1.68	0.810219	19.2329	96	70	12.2333	123.251	4.81422	4224.22	8.34859	0
100066598	1	74	0	64	21	11	21	44.6	24.6	8.9	1.9	5.99	92	322	7.59	136.732	3.63	140.371	0.74	65.5447	1.17	45.2436	1.89	0.632479	19.9449	104	70	12.2333	212.11	5.35711	4481.03	8.40761	0
114740058	0	42	0	42	20	31	25			10.8	1.7	4.59	64	178	5	90.0739	4.16	160.866	1.12	99.2028	1.15	44.4702	1.87	0.973913	21.7574	114	67	12.2333	162.916	5.09324	4467.79	8.40465	0
116060006	0	56	0	60	25	35	28			9.6	1.4	4.2	91	245	4.91	88.4525	3.38	130.704	0.74	65.5447	1.34	51.8175	1.34	0.552239	20.3816	118	62	12.2333	111.556	4.71452	2898.8	7.97205	0
101880310	1	26	1	45	23	15	22	44.2	28.8	8.4	1.9	5.46	69	251	4.85	87.3716	3.05	117.943	1.42	125.775	1.02	39.4432	1.28	1.39216	22.6843	130	85	12.2	130.629	4.87236	5494.59	8.61152	1
101530636	1	84	0	68	23	14	21	43.8	27.2	8.5	1	6.4	128	262	5.87	105.747	3.4	131.477	0.75	66.4305	1.15	44.4702	1.6	0.652174	20.7157	158	74	12.2	156.321	5.05191	3512.4	8.16406	0
105890489	0	59	0	47	13	8	15	44.2	31.8	9.2	1.2	5.3	64	187	5.06	91.1547	4.87	188.322	0.7	62.0018	1.66	64.1918	1.67	0.421687	17.898	109	62	12.2	133.712	4.89569	2825.88	7.94657	0
114080676	1	31	1	69	30	16	23	45.4	28.5	12.5	2.8	4.87	96	244	4.47	80.526	3.82	147.718	0.79	69.9734	1.42	54.9111	2.07	0.556338	21.8717	118	80	12.1667	108.313	4.68503	2817.34	7.94355	0
103862111	1	32	0	80	26	19	26			9	0.9	7.6	107	420	5.08	91.515	4.61	178.268	0.96	85.031	1.48	57.2312	2.49	0.648649	23.5185	150	90	11.8667	142.528	4.95954	3890.81	8.26637	0
105113509	1	60	0	56	15	12	19	45.4	27.8	17.1	3	5.76	97	230	5.95	107.188	5.16	199.536	1.18	104.517	1.56	60.3248	2.39	0.75641	21.4187	131	74	11.8667	177.272	5.17769	5601.49	8.63079	0
103862044	1	28	1	82	84	29	25			7.8	0.5	4.4	90	570	4.99	89.8937	4.89	189.095	1.75	155.004	1.07	41.3766	2.6	1.63551	22.394	119	71	11.8667	205.411	5.32501	6966.96	8.84893	1
103862185	1	35	0	69	19	12	18			16.3	1.6	2.9	93	331	5.23	94.2173	4.62	178.654	1.51	133.747	1.01	39.0565	2.39	1.49505	23.5429	119	68	11.8667	215.487	5.3729	6300.62	8.7484	0
105113599	1	61	0	69	27	13	20	41.3	30.4	10.5	1.8	6.33	104	279	4.9	88.2724	4.98	192.575	1.46	129.318	1.59	61.4849	2.48	0.918239	24.3375	114	66	11.8667	138.238	4.92898	5707.6	8.64955	0
103862053	1	29	0	79	16	13	19			12.9	2	3.1	101	236	4.85	87.3716	4.62	178.654	0.78	69.0877	1.28	49.4973	2.52	0.609375	19.168	102	63	11.8667	157.679	5.06056	3018.15	8.0124	0
103862043	1	28	0	87	66	29	21			10.2	1.2	4.3	99	401	6.19	111.511	4.79	185.228	1.48	131.089	1.67	64.5785	2.47	0.886228	24.7856	113	62	11.8667	159.922	5.07469	7308.99	8.89686	0
103862373	0	30	0	27	6	16	23			12.7	1.1	5.8	100	394	5.14	92.5959	5.55	214.617	1.96	173.605	1.12	43.3101	2.56	1.75	22.2837	103	60	11.8667	229.423	5.43557	8037.56	8.99188	0
113680596	0	33	0	85	20	14	18			10.8	0.9	4	83	393	4.85	87.3716	5.24	202.63	1.55	137.29	1.08	41.7633	2.72	1.43519	20.9568	125	80	11.6333	211.957	5.35638	5997.61	8.69912	0
100126017	1	39	0	86	16	15	21	43.6	22	11	1.7	3.88	84	236	5.62	101.243	5.1	197.216	0.66	58.4588	1.3	50.2707	2.67	0.507692	22.4426	116	69	11.6333	198.592	5.29125	2959.27	7.9927	0
106053385	1	69	1	119	38	30	25			5.9	1.4	3.3	60	213	5.26	94.7577	5.01	193.735	2.24	198.406	1.09	42.15	2.97	2.05505	22.3478	137	87	11.6	217.769	5.38343	9400.23	9.14849	1
115300049	1	66	1	62	35	17	15	46.7	32.7	9.8	3.5	4.66	93	315	10.36	186.633	5.7	220.418	1.06	93.8884	3.99	154.292	0.62	0.265664	24.8536	139	90	12.2667	133.309	4.89267	8761.34	9.0781	1
100065834	1	34	1	76	36	27	25			11.3	1.4	5.84	91	291	5.77	103.945	4.28	165.507	2.54	224.978	0.8	30.9358	2.22	3.175	21.8517	123	68	12.1667	278.054	5.62781	11692.7	9.36672	1
105113575	1	48	1	61	38	15	23	42.8	27.2	7.1	0.9	4.7	71	348	4.7	84.6694	4.99	192.962	2.71	240.035	1.13	43.6968	2.37	2.39823	24.9259	117	78	11.9	186.947	5.23083	10161.8	9.22639	1
100131179	1	72	1	80	17	20	22			10.2	1.7	6.24	68	261	5	90.0739	5.31	205.336	0.73	64.659	1.45	56.0712	2.8	0.503448	24.4141	119	62	11.6667	164.928	5.10551	2912.04	7.97661	1
106053214	1	78	1	112	35	22	19	38.3	38.7	10.4	1.3	6	111	252	6.35	114.394	3.38	130.704	0.98	86.8025	1.14	44.0835	1.4	0.859649	23.1556	140	64	12.2667	169.584	5.13335	4964.83	8.51013	1
114090758	1	25	1	38	17	23	21			10.3	1.3	3.8	64	285	5.5	99.0812	4.02	155.452	1.68	148.804	1.29	49.884	1.95	1.30233	21.4354	112	78	12.1667	154.382	5.03943	7371.86	8.90542	0
109580029	1	38	1	82	37	17	21	42.4	28.3	12.2	2.5	3.18	69	317	5.19	93.4967	5.59	216.164	2.27	201.063	1.48	57.2312	2.56	1.53378	24.315	139	86	11.9	176.57	5.17372	9399.35	9.1484	1
106770106	0	27	0	97	18	19	19	41.3	21.7	9	2.4	2.5	84	300	5.32	95.8386	5.69	220.031	1.17	103.632	1.49	57.6179	3.05	0.785235	24.0928	150	90	11.6667	182.994	5.20945	4965.95	8.51036	0
102330756	1	54	0	102	33	17	17	49.3	27.6	21.6	3.6	3.88	110	354	4.61	83.0481	4.47	172.854	1.27	112.489	1.2	46.4037	2.7	1.05833	21.0179	117	81	11.6667	154.677	5.04134	4671	8.44913	0
115590046	1	56	0	52	38	17	26	46.5	27.5	18.3	2.6	4.5	65	306	5.41	97.4599	5.85	226.218	0.87	77.0593	2.04	78.8863	2.92	0.426471	19.0678	130	76	11.6667	139.74	4.93979	3755.1	8.23087	0
115590018	0	28	0	94	25	22	23	49.4	27.6	10.2	0.8	5.98	105	209	5.33	96.0187	5.71	220.804	1.73	153.233	1.43	55.2978	3	1.20979	24.6793	123	70	11.6667	191.702	5.25594	7356.62	8.90336	0
115590069	0	42	0	47	14	24	30			9.4	2.4	4.82	79	230	5.42	97.6401	5.25	203.016	0.93	82.3738	1.52	58.778	2.87	0.611842	22.6536	108	68	11.6667	168.622	5.12766	4021.49	8.29941	0
115590008	0	28	0	82	16	18	17	42	27	16.9	1.7	4.3	87	303	5.36	96.5592	5.13	198.376	1.74	154.119	1.08	41.7633	2.94	1.61111	22.5925	117	66	11.6667	229.328	5.43515	7440.79	8.91473	0
115590041	1	35	0	88	18	18	17	45.3	24.7	8.8	0.8	6.3	100	257	5.06	91.1547	5.4	208.817	1.35	119.575	1.28	49.4973	3.01	1.05469	21.8359	108	61	11.6667	192.28	5.25895	5449.91	8.60335	0
105280124	1	70	0	88	23	13	18	46.1	25.9	10.3	0.7	4.5	80	263	5.11	92.0555	4.69	181.361	1.13	100.089	1.13	43.6968	2.68	1	19.9432	112	61	11.6667	191.035	5.25246	4606.85	8.4353	0
115590095	0	29	0	66	25	10	16			10.7	2.2	3.53	77	155	5.03	90.6143	4.79	185.228	1.1	97.4314	1.3	50.2707	2.77	0.846154	18.0726	103	60	11.6667	166.939	5.11763	4414.34	8.39261	0
115590017	0	30	1	72	19	17	21	42.2	32.5	10.2	1.6	3.33	93	390	4.82	86.8312	5	193.349	2.57	227.635	0.96	37.123	2.77	2.67708	24.2709	105	60	11.6667	226.123	5.42108	9882.91	9.19856	1
115590019	0	27	0	63	24	23	23	45.2	31.8	8.8	1.2	3.57	81	323	4.94	88.993	4.72	182.521	1.71	151.461	1	38.6698	3.06	1.71	23.1959	114	60	11.6667	210.023	5.34722	6739.5	8.81574	0
105113864	1	29	0	48	16	15	21	46.5	28.7	8.7	1.8	3.03	84	342	5.07	91.3349	4.23	163.573	0.9	79.7166	1.89	73.0858	1.64	0.47619	23.2508	125	83	12.3	102.208	4.62701	3640.45	8.19986	0
105113983	1	39	0	42	14	11	17	45.6	23.4	8.1	1.3	3.6	65	159	4.81	86.6511	4.57	176.721	0.59	52.2586	1.9	73.4725	1.85	0.310526	18.9051	113	72	12.3	104.209	4.6464	2264.13	7.72495	0
104100542	1	30	0	42	18	12	19	44	32	12.8	1.3	4	55	223	4.49	80.8863	3.94	152.359	0.64	56.6873	1.4	54.1377	1.81	0.457143	19.2607	113	60	12.3	113.819	4.73461	2292.62	7.73745	0
106053183	0	45	0	77	40	21	22	44.9	30.1	20.4	1.9	7.9	115	302	5.45	98.1805	4.88	188.708	1.42	125.775	1.79	69.2189	1.91	0.793296	20.3618	142	92	12.2667	133.833	4.89659	6174.33	8.72816	0
105113442	1	66	0	51	29	18	26	47.4	26.5	10.2	2.6	4.67	90	233	5.7	102.684	3.64	140.758	1.37	121.346	1.12	43.3101	1.69	1.22321	23.4375	143	88	12.2667	166.862	5.11717	6230.18	8.73716	0
100193957	0	34	0	61	19	12	16			15.1	3.1	2.63	52	150	5.44	98.0004	3.96	153.132	0.89	78.8308	1.69	65.3519	1.64	0.526627	21.3965	117	75	12.2667	114.817	4.74334	3862.72	8.25913	0
105113797	1	27	0	53	22	19	21	49.3	25.7	9.7	1.7	3.84	77	281	5.13	92.4158	4.51	174.401	0.75	66.4305	1.93	74.6326	1.8	0.388601	19.0451	119	73	12.2667	107.978	4.68193	3069.61	8.02931	0
115300101	1	74	1	44	15	17	17			5	0.5	7.6	63	167	5.53	99.6217	4.5	174.014	2.49	220.549	1.04	40.2166	1.76	2.39423	22.0181	104	69	12.2667	215.528	5.37309	10985.7	9.30435	1
105113467	1	54	0	69	15	20	22	46.1	33.8	9.7	2	4.27	90	228	5.12	92.2356	3.66	141.531	0.94	83.2595	1.13	43.6968	1.92	0.831858	21.7993	106	65	12.2667	149.373	5.00644	3839.75	8.25316	0
104920608	0	23	0	113	16	16	21	44.5	35.6	8.1	1.4	4.5	75	165	4.74	85.39	4.64	179.428	0.67	59.3446	2.01	77.7262	1.82	0.333333	18.8942	92	60	12.2667	98.5596	4.59066	2533.72	7.83744	0
115300080	1	62	0	56	29	24	23			6.6	0.9	4.7	54	211	5.07	91.3349	3.94	152.359	1.11	98.3171	1.35	52.2042	1.91	0.822222	21.1773	105	60	12.2667	133.281	4.89246	4489.89	8.40958	0
109330139	0	40	0	56	14	10	17	45.7	27.3	17.9	2.3	3.1	61	149	4.84	87.1915	3.71	143.465	0.55	48.7157	1.55	59.9381	1.53	0.354839	18.2654	107	58	12.2667	104.349	4.64774	2123.8	7.66096	0
113170201	0	50	0	107	22	14	27	43.9	30.1	10.5	1.2	2.6	94	275	5.13	92.4158	3.96	153.132	1.39	123.118	1	38.6698	2.1	1.39	23.738	160	110	12.1667	182.983	5.20939	5689.01	8.64629	0
100065839	1	34	0	65	205	49	35			14.2	1.9	5.2	94	317	5.23	94.2173	4.32	167.053	1.22	108.06	1.36	52.5909	2.15	0.897059	21.5081	134	107	12.1667	149.639	5.00823	5090.57	8.53514	0
105113528	1	46	0	80	21	18	24	48.2	25.5	12.2	2.6	4.06	70	287	5.22	94.0371	4.3	166.28	1.15	101.86	1.5	58.0046	1.98	0.766667	21.0019	130	99	12.1667	134.787	4.90369	4789.31	8.47414	0
20103329	0	53	0	60	26	18	27	44.1	32.9	12.2	1.5	4.5	83	356	5.25	94.5776	4.56	176.334	1.21	107.174	1.46	56.4578	1.94	0.828767	23.3532	137	93	12.1667	147.696	4.99516	5068.15	8.53073	0
100065639	1	30	0	87	35	18	19			13.8	2	2.9	77	340	4.47	80.526	4.53	175.174	0.99	87.6882	1.39	53.751	2.14	0.71223	23.583	160	90	12.1667	131.217	4.87685	3530.59	8.16922	0
100065618	1	30	0	87	81	42	37			7	1.2	6.97	98	325	5.7	102.684	4.35	168.213	0.86	76.1736	1.38	53.3643	1.97	0.623188	22.9178	134	84	12.1667	161.839	5.0866	3910.91	8.27153	0
105113435	1	53	1	92	135	105	65	43.4	31	10	1.9	4.51	71	303	5.34	96.1989	4.38	169.374	1.57	139.061	1.52	58.778	2.26	1.03289	20.9532	126	80	12.1667	138.602	4.93161	6688.76	8.80818	0
109810121	0	33	0	51	18	13	16			11.1	2	2.33	71	195	4.68	84.3091	4.23	163.573	0.84	74.4021	1.38	53.3643	2.16	0.608696	21.7284	122	78	12.1667	129.213	4.86146	3136.39	8.05083	0
105113436	1	61	0	64	41	16	22	47.1	29.6	26.9	4.5	3.41	81	277	5.73	103.225	4.85	187.548	0.72	63.7733	2.08	80.4331	2.21	0.346154	19.3499	134	77	12.1667	120.346	4.79037	3291.49	8.09909	0
100065741	1	33	0	65	23	15	19			9.6	1.7	4.44	91	329	4.81	86.6511	4.19	162.026	1.62	143.49	0.92	35.5762	2.17	1.76087	22.8571	118	76	12.1667	197.32	5.28482	6216.77	8.73501	0
106240900	1	79	0	57	24	10	20	49.7	26.7	20.8	3.7	4.31	88	320	4.93	88.8128	4.11	158.933	0.98	86.8025	1.51	58.3913	2.22	0.649007	18.9489	118	75	12.1667	120.868	4.7947	3854.59	8.25702	0
100081028	1	37	0	77	21	18	22	44	34	8	1.6	5.52	74	279	4.8	86.4709	4.34	167.827	0.97	85.9167	1.53	59.1647	2.11	0.633987	20.6946	125	75	12.1667	122.642	4.80927	3714.65	8.22004	0
105113541	1	46	0	116	25	19	25	47	31.2	8.9	1.5	4.24	78	178	5.77	103.945	4.78	184.841	1.4	124.004	1.65	63.8051	1.95	0.848485	24.8442	139	75	12.1667	150.563	5.01438	6444.79	8.77103	0
100066692	0	32	0	51	8	11	23			8.9	2.3	3.2	89	236	5.09	91.6952	4.82	186.388	0.59	52.2586	1.8	69.6056	2.12	0.327778	20.3802	107	74	12.1667	122.77	4.81031	2395.93	7.78153	0
100065699	1	31	0	86	16	14	30			16	3	4.04	88	318	5.01	90.254	4.44	171.694	0.59	52.2586	1.56	60.3248	2.03	0.378205	19.467	132	74	12.1667	128.438	4.85545	2358.28	7.76569	0
107591038	1	35	0	80	16	19	23			17.8	3.4	3.11	88	154	4.97	89.5334	3.71	143.465	1.16	102.746	1.39	53.751	1.94	0.834532	19.2042	116	73	12.1667	119.485	4.78319	4599.59	8.43372	0
111900025	0	27	0	49	17	13	18	44.3	28.7	9.9	1.6	2.57	57	182	5.23	94.2173	3.98	153.906	1	88.574	1.09	42.15	2.04	0.917431	18.6334	111	71	12.1667	172.011	5.14756	4172.6	8.33629	0
20103341	0	36	0	83	17	14	18			11.7	2.7	3.03	56	175	4.82	86.8312	4.75	183.681	0.87	77.0593	1.69	65.3519	2.03	0.514793	20.0137	100	70	12.1667	122.026	4.80423	3345.58	8.11539	0
100066640	1	78	0	46	17	9	16			9.6	1.9	2.8	75	343	4.93	88.8128	4.36	168.6	0.53	46.9442	1.55	59.9381	1.93	0.341935	20.3125	106	70	12.1667	124.911	4.8276	2084.62	7.64234	0
100065877	1	35	0	78	18	19	20			19.3	2.3	3.3	107	294	4.46	80.3459	4.05	156.613	0.95	84.1453	0.97	37.5097	2.16	0.979381	24.4796	126	70	12.1667	167.732	5.12237	3380.36	8.12574	0
100065762	1	33	0	131	24	25	27			11.4	2.1	4.16	81	277	4.73	85.2099	5.42	209.59	0.97	85.9167	1.84	71.1524	2.2	0.527174	18.9976	119	69	12.1667	125.499	4.8323	3660.48	8.20535	0
111500090	0	49	0	57	25	11	21	46	31	12.7	1.5	5.1	71	173	5.02	90.4342	5.66	218.871	1.35	119.575	2	77.3395	2.11	0.675	19.3499	95	68	12.1667	127.964	4.85175	5406.83	8.59542	0
113170246	1	37	0	46	13	12	15	42.9	28.1	12.1	1.5	5.3	69	230	4.88	87.9121	4.3	166.28	0.72	63.7733	1.39	53.751	2.17	0.517986	20.0759	102	67	12.1667	135.979	4.9125	2803.22	7.93852	0
100065781	1	33	0	63	45	22	23			14.3	2.7	4.48	72	350	4.98	89.7136	4.16	160.866	0.59	52.2586	1.26	48.7239	2.12	0.468254	23.2781	116	66	12.1667	148.099	4.99788	2344.15	7.75968	0
114090770	0	44	0	63	13	12	22			12.9	1.7	3.6	71	201	4.93	88.8128	4.28	165.507	0.99	87.6882	1.62	62.645	1.93	0.611111	15.8675	102	64	12.1667	117.321	4.76491	3893.92	8.26717	0
104480915	1	36	0	56	25	14	21			10.3	1.4	3.4	61	193	4.4	79.265	4.75	183.681	1.24	109.832	1.57	60.7115	2.15	0.789809	19.4876	119	64	12.1667	119.907	4.78672	4352.91	8.3786	0
106170228	0	51	0	45	12	14	19			7.2	1.9	4.39	65.1	135	4.96	89.3533	4.15	160.48	0.54	47.8299	1.48	57.2312	1.95	0.364865	19.8438	114	63	12.1667	125.276	4.83052	2136.88	7.6671	0
116060016	1	23	0	94	12	12	20			18.2	2.3	3.3	79	289	4.84	87.1915	4.34	167.827	0.77	68.2019	1.61	62.2583	1.93	0.478261	17.8189	112	62	12.1667	117.519	4.7666	2973.32	7.99743	0
113170251	1	30	0	53	15	14	18	44.3	25.7	6.4	3.4	5	82	224	5.23	94.2173	4.34	167.827	0.86	76.1736	1.38	53.3643	2.24	0.623188	23.0655	108	61	12.1667	148.153	4.99825	3588.43	8.18547	0
100065643	1	30	0	109	32	27	22			10.2	1.8	4.03	81	282	5.19	93.4967	3.86	149.265	0.97	85.9167	1.13	43.6968	2.14	0.858407	22.8984	100	60	12.1667	159.689	5.07323	4016.46	8.29816	0
100066704	0	32	0	57	12	13	22			7.4	1.5	4.18	59	178	4.56	82.1474	4.43	171.307	0.95	84.1453	1.42	54.9111	2.16	0.669014	21.5668	105	58	12.1667	128.138	4.85311	3456.16	8.14791	0
100194101	0	33	0	58	14	16	23			12.9	2.6	2.62	56	166	5.18	93.3165	4.49	173.627	0.95	84.1453	1.7	65.7386	2.14	0.558824	18.4617	106	58	12.1667	123.233	4.81407	3926.07	8.27539	0
100065613	1	29	0	65	13	12	20			21.2	4	5.38	104	320	4.67	84.129	3.92	151.585	1.21	107.174	1.24	47.9505	2.06	0.975806	21.4978	100	56	12.1667	132.978	4.89018	4508.24	8.41366	0
105390767	1	31	1	78	24	22	17	44.3	26	8.4	1.3	2.6	69	304	5.12	92.2356	4.91	189.869	1.49	131.975	1.4	54.1377	2.47	1.06429	23.6668	130	90	11.9	161.742	5.086	6086.41	8.71381	1
100052473	0	76	1	109	76	23	25	41.6	33.6	6.9	0.9	3.74	79	255	5.68	102.324	6.26	242.073	3.46	306.466	1.13	43.6968	3.1	3.06195	24.7701	155	85	11.7	283.428	5.64696	15679.4	9.6601	1
109080168	1	47	1	94	16	15	20			13.8	1.4	2.4	74	266	4.8	86.4709	3.89	150.425	2.66	235.607	0.93	35.9629	1.77	2.86022	22.0707	115	88	12.3333	180.845	5.19764	10186.6	9.22882	1
103862125	1	32	0	88	28	16	18			21.5	2.2	3.4	104	319	4.73	85.2099	4.5	174.014	1.52	134.632	1.5	58.0046	1.85	1.01333	23.8437	110	75	12.3333	127.815	4.85058	5736.01	8.65452	0
105113791	1	37	0	74	16	9	18	49.8	29.2	17.3	2.1	6.8	99	411	5	90.0739	3.81	147.332	1.36	120.461	1.65	63.8051	1.46	0.824242	17.5095	117	70	12.3333	103.994	4.64434	5425.17	8.59881	0
105114017	1	36	0	67	24	21	26	44.9	29.9	8.2	2.1	4.25	61	127	4.4	79.265	3.15	121.81	0.82	72.6306	1.48	57.2312	1.38	0.554054	16.1704	108	66	12.3333	84.353	4.43501	2878.53	7.96504	0
100194424	0	27	0	55	12	11	18			8.1	1	4.6	69	120	4.96	89.3533	4.88	188.708	0.63	55.8016	2.07	80.0464	1.88	0.304348	20.9564	98	57	12.3333	105.325	4.65705	2493.03	7.82125	0
101530653	1	59	1	64	18	16	20	48.5	24.5	7.3	1.1	6.1	87	217	6.7	120.699	5.17	199.923	1.27	112.489	1.86	71.9258	2.18	0.682796	23.7007	124	80	12.2	167.746	5.12245	6788.65	8.82301	1
107591032	1	54	0	82	21	18	26			19.4	2	3.8	98	346	7.04	126.824	5.14	198.763	1.25	110.717	1.19	46.017	2.33	1.05042	21.2849	150	90	11.9	273.897	5.61275	7020.81	8.85663	0
109600030	0	48	0	68	17	10	19	40.1	32.4	6.9	1.7	3.65	87	271	5.1	91.8753	4.52	174.787	1.05	93.0027	1.3	50.2707	2.37	0.807692	21.3945	155	89	11.9	159.722	5.07343	4272.33	8.35991	0
108833367	1	74	1	115	27	30	28	43.4	31.8	9.6	1.1	5.33	75	242	5.49	98.9011	4.79	185.228	1.88	166.519	1.25	48.3372	2.58	1.504	22.3336	126	88	11.9	189.495	5.24436	8234.46	9.01608	1
114260450	0	36	0	108	17	27	25			20.9	4.3	3.11	69	319	5.26	94.7577	4.5	174.014	1.51	133.747	1.42	54.9111	2.45	1.06338	19.5502	135	79	11.9	150.144	5.0116	6336.76	8.75412	0
114260876	1	27	0	51	19	11	18			13.8	3	5.15	50	217	5.11	92.0555	5.37	207.657	0.56	49.6014	2.1	81.2065	2.61	0.266667	23.0112	115	66	11.9	117.7	4.76813	2283.04	7.73326	0
114260871	1	42	0	72	17	24	24			10.5	1.8	5.12	65	220	4.86	87.5518	5.28	204.176	0.78	69.0877	1.94	75.0193	2.52	0.402062	20.2627	98	57	11.9	119.143	4.78032	3024.38	8.01446	0
106200484	0	47	1	79	31	15	19	43	29.3	13.3	2.5	3.42	72	351	5.81	104.666	4.43	171.307	1.48	131.089	1.19	46.017	2.69	1.2437	23.0473	135	100	11.7	194.819	5.27207	6860.29	8.83351	1
104953819	1	44	0	63	42	30	26			11.5	2.7	3.69	75	364	5.66	101.964	4.61	178.268	1.26	111.603	1.38	53.3643	2.69	0.913043	22.004	162	90	11.7	170.309	5.13761	5689.73	8.64642	0
104290461	1	47	0	94	58	24	24	44.8	32.2	9.1	1.2	4.9	93	512	4.99	89.8937	5.64	218.097	3.05	270.151	1.26	48.7239	2.67	2.42063	22.7078	138	82	11.7	201.191	5.30425	12142.4	9.40446	0
106410023	0	35	0	48	45	14	18	45.9	29.1	19.4	1.8	3.9	96	303	5.73	103.225	6.01	232.405	2.06	182.462	1.54	59.5514	3.01	1.33766	23.4586	127	78	11.7	201.422	5.3054	9417.31	9.1503	0
106200463	1	77	0	81	11	13	21	46.3	25	12.4	1.1	5.77	62	217	4.76	85.7503	5.25	203.016	0.99	87.6882	1.45	56.0712	2.62	0.682759	18.7535	132	62	11.7	155.238	5.04496	3759.65	8.23208	0
114260852	1	31	1	33	13	15	24			9.5	1.9	3.34	64	197	4.69	84.4893	3.94	152.359	0.59	52.2586	1.49	57.6179	1.86	0.395973	24.3796	110	63	12.3667	111.707	4.71588	2207.65	7.69968	1
105113890	1	31	1	113	114	31	29	47.4	35.7	4.5	0.4	6.01	92	366	5.1	91.8753	7.62	294.664	14.86	1316.21	0.89	34.4161	2.22	16.6966	23.1415	130	78	12.2	393.309	5.9746	60463.6	11.0098	1
103240324	1	62	1	73	28	84	45	43.5	26.5	18.3	2.5	4.32	83	282	4.74	85.39	4.46	172.467	1.06	93.8884	1.26	48.7239	2.58	0.84127	24.8163	105	60	11.9333	151.127	5.01812	4008.57	8.29619	1
100770500	0	37	1	76	73	20	24	46.1	31.9	11.2	0.9	7	92	393	5.21	93.857	5.99	231.632	3.21	284.322	1.06	40.9899	3.09	3.0283	23.9817	170	82	11.7333	265.19	5.58045	13342.8	9.49873	1
105113392	0	59	0	85	27	15	19	48.2	30.9	10.2	1.8	5.74	87	362	5.49	98.9011	3.03	117.169	1.81	160.319	0.79	30.5491	1.51	2.29114	24.4118	141	96	12.3667	189.665	5.24526	7927.86	8.97814	0
114270625	0	41	0	72	51	22	24			19.6	4.2	4.32	86	205	4.94	88.993	3.68	142.305	1.16	102.746	1.3	50.2707	1.64	0.892308	19.4565	134	95	12.3667	125.959	4.83596	4571.83	8.42767	0
114260773	1	48	0	94	22	23	22			6.1	1.9	5.4	86	243	5.89	106.107	3.72	143.852	1.06	93.8884	1.45	56.0712	1.77	0.731034	20.0819	135	94	12.3667	136.11	4.91346	4981.11	8.51341	0
105113354	1	63	0	102	36	48	29	43.6	34.3	11.1	2.9	3.45	81	277	7.91	142.497	4.03	155.839	0.7	62.0018	1.45	56.0712	1.8	0.482759	22.4221	137	90	12.3667	198.021	5.28838	4417.53	8.39334	0
114260564	1	37	0	80	26	33	24			26.1	4	4.7	72	174	5.31	95.6584	4.14	160.093	1.28	113.375	1.38	53.3643	1.91	0.927536	24.2234	140	90	12.3667	143.488	4.96625	5422.62	8.59833	0
114260701	1	26	0	46	108	21	18			13.8	2.4	3.96	70	283	5.34	96.1989	3.46	133.797	1.34	118.689	1.29	49.884	1.72	1.03876	18.5698	136	89	12.3667	129.011	4.8599	5708.88	8.64978	0
114270698	0	40	0	101	96	35	37			23.8	4.9	4	92	352	5.07	91.3349	3.47	134.184	2.22	196.634	1.28	49.4973	1.34	1.73438	24.6329	134	86	12.3667	123.802	4.81868	8979.78	9.10273	0
104920636	1	52	1	65	26	14	19	44.6	28	21.9	2.7	4.21	72	310	5.29	95.2981	3.97	153.519	3.32	294.066	1	38.6698	1.1	3.32	21.0843	128	84	12.3667	189.167	5.24263	14012	9.54767	1
114260629	1	38	0	94	16	15	20			19.3	3.9	4.6	103	252	4.42	79.6253	3.55	137.278	1.18	104.517	1.08	41.7633	1.85	1.09259	21.7469	118	83	12.3667	130.866	4.87417	4161.11	8.33354	0
114270789	0	47	0	52	28	18	22			9.1	1.1	3.7	81	352	5.4	97.2798	3.61	139.598	0.64	56.6873	1.27	49.1106	1.58	0.503937	22.1297	142	83	12.3667	138.26	4.92913	2757.27	7.92199	0
114270640	0	46	0	98	101	13	20			9.4	2.7	2.12	81	321	5.11	92.0555	4.76	184.068	1.56	138.175	2.18	84.3001	1.63	0.715596	18.7109	125	82	12.3667	100.501	4.61017	6359.9	8.75777	0
114270799	0	42	0	59	67	16	26			4.4	0.5	3.21	67	301	5.2	93.6768	4.19	162.026	1.41	124.889	1.76	68.0588	1.7	0.801136	21.5266	147	81	12.3667	111.507	4.71409	5849.62	8.67413	0
114260681	1	47	0	63	24	9	14			8.9	1.9	4.86	66	252	4.36	78.5444	3.49	134.957	0.43	38.0868	1.42	54.9111	1.71	0.302817	22.1104	153	81	12.3667	96.5211	4.56976	1495.75	7.31038	0
109370043	0	38	0	45	64	36	30			10.3	2.1	4.81	87	317	4.89	88.0922	3.66	141.531	1.91	169.176	1.23	47.5638	1.46	1.55285	19.7371	128	80	12.3667	131.064	4.87569	7451.56	8.91618	0
114260967	0	29	0	61	16	14	21			9.5	1.8	5.88	66	234	4.4	79.265	3.99	154.292	0.62	54.9159	1.72	66.512	1.89	0.360465	21.6236	142	80	12.3667	91.9382	4.52112	2176.45	7.68545	0
114270862	1	26	0	73	15	14	23			10.1	2.2	2.2	60	161	4.78	86.1106	4.48	173.241	0.9	79.7166	1.84	71.1524	1.81	0.48913	16.7842	118	79	12.3667	104.83	4.65234	3432.22	8.14096	0
114260965	0	22	0	65	7	9	16			9.5	1.2	5.4	74	181	4.93	88.8128	3.38	130.704	0.57	50.4872	1.8	69.6056	1.12	0.316667	20.0918	124	79	12.3667	83.3854	4.42347	2241.95	7.7151	0
114270788	0	33	0	70	19	22	23			9.4	0.7	4.31	91	306	4.89	88.0922	4.34	167.827	1.07	94.7741	1.65	63.8051	1.85	0.648485	20.0474	125	79	12.3667	115.855	4.75234	4174.43	8.33673	0
115400022	1	61	0	106	131	26	33			6.1	0.7	4.2	70	249	5.24	94.3974	4.64	179.428	1.54	136.404	1.76	68.0588	1.78	0.875	23.8443	112	78	12.3667	124.433	4.82377	6438.09	8.76999	0
114270819	0	38	0	50	17	9	20			21.3	3.7	2.19	57	138	4.57	82.3275	4.81	186.002	0.98	86.8025	2.04	78.8863	1.87	0.480392	18.7214	118	78	12.3667	97.0577	4.57531	3573.12	8.18119	0
114260899	1	40	0	56	19	11	16			5.5	1.4	3.99	53	194	4.93	88.8128	4.21	162.8	0.54	47.8299	1.73	66.8987	1.91	0.312139	19.5578	129	78	12.3667	108.064	4.68273	2123.96	7.66104	0
105113727	1	37	0	84	27	18	20	47.2	28.6	10.3	1.8	3.45	83	369	5.07	91.3349	3.5	135.344	2.14	189.548	0.85	32.8693	1.72	2.51765	24.3375	129	76	12.3667	188.042	5.23667	8656.19	9.06603	0
114270787	0	46	0	83	23	34	35			10.7	1.8	3.78	72	284	5.71	102.864	3.25	125.677	1.45	128.432	1.59	61.4849	1.03	0.91195	19.7561	134	76	12.3667	105.129	4.65518	6605.55	8.79567	0
114260575	1	52	0	64	23	25	22			8.4	0.9	4.4	83	332	5.55	99.982	3.18	122.97	0.88	77.9451	0.94	36.3496	1.7	0.93617	19.2699	118	74	12.3667	169.118	5.1306	3896.55	8.26785	0
114260797	1	46	0	76	15	10	15			18.7	3.1	2.94	68	184	4.8	86.4709	4.49	173.627	0.97	85.9167	2.06	79.6597	1.82	0.470874	19.5209	122	74	12.3667	94.2365	4.54581	3714.65	8.22004	0
114270653	0	35	0	56	16	10	23			12.1	3.4	4.29	75	205	5.06	91.1547	3.7	143.078	0.69	61.116	1.36	52.5909	1.83	0.507353	18.9252	115	73	12.3667	123.997	4.82026	2785.51	7.93219	0
114260589	1	31	0	105	32	23	26			4.2	1.1	6.09	71	168	4.9	88.2724	3.76	145.398	0.93	82.3738	1.77	68.4455	1.46	0.525424	19.2103	118	73	12.3667	93.7582	4.54072	3635.67	8.19855	0
114260655	1	52	0	84	27	20	26			7	1.5	4.57	84	292	4.73	85.2099	4.01	155.066	1.14	100.974	1.41	54.5244	1.83	0.808511	20.5486	118	73	12.3667	121.167	4.79717	4302	8.36684	0
114260804	1	51	0	52	10	7	14			4	0.7	4.15	53	246	4.01	72.2392	3.82	147.718	0.91	80.6023	1.18	45.6303	1.84	0.771186	19.6484	110	72	12.3667	116.93	4.76157	2911.32	7.97636	0
106181089	1	71	0	47	15	9	17	33.4	33.1	8.1	2.1	15.71	82	191	5.86	105.567	2.66	102.862	0.73	64.659	1.15	44.4702	1.23	0.634783	19.669	110	72	12.3667	122.09	4.80476	3412.91	8.13532	0
114260743	1	47	0	104	215	40	60			33	6.2	3.76	77	416	6.11	110.07	4.22	163.186	1.9	168.291	1.3	50.2707	1.62	1.46154	22.013	114	71	12.3667	178.652	5.18544	9261.89	9.13366	0
114260477	0	34	0	61	18	29	26			11.7	2.9	4.04	76	233	5.16	92.9562	3.13	121.036	0.66	58.4588	1.36	52.5909	1.47	0.485294	20.7976	115	71	12.3667	106.968	4.67253	2717.06	7.9073	0
114260425	0	34	0	44	13	11	18			9.9	1.9	3.45	73	272	4.64	83.5885	3.82	147.718	1	88.574	1.21	46.7904	1.91	0.826446	18.4704	129	71	12.3667	131.946	4.88239	3701.88	8.2166	0
114260730	1	57	0	109	28	18	24			16.3	2.5	5.08	98	237	5.07	91.3349	3.37	130.317	1.27	112.489	1.28	49.4973	1.48	0.992188	18.4725	139	71	12.3667	120.234	4.78944	5137.08	8.54424	0
20103886	0	47	0	51	20	26	25	47.4	27.6	10.9	1.4	3	66	176	4.91	88.4525	3.19	123.357	0.63	55.8016	1.22	47.1771	1.42	0.516393	24.1609	110	70	12.3667	115.641	4.75049	2467.9	7.81112	0
114260650	1	53	0	90	23	30	22			13.4	2.6	3.84	80	234	5.01	90.254	2.99	115.623	0.8	70.8592	1.16	44.8569	1.6	0.689655	20.474	112	70	12.3667	116.319	4.75633	3197.66	8.07018	0
114260792	1	48	0	64	14	19	22			4.6	1.8	3.91	56	144	3.57	64.3127	4.38	169.374	0.81	71.7449	2.16	83.5267	1.47	0.375	20.3696	115	70	12.3667	65.206	4.17755	2307.06	7.74373	0
114260815	1	37	0	68	16	11	16			32.5	3.2	3.2	59	151	4.87	87.7319	3.45	133.411	0.66	58.4588	1.53	59.1647	1.43	0.431373	19.6875	118	70	12.3667	98.9135	4.59425	2564.35	7.84946	0
108700037	1	28	0	80	46	16	19			11	1.4	3.1	63	199	5.08	91.515	4.47	172.854	0.99	87.6882	1.87	72.3125	1.86	0.529412	19.4797	105	67	12.3667	109.378	4.69481	4012.4	8.29714	0
114260880	1	50	0	47	16	13	22			8.4	1.9	5.51	70	172	5.02	90.4342	4.47	172.854	0.57	50.4872	2.16	83.5267	1.67	0.263889	22.0707	115	67	12.3667	93.5742	4.53876	2282.88	7.73319	0
114270854	1	40	0	59	13	14	22			10.2	1.4	3.9	52	159	5.14	92.5959	3.78	146.172	0.79	69.9734	1.83	70.7657	1.36	0.431694	20.669	116	67	12.3667	95.6319	4.56051	3239.63	8.08321	0
115400020	0	55	0	48	15	16	21			9.3	2.5	4.31	68	216	5.43	97.8202	3.89	150.425	0.76	67.3162	1.42	54.9111	1.82	0.535211	20.167	98	66	12.3667	133.986	4.89774	3292.44	8.09939	0
114260831	1	33	0	66	14	11	18			12.3	1.7	2.14	60	229	4.53	81.6069	3.46	133.797	0.82	72.6306	1.01	39.0565	1.88	0.811881	22.1104	104	66	12.3667	139.782	4.94009	2963.58	7.99415	0
114260428	0	38	0	61	20	12	16			17.4	3.1	5	89	305	5.31	95.6584	4.26	164.733	1.09	96.5456	1.9	73.4725	1.56	0.573684	19.0551	109	66	12.3667	107.238	4.67505	4617.7	8.43765	0
114260895	1	49	0	64	18	19	21			11.4	1.7	4.4	54	208	4.64	83.5885	3.66	141.531	0.59	52.2586	1.4	54.1377	1.8	0.421429	20.7415	111	66	12.3667	109.262	4.69375	2184.11	7.68896	0
114270859	1	27	0	51	19	13	20			11.5	2.2	4.85	75	113	4.88	87.9121	3.83	148.105	0.68	60.2303	1.59	61.4849	1.79	0.427673	19.1674	115	66	12.3667	105.882	4.66232	2647.49	7.88137	0
114260677	1	25	0	95	24	15	18			9.8	1.4	4.8	69	249	5.44	98.0004	3.84	148.492	1.03	91.2312	1.65	63.8051	1.61	0.624242	19.446	115	66	12.3667	114.037	4.73652	4470.34	8.40522	0
114260933	0	23	0	57	19	17	27			7.9	1.3	2.61	48	146	4.87	87.7319	3.5	135.344	0.85	75.2879	1.49	57.6179	1.47	0.57047	19.3479	116	66	12.3667	103.041	4.63513	3302.58	8.10246	0
114270870	1	31	0	48	19	15	22			13	2.4	2.99	58	161	5.19	93.4967	4.18	161.64	0.97	85.9167	1.81	69.9923	1.61	0.535912	16.8216	113	65	12.3667	107.96	4.68176	4016.46	8.29816	0
114260444	0	30	0	62	15	12	17			3.8	1.1	3.92	80	269	5.43	97.8202	4.04	156.226	0.49	43.4012	1.59	61.4849	1.88	0.308176	22.9311	113	65	12.3667	124.275	4.82249	2122.76	7.66047	0
114270826	0	32	0	49	17	8	20			8.9	1.8	2.87	72	189	4.13	74.401	4.19	162.026	0.69	61.116	1.68	64.9652	1.92	0.410714	14.8377	94	64	12.3667	92.7798	4.53023	2273.55	7.7291	0
103861896	1	67	0	73	15	13	18			20.1	2.3	5	106	348	4.73	85.2099	3.77	145.785	1.14	100.974	1.15	44.4702	1.9	0.991304	20.7099	98	64	12.3667	139.67	4.93928	4302	8.36684	0
114260449	0	32	0	59	19	12	15			14.9	3.7	3.8	91	261	5.13	92.4158	3.01	116.396	0.56	49.6014	1.17	45.2436	1.65	0.478632	21.203	108	64	12.3667	118.877	4.77809	2291.98	7.73717	0
114260799	1	44	0	54	17	10	16			9.2	2.7	2.54	56	179	4.09	73.6804	4.49	173.627	0.63	55.8016	1.84	71.1524	1.9	0.342391	18.4685	114	64	12.3667	89.8981	4.49868	2055.74	7.62839	0
114270830	0	47	0	68	13	12	17			20.3	4	3.13	52	161	4.76	85.7503	3.85	148.879	0.63	55.8016	1.58	61.0982	1.8	0.398734	21.2444	111	63	12.3667	104.474	4.64894	2392.5	7.7801	0
114270745	0	46	0	63	19	17	21			17.9	3.8	3.93	77	215	5.19	93.4967	3.79	146.558	1.07	94.7741	1.7	65.7386	1.43	0.629412	20.7626	113	63	12.3667	104.221	4.64652	4430.53	8.39628	0
114260823	1	28	0	49	19	14	19			11.7	2.2	3.14	57	122	4.75	85.5702	3.62	139.985	1.17	103.632	1.28	49.4973	1.21	0.914062	22.2757	117	63	12.3667	121.002	4.7958	4433.88	8.39703	0
114260810	1	53	0	33	14	14	18			7.1	1.7	2.98	57	180	5.4	97.2798	3.84	148.492	1.38	122.232	1.64	63.4184	1.52	0.841463	21.4776	106	62	12.3667	113.889	4.73522	5945.35	8.69037	0
100317008	0	49	0	47	16	16	26			10.7	2.3	4.81	61	233	4.74	85.39	4.72	182.521	0.74	65.5447	1.81	69.9923	1.73	0.40884	17.0806	109	61	12.3667	111.337	4.71256	2798.43	7.93681	0
114260924	1	35	0	68	11	20	25			6	0.9	2.38	64	233	4.01	72.2392	4.13	159.706	0.74	65.5447	1.72	66.512	1.8	0.430233	20.4299	101	60	12.3667	86.7291	4.46279	2367.45	7.76957	0
106710412	1	34	0	62	12	7	13	37.9	34.1	13	1.8	1.9	57	175	5.04	90.7945	3.86	149.265	0.8	70.8592	1.22	47.1771	1.88	0.655738	20.6084	106	60	12.3667	143.634	4.96727	3216.81	8.07615	0
114260946	0	31	0	79	14	15	17			7	1.4	2.6	56	245	4.56	82.1474	3.96	153.132	0.45	39.8583	1.72	66.512	1.88	0.261628	19.6006	105	56	12.3667	94.565	4.54929	1637.13	7.4007	0
114270635	0	25	0	75	16	15	19			18	3.5	4.47	91	291	4.94	88.993	3.39	131.09	0.57	50.4872	1.29	49.884	1.69	0.44186	19.5219	106	55	12.3667	116.933	4.7616	2246.5	7.71713	0
104330083	0	74	1	51	34	21	18	45.5	25.7	11.5	1.7	2.77	68	382	4.4	79.265	3.91	151.199	1.11	98.3171	1.39	53.751	1.95	0.798561	22.6613	140	82	12.2	111.484	4.71388	3896.55	8.26785	1
101530579	0	35	0	64	24	35	36	47.3	26.7	11.2	1.3	6.2	91	256	7.11	128.085	4.2	162.413	0.81	71.7449	1.36	52.5909	2.24	0.595588	19.7452	178	78	12.2	197.778	5.28715	4594.72	8.43266	0
104330096	1	38	0	71	15	13	16	42	35.2	8.3	1.7	3.18	65	289	5.18	93.3165	4.37	168.987	1.28	113.375	1.28	49.4973	2.19	1	21.069	114	77	12.2	159.294	5.07075	5289.86	8.57355	0
20105329	0	50	0	64	17	17	22			14.1	1.4	4.9	59	126	5.01	90.254	4.63	179.041	0.84	74.4021	1.36	52.5909	2.25	0.617647	19.7239	102	70	12.2	153.631	5.03455	3357.55	8.11897	0
108833607	0	56	0	98	24	14	18	48.5	23.5	9.9	2	2.4	88	378	4.83	87.0113	3.78	146.172	1.53	135.518	1.21	46.7904	2.03	1.26446	18.0969	109	69	12.2	135.91	4.912	5895.81	8.682	0
105113424	0	56	0	59	21	11	20	45.2	25	17.6	3.8	4.7	81	223	4.45	80.1657	4.64	179.428	1.18	104.517	1.43	55.2978	2.4	0.825175	23.1837	123	90	11.9333	130.059	4.86799	4189.35	8.3403	0
100030713	1	69	1	96	20	22	24	43.9	27.1	4.2	1.1	4.51	95	307	5.6	100.883	5	193.349	2.12	187.777	1.06	40.9899	2.59	2	21.9805	157	89	11.9333	237.931	5.47198	9471.72	9.15607	1
100030705	1	70	0	57	11	16	27	42.4	26.6	10.2	1.4	4.4	104	282	5.6	100.883	4.37	168.987	1.72	152.347	0.8	30.9358	2.52	2.15	23.6509	137	80	11.9333	275.536	5.61872	7684.6	8.94697	0
105114016	1	40	0	54	16	16	18	38.1	30.4	13.3	2.1	4.63	78	211	5.25	94.5776	4.83	186.775	0.62	54.9159	1.71	66.1253	2.4	0.362573	24.7675	121	76	11.9333	133.57	4.89463	2596.9	7.86208	0
105810357	0	44	0	82	30	16	21			9.9	1.4	6	80	306	5.48	98.721	5.22	201.856	1.98	175.376	1.32	51.0441	2.43	1.5	21.6802	119	69	11.9333	195.198	5.27402	8656.66	9.06608	0
106650057	0	33	0	71	12	21	22	43.8	25.2	8.5	0.5	4.8	63	201	4.91	88.4525	4.4	170.147	0.81	71.7449	1.28	49.4973	2.43	0.632812	20.0708	104	60	11.9333	152.028	5.02406	3173.01	8.06244	0
108833329	1	77	1	93	14	10	20	41.1	31.4	8.5	1.8	6.14	89	252	5.15	92.7761	4.99	192.962	1.7	150.576	1.19	46.017	2.9	1.42857	23.2427	130	84	11.7333	194.518	5.27052	6984.91	8.85151	1
106181083	1	74	0	119	22	47	32	48.5	28.5	10.7	1.8	7.3	122	335	6.89	124.122	4.5	174.014	1.11	98.3171	1.85	71.5391	1.82	0.6	20.6207	150	88	12.4	150.959	5.01701	6101.65	8.71631	0
106121209	0	61	1	55	21	11	19	48.4	26.4	12.3	1.4	6.05	93	450	5.46	98.3607	4.22	163.186	2.08	184.234	1.11	42.9234	1.85	1.87387	22.742	155	80	12.4	186.974	5.23097	9060.68	9.1117	1
105113560	1	48	0	80	372	23	29	43.9	30.5	13.1	3.3	3.67	84	455	5.63	101.423	3.56	137.664	4.55	403.012	1.21	46.7904	0.98	3.76033	23.5877	131	78	12.4	149.201	5.00529	20437.4	9.92512	0
105113799	1	38	0	62	41	25	26	48.7	23.5	9.5	0.6	5.41	81	340	4.65	83.7687	4.7	181.748	9.61	851.196	0.86	33.256	1.89	11.1744	22.6358	125	75	12.4	228.903	5.4333	35651.8	10.4816	0
108880583	0	38	0	180	72	138	170	31.5	41.6	24	6.5	2.75	67	230	5.47	98.5408	4.16	160.866	1.33	117.803	1.34	51.8175	1.67	0.992537	24.0095	105	64	12.4	152.959	5.03017	5804.22	8.66634	0
115300081	1	61	0	52	12	9	15	53.5	28.7	7.4	1.8	3.61	60	174	5.21	93.857	3.65	141.145	0.88	77.9451	1.5	58.0046	1.64	0.586667	20.538	113	64	12.4	114.193	4.73789	3657.84	8.20463	0
105113966	1	33	0	80	21	11	22	43.1	29.9	8.6	1.7	3.69	103	305	4.79	86.2908	3.18	122.97	0.89	78.8308	1.24	47.9505	1.38	0.717742	21.0402	113	60	12.4	110.647	4.70635	3401.19	8.13188	0
100066315	1	47	1	69	109	45	37	47.5	24.6	12	2.1	4.19	86	324	5.09	91.6952	5.19	200.696	1.32	116.918	1.79	69.2189	1.95	0.73743	24.4727	150	104	12.2333	132.932	4.88984	5360.39	8.58679	1
100324017	0	31	0	82	18	20	23	47.2	32.8	8.3	2.1	4.5	84	269	5.28	95.118	4.95	191.415	1.66	147.033	1.08	41.7633	2.59	1.53704	20.4663	134	95	11.9667	217.979	5.3844	6992.73	8.85263	0
108850286	1	38	1	62	23	13	21	41.1	32.9	11.4	1.3	5.7	105	370	5.89	106.107	4.73	182.908	2.35	208.149	1.01	39.0565	2.29	2.32673	24.6117	150	85	11.9667	248.458	5.51528	11043	9.30955	1
108833617	0	56	0	52	15	10	13	44.2	27.5	7.3	1.7	4.29	75	226	4.97	89.5334	4.15	160.48	0.81	71.7449	1.24	47.9505	2.31	0.653226	20.3414	113	81	11.9667	149.824	5.00946	3211.78	8.07458	0
100324022	0	36	0	46	10	9	16	49.1	24.9	7.2	0.9	4.2	51	75	5.28	95.118	4.99	192.962	0.67	59.3446	1.61	62.2583	2.35	0.416149	20.6575	126	80	11.9667	147.403	4.99317	2822.37	7.94533	0
108850299	1	32	0	50	13	12	17	42.1	25.9	8.6	1.1	3.1	59	165	4.94	88.993	4.95	191.415	0.68	60.2303	1.58	61.0982	2.39	0.43038	21.3704	110	72	11.9667	139.404	4.93737	2680.04	7.89359	0
114260905	1	49	0	34	17	9	16			6.9	0.7	3	68	217	4.68	84.3091	4.81	186.002	0.96	85.031	1.52	58.778	2.55	0.631579	19.8686	101	64	11.9667	133.397	4.89333	3584.45	8.18436	0
20104684	1	42	0	53	19	12	20			10.5	2.1	4.2	65	405	5.11	92.0555	5.22	201.856	1.71	151.461	1.39	53.751	2.99	1.23022	20.5095	160	100	11.7333	172.852	5.15244	6971.43	8.84958	0
113790154	1	52	1	65	22	21	23	46	27.7	13	1.6	4.64	63	252	5.33	96.0187	5.33	206.11	2.05	181.577	1.39	53.751	2.96	1.47482	21.9076	148	85	11.7333	184.093	5.21544	8717.38	9.07307	1
113680611	0	34	0	78	28	12	18			15.9	1.5	2.8	71	312	5.22	94.0371	5.43	209.977	1.15	101.86	1.09	42.15	3	1.05505	18.5773	112	72	11.7333	234.23	5.4563	4789.31	8.47414	0
106790713	0	31	0	48	20	10	18	42.4	27.2	14.2	2.4	6.48	83	221	5.14	92.5959	6.48	250.58	0.68	60.2303	1.91	73.8592	2.93	0.356021	22.3323	111	67	11.7333	157.074	5.05672	2788.54	7.93327	0
109360107	1	27	0	80	19	11	17	46.1	24.9	14.5	1.7	5.2	96	299	4.76	85.7503	4.23	163.573	0.9	79.7166	1.41	54.5244	1.89	0.638298	23.4529	148	82	12.4333	128.625	4.8569	3417.86	8.13677	0
105280134	1	68	1	54	35	24	22	46.1	21.9	7.7	0.4	4	91	259	5.47	98.5408	4.16	160.866	2.01	178.034	1.45	56.0712	1.79	1.38621	22.8446	113	74	12.4333	141.355	4.95128	8771.79	9.0793	1
109330118	1	31	0	83	37	23	24	46.9	32.2	14.7	2.7	4.45	80	255	5.15	92.7761	4.41	170.534	1.59	140.833	1.37	52.9776	2.27	1.16058	18.9069	131	92	12.2667	149.322	5.00611	6532.95	8.78461	0
105400507	1	84	0	109	187	52	52	44	35	13.1	1.7	3.4	100	360	6.08	109.53	4.37	168.987	0.98	86.8025	1.32	51.0441	2.18	0.742424	22.231	150	88	12.2667	181.305	5.20018	4753.73	8.46668	0
115300132	0	80	0	46	16	15	21			20.8	3.6	5.62	78	191	4.57	82.3275	4.17	161.253	0.88	77.9451	1.46	56.4578	2.17	0.60274	21.5655	119	85	12.2667	117.57	4.76704	3208.51	8.07356	0
103120170	0	27	0	72	16	10	20	45.8	28.3	17	3	4.35	82	289	5.8	104.486	4.8	185.615	0.85	75.2879	1.59	61.4849	2.21	0.534591	23.391	135	85	12.2667	157.714	5.06078	3933.25	8.27722	0
105113644	0	56	0	93	52	14	21	45.3	32.5	14.1	3.2	3.92	94	279	5.3	95.4783	4.78	184.841	2.08	184.234	1.53	59.1647	2.27	1.35948	21.6576	130	83	12.2667	149.146	5.00492	8795.17	9.08196	0
115300040	1	61	0	68	26	16	22	42.2	29.8	10.1	1.4	7.3	122	429	5.86	105.567	3.64	140.758	1.4	124.004	0.99	38.2831	1.93	1.41414	24.7768	145	80	12.2667	194.072	5.26823	6545.31	8.7865	0
105113876	1	32	0	77	19	13	19	45.2	31.6	12.8	2.8	4.72	112	252	5.36	96.5592	3.93	151.972	1.06	93.8884	1.3	50.2707	2.14	0.815385	22.2491	126	76	12.2667	145.953	4.98328	4532.89	8.41912	0
108070766	1	29	0	60	24	15	16	39.8	25.2	8.5	0.8	5.5	95	331	5.02	90.4342	4.16	160.866	1.27	112.489	1.02	39.4432	2.1	1.2451	24.7769	112	70	12.2667	184.415	5.21719	5086.42	8.53433	0
100314016	0	56	0	58	11	12	17			8.3	3	6.2	67	135	4.93	88.8128	4.61	178.268	1.38	122.232	1.33	51.4308	2.21	1.03759	21.8682	119	69	12.2667	153.92	5.03643	5427.89	8.59931	0
108070757	1	36	0	80	97	12	20	46.5	27.5	8	0.8	4.1	94	389	5.15	92.7761	4.34	167.827	2.1	186.005	1.11	42.9234	2.11	1.89189	21.1522	104	68	12.2667	181.373	5.20056	8628.42	9.06282	0
115300025	1	62	0	112	17	11	17	47	26.4	8.1	1.8	6.08	79	342	4.51	81.2466	3.59	138.824	1.3	115.146	1.14	44.0835	1.93	1.14035	23.2896	114	64	12.2667	127.928	4.85147	4677.62	8.45054	0
109330125	1	37	0	41	11	10	17	46.6	26.4	10.8	1.2	4.6	70	172	4.76	85.7503	4.36	168.6	0.85	75.2879	1.53	59.1647	1.94	0.555556	18.5491	105	61	12.2667	122.18	4.8055	3227.98	8.07961	0
105113986	1	36	0	43	25	18	18	44.1	30.3	10.8	2.6	2.84	71	289	5.03	90.6143	3.62	139.985	0.6	53.1444	1.23	47.5638	2.01	0.487805	20.7421	103	60	12.2667	133.343	4.89292	2407.82	7.78648	0
105400546	1	62	0	51	19	14	22	45.4	29.6	14.9	1.6	5	102	315	9.14	164.655	4.42	170.92	1.88	166.519	1.06	40.9899	2.14	1.77358	22.4633	170	60	12.2667	343.29	5.83858	13709.1	9.52581	0
115300127	0	75	0	52	15	12	20			11.6	1.2	4.7	65	241	5.01	90.254	4.26	164.733	1.05	93.0027	1.41	54.5244	2.14	0.744681	16.9657	100	59	12.2667	136.341	4.91516	4196.93	8.34211	0
100066377	1	50	1	157	32	24	22	45.7	26.5	7.6	0.5	5.09	115	348	5.71	102.864	3.92	151.585	2.09	185.12	0.78	30.1624	1.99	2.67949	23.9764	120	84	12.2333	258.48	5.55482	9521.1	9.16127	1
100066498	1	58	0	63	22	13	20	45.8	26.2	16	2.6	5.3	87	272	5.19	93.4967	4.66	180.201	0.6	53.1444	1.57	60.7115	2.18	0.382166	23.2814	135	83	12.2333	138.756	4.93272	2484.41	7.81779	0
109360124	0	36	0	50	15	12	16			8.5	1.1	5.2	68	146	5.29	95.2981	4.15	160.48	1.01	89.4597	1.35	52.2042	1.96	0.748148	20.0437	124	73	12.2333	146.477	4.98687	4262.67	8.35765	0
105113951	1	40	0	74	31	13	17	46	28.9	9.5	1.7	4.48	95	286	5	90.0739	3.49	134.957	1.8	159.433	0.89	34.4161	1.98	2.02247	22.6843	109	66	12.2333	176.605	5.17392	7180.38	8.87911	0
106053261	1	73	1	76	55	17	31	46.4	29.1	13.4	2.9	3.49	84	353	6.16	110.971	5.21	201.469	1.2	106.289	1.63	63.0317	2.61	0.736196	24.3024	149	92	12	177.349	5.17812	5897.48	8.68228	1
108820204	1	75	1	97	24	15	20	46.1	29.9	9.8	0.7	3.9	65	255	5.38	96.9195	5.83	225.445	1.42	125.775	1.56	60.3248	3.04	0.910256	24.4975	113	66	11.7667	181.103	5.19906	6095.02	8.71523	1
105113768	1	28	0	87	25	16	24	42.6	35.8	26.7	4.7	4.38	101	290	4.73	85.2099	3.57	138.051	1.43	126.661	1.29	49.884	1.55	1.10853	23.0546	118	70	12.5	117.907	4.76989	5396.37	8.59348	0
105113908	1	34	0	85	14	11	14	40.6	29.3	14.5	2.8	3.04	77	293	4.46	80.3459	3.15	121.81	0.88	77.9451	1.15	44.4702	1.62	0.765217	17.9639	95	62	12.5	110.039	4.70083	3131.28	8.0492	0
109121037	1	28	0	34	19	8	17	44.8	29.1	9.1	2.3	2.27	66	168	4.48	80.7062	3.72	143.852	0.98	86.8025	1.69	65.3519	1.44	0.579882	16.4307	113	70	12.4667	88.8246	4.48666	3502.75	8.1613	0
109120889	0	44	1	63	20	15	22	47.5	28.5	15.2	1.8	4.1	100	473	4.69	84.4893	3.41	131.864	1.28	113.375	0.98	37.8964	1.83	1.30612	22.0107	116	70	12.4667	146.994	4.99039	4789.47	8.47418	0
109120823	1	49	0	83	37	17	22	47	27.1	108	5.3	3.56	74	469	5.16	92.9562	2.2	85.0735	1.64	145.261	0.58	22.4285	1.06	2.82759	21.2985	122	62	12.4667	176.296	5.17217	6751.47	8.81752	0
109121030	1	44	0	50	13	8	17	46.6	34.4	9.1	1.1	4.2	64	168	4.91	88.4525	4.17	161.253	0.57	50.4872	1.56	60.3248	1.82	0.365385	19.9109	95	60	12.4667	118.22	4.77255	2232.86	7.71104	0
109121144	0	35	0	71	33	22	21	44.8	30.2	12.6	1.9	4	65	279	4.73	85.2099	3.11	120.263	0.66	58.4588	0.99	38.2831	1.41	0.666667	19.1016	100	60	12.4667	133.84	4.89664	2490.63	7.82029	0
105113732	1	44	0	51	20	14	18	48.7	30.2	13.8	2.6	3.97	97	291	4.9	88.2724	4.2	162.413	1.26	111.603	1.31	50.6574	2.1	0.961832	21.2049	126	84	12.3	141.505	4.95234	4925.74	8.50223	0
103862022	1	28	1	65	48	23	21			11	1.3	4.3	99	341	5.1	91.8753	4.41	170.534	2.83	250.664	1.27	49.1106	2.03	2.22835	24.5497	119	74	12.3	159.516	5.07214	11514.9	9.3514	1
108833482	0	67	0	111	107	31	26	46	27.4	13.2	0.9	4.09	99	335	5.39	97.0996	4.75	183.681	2.55	225.864	1.36	52.5909	2.26	1.875	22.4827	119	73	12.3	169.567	5.13325	10965.6	9.30252	0
105113877	1	33	0	81	38	14	16	43.8	23.6	14.6	2.5	4.1	91	360	5.03	90.6143	4.28	165.507	1.06	93.8884	1.31	50.6574	2.26	0.80916	23.8895	112	70	12.3	148.026	4.99739	4253.82	8.35557	0
106053218	1	62	1	83	32	13	26	47.4	29.6	14.8	1.5	8.8	73	498	5.47	98.5408	5.25	203.016	11.03	976.971	0.96	37.123	2.38	11.4896	23.5485	148	82	12	269.448	5.59637	48135.7	10.7818	1
100770560	0	38	1	112	24	15	24	42	29.8	11.7	2.2	4.34	69	270	5.46	98.3607	5.12	197.989	1.39	123.118	1.06	40.9899	2.99	1.31132	23.2446	174	75	11.7667	237.55	5.47038	6054.97	8.70864	1
105710373	0	28	1	70	24	18	18	44.5	24.4	11.3	2	4.23	85	290	9.72	175.104	4.56	176.334	3.33	294.951	1.01	39.0565	1.92	3.29703	24.7221	150	96	12.5333	395.283	5.9796	25823.5	10.159	1
105113708	1	38	0	93	43	18	17	45.1	28.9	16.6	1.6	5.3	100	360	4.92	88.6327	3.99	154.292	2.43	215.235	0.92	35.5762	2.01	2.6413	23.8367	128	82	12.3333	192.198	5.25853	9538.41	9.16308	0
111870049	0	33	1	95	27	23	21	46.5	27.5	15.9	2	6.7	89	291	4.94	88.993	3.68	142.305	0.8	70.8592	1.07	41.3766	2.08	0.747664	24.9099	109	72	12.3333	153.035	5.03066	3152.98	8.0561	1
100326014	1	14	0	67	19	17	26	45.5	29.5	6.6	0.7	3.8	70	233	4.96	89.3533	5.11	197.602	0.96	85.031	1.78	68.8322	2.15	0.539326	21.7784	116	70	12.3333	128.257	4.85404	3798.9	8.24247	0
114260457	0	29	0	63	45	19	25			5.1	1.7	3.12	68	258	4.83	87.0113	4.27	165.12	1.73	153.233	1.15	44.4702	2.28	1.50435	19.9828	133	87	12.0333	161.538	5.08474	6666.5	8.80485	0
20105867	1	41	0	90	38	27	20	46.4	26.6	10.2	1.4	3.7	85	362	5.33	96.0187	4.79	185.228	1.53	135.518	1.19	46.017	2.51	1.28571	21.4629	131	86	12.0333	193.248	5.26397	6506.14	8.7805	0
105113330	1	75	0	54	51	10	21	45.5	23.4	14.1	2.6	5.02	90	435	6.85	123.401	5.27	203.79	1.23	108.946	1.99	76.9528	2.3	0.61809	21.7962	130	82	12.0333	163.398	5.09619	6722.03	8.81315	0
114260884	1	32	0	60	16	9	18			7.4	1	2.36	57	186	5	90.0739	5.03	194.509	0.71	62.8875	1.85	71.5391	2.3	0.383784	19.6923	132	70	12.0333	122.452	4.80772	2832.26	7.94883	0
104954043	1	42	0	55	19	20	22			6.1	1.3	2.42	55	214	4.94	88.993	4.65	179.814	1.24	109.832	1.25	48.3372	2.37	0.992	21.875	109	68	12.0333	165.527	5.10913	4887.13	8.49436	0
104860458	0	48	1	98	126	45	30	45.2	32.8	12.4	3.1	4.5	100	512	5.46	98.3607	5.24	202.63	4.59	406.554	0.95	36.7363	2.28	4.83158	21.4073	132	89	12	271.268	5.60311	19994.5	9.90321	1
114260689	1	52	0	54	16	12	16			17.1	3.5	3.81	82	184	5.16	92.9562	5.57	215.391	0.93	82.3738	2.3	88.9404	2.52	0.404348	22.1981	129	87	12	112.558	4.72347	3828.58	8.25025	0
104860409	1	52	0	106	17	29	35	41.8	27.5	13.9	1.8	2.63	85	209	10.58	190.596	4.57	176.721	1.02	90.3454	1.24	47.9505	2.53	0.822581	21.4996	123	79	12	351.22	5.86141	8609.75	9.06065	0
104860485	0	74	0	41	51	17	19	46.1	28.7	8.9	1.3	4.15	69	327	5.73	103.225	5.13	198.376	1.09	96.5456	1.54	59.5514	2.59	0.707792	22.9967	125	79	12	171.929	5.14708	4982.94	8.51378	0
104860418	1	74	0	126	28	11	21	41.3	30.2	3.6	0.6	4.25	89	338	5.38	96.9195	4.81	186.002	1.63	144.376	1.21	46.7904	2.4	1.34711	18.396	100	70	12	192.637	5.26081	6996.4	8.85315	0
108820167	0	26	1	65	56	19	23	44.6	33.4	17.1	1.1	5.6	89	360	5.61	101.063	5.53	213.844	3.1	274.579	0.96	37.123	2.86	3.22917	22.4448	127	70	11.7667	291.082	5.67361	13874.9	9.53784	1
105710369	0	25	1	98	29	22	26	41.6	39.9	7	1.3	7.11	143	323	8.85	159.431	3.52	136.118	1.97	174.491	0.86	33.256	1.42	2.2907	24.6145	160	92	12.5333	326.277	5.78775	13909.6	9.54033	1
114260443	0	44	1	65	34	17	19			11.6	1	3.97	86	305	5.96	107.368	5.34	206.497	5.1	451.727	1.03	39.8299	2.25	4.95146	24.6257	144	94	12.3667	278.323	5.62878	24250.5	10.0962	1
102150529	1	32	1	65	22	18	25			12.1	4.7	4.3	88	313	5.25	94.5776	4.61	178.268	1.33	117.803	1.14	44.0835	2.58	1.16667	22.9161	122	92	12.0667	191.229	5.25347	5570.78	8.62529	1
108820170	0	30	1	53	27	27	25	47.7	22.3	13.3	0.9	4.52	87	408	5.25	94.5776	5.49	212.297	0.82	72.6306	1.57	60.7115	3.08	0.522293	18.9388	122	85	11.7667	165.36	5.10813	3434.61	8.14166	1
110670104	0	49	0	74	15	13	21	45.9	30.1	9.9	1.1	4	65	184	5.17	93.1364	5.66	218.871	0.98	86.8025	1.62	62.645	2.95	0.604938	23.4857	110	76	11.7667	162.701	5.09192	4042.23	8.30455	0
100770557	0	37	0	58	28	8	21	41.8	28.8	8	1	5.55	80	317	5.02	90.4342	5.96	230.472	1.95	172.719	1.39	53.751	3.12	1.40288	22.162	131	69	11.7667	193.88	5.26724	7809.86	8.96314	0
105980622	1	58	1	48	16	10	16	42.2	24.8	8.2	0.9	5.3	60	138	5.26	94.7577	2.81	108.662	0.62	54.9159	1.05	40.6032	1.22	0.590476	23.1336	114	62	12.5333	126.795	4.84257	2601.85	7.86398	1
105113583	1	66	1	64	41	28	34	44.3	34.6	7.5	0.8	6.16	101	449	5.52	99.4415	4.9	189.482	2.99	264.836	1.12	43.3101	2.2	2.66964	24.4999	114	71	12.3667	217.528	5.38233	13167.9	9.48553	1
116270051	0	31	0	59	20	13	22			14.2	1.5	4.6	66	183	5.59	100.703	4.95	191.415	1.1	97.4314	1.68	64.9652	2.31	0.654762	24.2349	138	90	12.0667	148.356	4.99962	4905.79	8.49817	0
114260836	1	51	0	87	24	25	28			11.5	1.8	3.26	55	236	4.57	82.3275	5.26	203.403	0.79	69.9734	1.98	76.5661	2.39	0.39899	20.9551	128	88	12.0667	109.354	4.69459	2880.37	7.96567	0
105130259	0	43	0	61	13	13	19			15.4	3.3	2.54	61	145	5.6	100.883	5.43	209.977	0.96	85.031	1.9	73.4725	2.51	0.505263	18.25	129	79	12.0667	144.156	4.9709	4289.08	8.36383	0
104341009	1	65	0	41	10	14	15	44.6	26	10.8	1.1	5.3	58	193	5.06	91.1547	4.98	192.575	0.69	61.116	2.16	83.5267	2.29	0.319444	18.8677	120	70	12.0667	105.081	4.65473	2785.51	7.93219	0
104953359	0	64	0	67	21	16	20			18.7	3	2.3	75	237	4.96	89.3533	4.67	180.588	2.1	186.005	1.19	46.017	2.48	1.76471	21.1166	124	70	12.0667	175.328	5.16666	8310.09	9.02523	0
114260404	0	45	1	77	28	15	18			8.4	1.1	4.77	82	276	5.06	91.1547	4.43	171.307	1.05	93.0027	1.35	52.2042	2.61	0.777778	20.3929	107	68	12.0667	149.561	5.00771	4238.82	8.35204	0
105810326	0	45	0	84	19	15	23			7.1	2.1	7.1	73	186	4.62	83.2282	4.25	164.346	1.4	124.004	0.99	38.2831	2.48	1.41414	24.3708	118	65	12.0667	178.646	5.18541	5160.3	8.54875	0
105113507	1	51	0	65	29	18	22	45.3	31.5	13.5	2.7	2.64	88	347	5.25	94.5776	5.08	196.442	1.78	157.662	1.34	51.8175	2.73	1.32836	23.5723	180	100	11.8	179.274	5.18891	7455.63	8.91672	0
105113352	1	64	0	80	27	15	26	43.1	29.2	24.4	4.1	3.67	87	307	5.84	105.206	5.34	206.497	0.65	57.5731	1.79	69.2189	2.81	0.363128	21.6819	136	75	11.8	156.928	5.05579	3028.52	8.01583	0
114090777	0	32	1	37	19	17	21			20	1.6	4.5	81	212	4.39	79.0848	5.54	214.23	1.56	138.175	1.22	47.1771	2.92	1.27869	23.9361	117	68	11.8	179.562	5.19052	5463.79	8.6059	1
110200180	0	42	0	59	36	34	22			6.2	1	5.15	97	340	4.5	81.0665	4.97	192.189	0.87	77.0593	0.99	38.2831	3.1	0.878788	21.5136	116	64	11.8	203.485	5.31559	3123.46	8.0467	0
105290072	0	76	0	88	21	15	15	42.4	28.9	12.2	0.4	4.8	106	274	5.26	94.7577	5.48	211.91	1.7	150.576	1.31	50.6574	3.04	1.29771	21.1148	112	61	11.8	198.195	5.28925	7134.11	8.87264	0
105113923	1	35	1	92	152	63	38	45.9	25.1	31.4	3.6	3.3	100	330	4.65	83.7687	3.21	124.13	2.99	264.836	0.87	33.6427	1.3	3.43678	22.6255	134	89	12.5333	154.539	5.04045	11092.5	9.31402	1
105113685	1	43	0	77	18	7	16	44.5	38.2	9.7	1.9	3.45	96	261	5.21	93.857	3.17	122.583	0.94	83.2595	1.13	43.6968	1.6	0.831858	20.3645	107	73	12.5333	131.649	4.88014	3907.24	8.27059	0
104920561	1	69	1	93	40	21	26	47.5	30.2	17.3	2.9	5.28	102	373	6.68	120.339	5.08	196.442	1.14	100.974	1.88	72.6991	2.21	0.606383	23.9854	166	96	12.3667	162.585	5.0912	6075.56	8.71203	1
108833274	0	54	1	54	15	10	18	39.8	35.3	9.6	1.4	3.11	73	226	4.79	86.2908	5	193.349	1.28	113.375	1.43	55.2978	2.38	0.895105	24.196	170	90	12.1	150.858	5.01634	4891.59	8.49527	1
115780031	0	30	1	66	89	26	25	42.5	24.5	15	1.5	3.8	75	208	5.77	103.945	5.47	211.524	2.21	195.748	1.11	42.9234	2.86	1.99099	24.623	120	80	11.8333	256.117	5.54564	10173.6	9.22755	1
105113852	1	36	1	109	46	56	34	46.1	24.3	10.8	1.9	4.2	88	251	5.27	94.9378	3.76	145.398	1.75	155.004	1.12	43.3101	1.85	1.5625	22.3375	140	90	12.5667	159.36	5.07117	7357.89	8.90353	1
105113728	1	43	0	63	36	12	20	44.5	34.4	13	3.7	3.56	90	348	4.67	84.129	3.69	142.691	1.05	93.0027	1.57	60.7115	1.74	0.66879	14.9004	129	85	12.5667	98.865	4.59375	3912.11	8.27183	0
109370052	0	23	0	43	19	11	15			14.6	3.3	5.23	70	197	5.25	94.5776	3.55	137.278	0.7	62.0018	1.55	59.9381	1.5	0.451613	17.7274	115	72	12.5667	108.307	4.68497	2931.99	7.98344	0
108090134	1	52	0	60	19	10	18	45.3	30.7	10.6	1.4	4.3	71	311	4.61	83.0481	4.28	165.507	0.53	46.9442	1.66	64.1918	1.92	0.319277	20.3902	115	71	12.5667	107.062	4.67341	1949.31	7.57523	0
114260526	1	90	1	115	23	31	27			9.8	1.6	4.49	69	266	5.63	101.423	4.49	173.627	1.18	104.517	1.29	49.884	2.24	0.914729	23.8706	150	92	12.3667	176.508	5.17336	5300.24	8.57551	1
106030208	1	76	1	90	41	14	18	43.3	22.6	7.1	0.8	5.04	52	370	5.79	104.306	4.39	169.76	2.23	197.52	1.28	49.4973	2.28	1.74219	24.1238	126	79	12.1	178.868	5.18665	10301.2	9.24002	1
110593152	0	46	1	143	43	49	24			19.2	2.5	2.82	93	255	4.66	83.9488	4.38	169.374	0.95	84.1453	0.97	37.5097	2.79	0.979381	24.4832	118	68	11.8333	189.534	5.24457	3531.95	8.1696	1
116460023	1	23	0	85	22	17	25	51.8	28.2	15.8	2	4.6	93	207	5.12	92.2356	3.59	138.824	0.98	86.8025	1.59	61.4849	1.85	0.616352	21.3741	136	86	12.6333	104.128	4.64562	4003.14	8.29483	0
114940004	1	29	1	76	130	43	29			9.1	1.4	3.8	97	325	5.25	94.5776	3.84	148.492	1.25	110.717	1.51	58.3913	1.44	0.827815	23.8367	122	82	12.6	120.258	4.78964	5235.69	8.56325	1
116460046	0	23	0	39	21	10	12	46.7	30.9	11	2.7	4.06	68	199	4.77	85.9305	4.01	155.066	0.66	58.4588	1.7	65.7386	1.63	0.388235	18.7097	113	68	12.6	101.347	4.61855	2511.7	7.82871	0
107110100	0	38	0	51	22	14	23	43	31	10.1	2.2	3.8	75	253	4.87	87.7319	4.83	186.775	0.48	42.5155	2.77	107.115	1.42	0.173285	20.2921	106	66	12.6	76.4883	4.33714	1864.98	7.53101	0
114940009	1	60	0	80	15	14	16			12.9	1.8	5.2	95	300	5.1	91.8753	3.29	127.224	0.48	42.5155	1.18	45.6303	1.5	0.40678	22.3863	117	63	12.6	128.08	4.85266	1953.06	7.57715	0
114940019	0	47	0	49	11	11	17			11.5	1.5	3	73	215	4.75	85.5702	4.44	171.694	0.83	73.5164	1.55	59.9381	1.79	0.535484	20.9745	106	62	12.6	122.559	4.80859	3145.4	8.0537	0
114940012	0	50	0	68	21	30	26			13.1	1.6	6.3	95	307	4.99	89.8937	3.66	141.531	0.58	51.3729	1.34	51.8175	1.6	0.432836	19.8352	104	61	12.6	122.765	4.81027	2309.05	7.74459	0
104100529	1	38	0	42	14	14	20	46	26	11.5	1.3	2.9	71	163	4.97	89.5334	4.12	159.319	0.64	56.6873	1.67	64.5785	1.66	0.383234	19.0618	103	60	12.6	110.442	4.70449	2537.71	7.83902	0
107110099	0	45	0	48	12	11	17	44.6	29.3	6.7	0.3	7.35	74	159	5.07	91.3349	3.87	149.652	0.5	44.287	1.64	63.4184	1.6	0.304878	21.7576	95	45	12.6	107.764	4.67994	2022.47	7.61208	0
115400018	0	59	1	51	16	11	17			8.3	1.4	4.36	57	383	4.89	88.0922	4.18	161.64	0.8	70.8592	1.51	58.3913	1.93	0.529801	23.4898	105	70	12.3667	121.929	4.80344	3121.07	8.04593	1
112580579	0	45	0	109	27	40	27	47.4	29.7	9.1	1.1	5.11	86	276	5.27	94.9378	4.41	170.534	0.76	67.3162	1.1	42.5367	2.39	0.690909	22.9516	156	100	12.1	190.307	5.24864	3195.43	8.06948	0
112580808	1	33	0	47	24	15	19	50.5	21.5	13.7	2.7	4.7	101	274	5.14	92.5959	4.37	168.987	1.37	121.346	1.11	42.9234	2.36	1.23423	19.9342	120	92	12.1	182.272	5.2055	5618.09	8.63375	0
105113904	1	33	0	66	22	16	19	49	25.9	7.4	1.3	4.96	72	261	4.98	89.7136	4.65	179.814	1.55	137.29	1.19	46.017	2.53	1.30252	21.2465	136	86	12.1	175.281	5.16639	6158.37	8.72557	0
20100962	0	51	0	78	19	14	18	43.7	31.4	6.4	0.9	4.69	63	258	5.07	91.3349	4.56	176.334	0.88	77.9451	1.37	52.9776	2.4	0.642336	21.3599	123	79	12.1	152.003	5.0239	3559.55	8.17739	0
113790029	0	44	1	53	24	14	19	44.2	24.6	9.6	1.8	3.67	85	264	6.19	111.511	4.57	176.721	1.44	127.547	1.23	47.5638	2.59	1.17073	23.7597	122	74	12.1	207.157	5.33348	7111.45	8.86946	1
112580830	1	24	0	74	18	7	18	46.3	24.7	11.6	1.7	3	86	226	4.63	83.4084	4.28	165.507	0.93	82.3738	1.53	59.1647	2.34	0.607843	20.6828	115	72	12.1	116.663	4.75929	3435.33	8.14187	0
115530038	1	25	0	48	17	12	17			11.7	2.3	5.04	60	167	4.72	85.0297	4.74	183.295	1.2	106.289	1.63	63.0317	2.42	0.736196	21.0873	113	70	12.1	123.632	4.81731	4518.85	8.41601	0
116400003	0	49	0	40	18	11	16			5.7	1.4	2.37	59	205	4.79	86.2908	4.85	187.548	0.78	69.0877	1.81	69.9923	2.39	0.430939	20.0416	120	70	12.1	115.611	4.75023	2980.81	7.99995	0
115530019	1	27	0	70	34	36	26			11.5	1.2	4.1	76	252	4.82	86.8312	4.97	192.189	2.05	181.577	1.07	41.3766	2.5	1.91589	23.7391	119	69	12.1	201.659	5.30658	7883.26	8.9725	0
105113532	1	45	0	91	15	15	21	44.7	29.4	5.5	0.4	5.45	67	175	5.18	93.3165	5	193.349	2.61	231.178	1.14	44.0835	2.38	2.28947	22.4936	104	67	12.1	204.641	5.32126	10786.4	9.28604	0
100194169	0	39	0	65	18	12	18			10.2	1.9	4.06	57	133	4.65	83.7687	4.78	184.841	1.07	94.7741	1.42	54.9111	2.37	0.753521	20.6722	112	65	12.1	140.991	4.9487	3969.55	8.28641	0
105113731	1	42	0	82	29	43	31	43.4	34.6	8	1.5	4.58	93	327	5.09	91.6952	4.76	184.068	1.13	100.089	1.25	48.3372	2.54	0.904	22.7336	129	64	12.1	174.588	5.16243	4588.82	8.43138	0
100052517	0	57	0	77	50	13	18	45.8	28.3	12.4	2.4	5.37	86	247	5.77	103.945	5.52	213.457	1.4	124.004	1.19	46.017	3	1.17647	22.6873	140	76	11.8333	241.083	5.48514	6444.79	8.77103	0
113680907	0	42	0	84	14	9	16			5.4	0.6	2.5	68	235	4.81	86.6511	5.23	202.243	1.33	117.803	1.5	58.0046	2.64	0.886667	20.3813	118	74	11.8333	151.062	5.01769	5103.89	8.53776	0
113680707	1	42	1	102	41	40	28			11	0.8	3	81	363	5.13	92.4158	5.2	201.083	2.46	217.892	0.93	35.9629	2.87	2.64516	23.6894	130	72	11.8333	258.367	5.55438	10068.3	9.21715	1
20102707	0	23	0	100	30	21	28			12.8	1.8	5.9	85	298	4.54	81.7871	3.65	141.145	1.1	97.4314	1.25	48.3372	1.57	0.88	20.6297	120	70	12.7333	119.409	4.78256	3984.31	8.29012	0
104780041	1	67	0	59	24	23	25	46	29	20.7	2.7	4.2	81	344	5.26	94.7577	3.76	145.398	0.94	83.2595	1.58	61.0982	1.62	0.594937	21.3507	120	82	12.7	112.75	4.72517	3944.74	8.28014	0
116360008	0	29	1	85	138	32	19			8.4	2.1	4.9	78	358	5.32	95.8386	4.01	155.066	2.74	242.693	1.11	42.9234	1.79	2.46847	23.9411	138	90	12.6667	173.114	5.15395	11629.7	9.36131	1
105113946	1	39	0	51	23	19	20	48	31.9	14.6	3.1	5.2	116	320	4.72	85.0297	2.57	99.3813	0.85	75.2879	0.91	35.1895	1.43	0.934066	21.9246	132	86	12.6667	120.069	4.78807	3200.85	8.07117	0
105113865	1	40	0	83	38	16	20	46	27.8	37.2	5.9	4.06	81	260	4.72	85.0297	3.78	146.172	0.93	82.3738	1.39	53.751	1.86	0.669065	17.857	110	65	12.6667	115.616	4.75027	3502.11	8.16112	0
20102514	0	42	0	86	9	16	17			10.3	2	3.87	57	185	4.6	82.868	3.98	153.906	0.5	44.287	1.62	62.645	1.9	0.308642	20.8209	98	60	12.6667	101.795	4.62296	1834.99	7.51479	0
105113910	1	35	0	65	22	20	18	47	29.9	20.8	3.3	3.35	95	256	5.26	94.7577	4.27	165.12	1.33	117.803	1.05	40.6032	2.27	1.26667	21.5907	144	100	12.3667	192.674	5.261	5581.39	8.62719	0
114260698	1	26	0	80	20	11	20			49.1	4	3.76	83	387	5.02	90.4342	3.98	153.906	1.02	90.3454	1.44	55.6845	2	0.708333	23.6362	150	94	12.3667	124.975	4.82811	4085.16	8.31512	0
114260578	1	50	0	85	26	16	25			11.9	1.5	3	93	270	5.31	95.6584	3.8	146.945	1	88.574	1.23	47.5638	2.04	0.813008	23.1852	131	93	12.3667	147.765	4.99562	4236.42	8.35147	0
114260682	1	27	0	113	58	49	38			3.6	0.3	3.08	83	287	5.49	98.9011	4.48	173.241	4.3	380.868	0.84	32.4826	2.16	5.11905	24.5829	133	90	12.3667	263.736	5.57495	18834.1	9.84343	0
114260837	1	29	0	49	18	13	13			6.6	1.3	2	50	186	5.12	92.2356	4.17	161.253	1.12	99.2028	1.43	55.2978	1.99	0.783217	24.0888	148	90	12.3667	134.483	4.90144	4575.02	8.42837	0
114260652	1	28	0	97	16	39	36			8.2	1.7	4.55	66	235	5.55	99.982	4.17	161.253	0.92	81.488	1.31	50.6574	2.17	0.70229	23.7118	133	88	12.3667	159.132	5.06973	4073.67	8.3123	0
114260386	0	37	0	79	96	22	25			11.8	2.4	3.57	67	360	6.15	110.791	4.49	173.627	2.25	199.291	1.5	58.0046	1.99	1.5	22.9555	128	87	12.3667	165.817	5.11088	11039.8	9.30927	0
114260849	1	52	0	78	16	22	26			10.2	2.2	3.94	59	160	5.06	91.1547	3.85	148.879	1.05	93.0027	1.29	49.884	2.06	0.813953	21.2405	137	87	12.3667	136.025	4.91284	4238.82	8.35204	0
114270695	0	36	0	75	21	72	38			15.8	2.6	3.39	82	270	5.63	101.423	3.68	142.305	1	88.574	1.17	45.2436	2.07	0.854701	23.8565	134	84	12.3667	159.503	5.07206	4491.73	8.40999	0
114260699	1	55	0	67	44	14	18			18.4	3.1	3.45	79	398	5.43	97.8202	4.38	169.374	1.54	136.404	1.46	56.4578	2.09	1.05479	23.5078	131	81	12.3667	146.73	4.9886	6671.53	8.8056	0
114260653	1	41	0	163	321	58	40			14.2	2.8	2.91	74	333	5.84	105.206	4.61	178.268	1.86	164.748	1.2	46.4037	2.2	1.55	19.6493	117	80	12.3667	202.084	5.30868	8666.24	9.06719	0
114260543	0	80	0	81	57	24	27			6.8	1.7	4.36	65	322	6	108.089	4.71	182.135	2.05	181.577	1.64	63.4184	2.12	1.25	22.3458	119	80	12.3667	155.213	5.0448	9813.18	9.19148	0
114260436	0	37	0	89	15	15	16			5.9	1.2	5.63	81	311	4.73	85.2099	3.84	148.492	0.72	63.7733	1.22	47.1771	2.04	0.590164	21.5451	120	80	12.3667	134.101	4.89859	2717.06	7.9073	0
114270656	0	34	0	95	22	11	17			15.1	2.9	4.82	100	269	4.53	81.6069	4.15	160.48	0.99	87.6882	1.33	51.4308	2.03	0.744361	21.3669	130	80	12.3667	127.319	4.8467	3577.98	8.18255	0
105113378	0	53	0	74	20	16	22	43.6	23.4	23.6	2.5	4.3	81	217	5.46	98.3607	4.68	180.974	0.83	73.5164	1.57	60.7115	2.22	0.528662	21.9703	117	79	12.3667	146.601	4.98772	3615.56	8.193	0
114270850	1	47	0	80	29	13	22			6.4	1.6	3.55	72	249	5.24	94.3974	4.56	176.334	1.18	104.517	1.26	48.7239	2.25	0.936508	21.3593	118	79	12.3667	170.814	5.14058	4933.08	8.50372	0
114260854	1	26	0	53	20	19	24			9.3	1.4	2.88	56	121	5.13	92.4158	4.53	175.174	0.61	54.0301	1.92	74.2459	1.93	0.317708	20.8949	112	78	12.3667	109.022	4.69155	2496.62	7.82269	0
114260769	1	50	0	93	17	24	23			8.6	0.5	7.38	87	489	6.59	118.717	4.07	157.386	1.48	131.089	1.1	42.5367	2.01	1.34545	22.7983	116	78	12.3667	219.627	5.39193	7781.3	8.95948	0
114260603	1	23	0	81	26	37	32			10.9	1.1	5.3	85	195	4.81	86.6511	4.16	160.866	1.18	104.517	1.26	48.7239	1.93	0.936508	21.3547	125	78	12.3667	143.043	4.96315	4528.27	8.41809	0
105113627	0	45	0	73	27	17	27	48.1	25.3	16.4	3.3	4.73	91	333	5.11	92.0555	4.28	165.507	1.48	131.089	1.6	61.8716	2.03	0.925	20.6601	131	78	12.3667	123.124	4.81319	6033.75	8.70512	0
114260834	1	26	0	91	13	8	13			24.1	4.4	2.81	49	278	5.34	96.1989	3.95	152.746	0.74	65.5447	1.21	46.7904	2.18	0.61157	21.03	128	77	12.3667	157.019	5.05637	3152.66	8.056	0
114260619	1	39	0	53	15	12	20			9.7	0.9	2.6	93	283	5.54	99.8018	3.78	146.172	1.5	132.861	0.94	36.3496	2.19	1.59574	22.5309	128	76	12.3667	200.665	5.30164	6629.88	8.79934	0
114270864	1	33	0	59	20	18	18			8.2	1.4	3.2	54	227	5.14	92.5959	4.73	182.908	0.59	52.2586	2.04	78.8863	2.06	0.289216	19.2651	130	76	12.3667	107.348	4.67607	2419.47	7.7913	0
114260686	1	23	0	64	27	22	21			11.7	1.9	3.41	77	341	5.14	92.5959	3.69	142.691	1.32	116.918	1.2	46.4037	2.07	1.1	23.4325	132	76	12.3667	142.366	4.9584	5413.05	8.59657	0
114260433	0	34	0	53	15	11	20			13.6	2.5	3.12	84	256	5.21	93.857	3.92	151.585	0.89	78.8308	1.19	46.017	2.12	0.747899	23.1222	127	75	12.3667	154.588	5.04076	3699.41	8.21593	0
114260791	1	46	0	43	18	12	18			11	2.1	3.45	61	189	4.93	88.8128	4.93	190.642	1.04	92.1169	1.75	67.6721	1.98	0.594286	18.9284	104	74	12.3667	125.099	4.82911	4090.58	8.31644	0
114260610	1	42	0	66	19	33	32			7.8	0.9	3.9	92	240	5.45	98.1805	4.21	162.8	1.15	101.86	1.34	51.8175	2.03	0.858209	20.252	116	73	12.3667	154.231	5.03845	5000.34	8.51726	0
114260617	1	35	0	77	21	11	14			16.4	1.8	5.1	82	229	4.89	88.0922	3.85	148.879	0.61	54.0301	1.21	46.7904	2.06	0.504132	19.4479	131	73	12.3667	140.147	4.94269	2379.82	7.77478	0
114270752	0	36	0	85	23	11	16			14.5	2.5	3.61	95	361	4.87	87.7319	4.12	159.319	1.18	104.517	1.17	45.2436	2.27	1.00855	20.9731	131	73	12.3667	154.468	5.03999	4584.75	8.43049	0
114270827	0	26	0	62	24	11	21			15.5	3.5	4.05	57	125	5.08	91.515	5.08	196.442	0.72	63.7733	2.17	83.9134	2.13	0.331797	15.8166	117	72	12.3667	107.119	4.67394	2918.11	7.97869	0
105114001	1	34	0	60	17	9	14	43.3	32.5	28.4	4.4	4.64	57	188	4.8	86.4709	4.4	170.147	0.93	82.3738	1.53	59.1647	2.11	0.607843	17.4014	115	71	12.3667	124.337	4.823	3561.47	8.17793	0
114260911	1	45	0	90	17	14	21			8.1	0.9	6	52	193	4.56	82.1474	5.04	194.896	0.99	87.6882	1.7	65.7386	2.11	0.582353	17.898	116	71	12.3667	121.771	4.80215	3601.68	8.18916	0
105113640	0	54	1	115	59	66	34	47.4	31.1	16.2	2.4	3.24	78	253	4.85	87.3716	4.58	177.108	2.37	209.92	1.22	47.1771	1.99	1.94262	22.5565	130	71	12.3667	164.001	5.09987	9170.54	9.12375	1
114260488	0	40	0	68	39	21	24			9.4	0.8	3.64	73	346	5.92	106.647	4.27	165.12	2.94	260.407	0.91	35.1895	2.25	3.23077	22.6562	109	70	12.3667	250.211	5.52231	13885.9	9.53863	0
114260498	1	34	0	62	58	60	43			6.3	1.5	5.69	84	296	5.1	91.8753	4.55	175.947	1	88.574	1.67	64.5785	2.07	0.598802	22.0994	129	70	12.3667	125.16	4.82959	4068.88	8.31112	0
114260626	1	55	0	58	29	10	14			17.1	3.3	4.02	83	290	5.2	93.6768	4.61	178.268	0.91	80.6023	1.66	64.1918	2.2	0.548193	20.4152	121	69	12.3667	130.075	4.86811	3775.28	8.23623	0
114260522	1	84	0	68	17	17	20			21.8	3.9	4.35	73	202	5.84	105.206	5.02	194.122	0.93	82.3738	1.41	54.5244	2.06	0.659574	20.9916	123	69	12.3667	187.282	5.23262	4333.12	8.37404	0
114260740	1	44	0	83	24	12	21			4.3	1	4.72	74	216	5.52	99.4415	4.57	176.721	0.88	77.9451	1.66	64.1918	2.27	0.53012	18.7955	112	68	12.3667	136.882	4.91912	3875.49	8.26243	0
114260801	1	37	0	60	25	13	22			10.3	1.6	3.62	64	127	5.3	95.4783	4.49	173.627	1.09	96.5456	1.64	63.4184	2.26	0.664634	21.3172	119	68	12.3667	130.7	4.87291	4609.01	8.43577	0
114260516	1	84	0	66	20	18	18			11.7	1.3	5.4	89	269	6.04	108.809	4.17	161.253	0.86	76.1736	1.37	52.9776	2.11	0.627737	22.6183	119	68	12.3667	165.597	5.10955	4144.2	8.32946	0
114260507	0	35	0	49	25	26	49			19.2	1.7	6.07	65	239	6.45	116.195	5.4	208.817	1.42	125.775	2.23	86.2336	2.11	0.636771	18.9824	108	67	12.3667	140.685	4.94652	7307.23	8.89662	0
114270732	0	41	0	57	20	18	20			15.1	2.3	3.33	91	318	5.17	93.1364	3.66	141.531	1.11	98.3171	1.03	39.8299	1.94	1.07767	22.0343	110	67	12.3667	165.475	5.10882	4578.45	8.42912	0
114260398	0	46	0	85	28	30	39			7.4	1.7	3.44	68	163	4.61	83.0481	5.11	197.602	0.99	87.6882	2.12	81.9799	2	0.466981	17.1173	103	66	12.3667	100.089	4.60606	3641.17	8.20006	0
114260611	1	40	0	96	19	17	16			9.3	2.2	4.77	81	423	4.56	82.1474	3.62	139.985	1.22	108.06	1.02	39.4432	2.07	1.19608	20.9704	109	66	12.3667	145.771	4.98204	4438.43	8.39806	0
114260463	0	30	0	103	19	59	43			11	1.9	4.98	97	345	4.63	83.4084	4.42	170.92	0.98	86.8025	1.5	58.0046	2.22	0.653333	20.0163	113	66	12.3667	122.888	4.81128	3620.03	8.19424	0
114270641	0	40	0	47	32	19	20			16.1	2.8	4.54	85	332	4.94	88.993	4.02	155.452	1.32	116.918	1.19	46.017	2.17	1.10924	18.9204	115	66	12.3667	150.316	5.01274	5202.42	8.55688	0
114260914	1	30	0	48	18	11	17			10.3	1.9	2.52	59	214	5.1	91.8753	4.09	158.159	0.71	62.8875	1.58	61.0982	2.08	0.449367	20.6222	126	66	12.3667	118.915	4.77841	2888.91	7.96863	0
114260616	1	24	0	59	25	14	17			19.3	1.9	4.3	78	258	4.72	85.0297	4.21	162.8	1.16	102.746	1.38	53.3643	2.04	0.84058	20.5732	127	66	12.3667	129.701	4.86523	4368.22	8.38211	0
115400029	1	30	0	61	14	8	15			5.2	0.5	3.3	69	157	5.26	94.7577	4.46	172.467	0.67	59.3446	1.45	56.0712	2	0.462069	20.6641	98	65	12.3667	145.731	4.98176	2811.68	7.94154	0
114260432	0	28	0	62	32	18	17			4.7	1.1	5.09	96	316	5.09	91.6952	4.32	167.053	2.36	209.035	1.13	43.6968	2.24	2.0885	23.4014	102	65	12.3667	175.276	5.16636	9583.73	9.16782	0
100317009	1	56	0	94	26	14	18	51.7	20.3	12.2	1.1	5	103	394	4.56	82.1474	4.36	168.6	1.27	112.489	1.46	56.4578	2.06	0.869863	19.4708	110	64	12.3667	122.658	4.8094	4620.33	8.43822	0
105113999	1	34	0	60	17	12	19	47.6	33	8.6	2.3	3.01	50	186	4.86	87.5518	4.44	171.694	0.82	72.6306	1.58	61.0982	2.21	0.518987	17.7564	115	64	12.3667	123.016	4.81231	3179.47	8.06447	0
105113418	0	57	0	128	29	83	46	40.7	47.4	25.8	5	6.05	74	186	14.59	262.836	4.09	158.159	0.64	56.6873	1.6	61.8716	2.12	0.4	19.4789	116	64	12.3667	335.937	5.81692	7449.72	8.91593	0
114270835	0	35	0	52	19	25	19			5.2	1.6	4.99	58	131	5.85	105.386	4.65	179.814	0.69	61.116	1.82	70.379	2.11	0.379121	21.6156	116	64	12.3667	134.628	4.90252	3220.4	8.07726	0
114260486	1	39	0	90	19	17	24			6.4	0.4	3.7	79	264	4.7	84.6694	4.77	184.455	3.75	332.152	1.43	55.2978	2.03	2.62238	20.5673	117	64	12.3667	141.214	4.95028	14061.6	9.5512	0
114270794	0	32	0	82	29	24	19			13.9	1.5	2.9	84	342	4.65	83.7687	4.22	163.186	0.84	74.4021	1.3	50.2707	2.06	0.646154	20.7141	134	64	12.3667	135.963	4.91238	3116.28	8.0444	0
114270843	0	36	0	55	28	9	18			13.7	3	4.44	56	145	5.45	98.1805	4.33	167.44	0.62	54.9159	1.75	67.6721	2.07	0.354286	21.262	106	63	12.3667	121.463	4.79961	2695.83	7.89946	0
114260817	1	28	0	63	11	9	14			14.3	2.6	1.75	40	160	4.37	78.7246	4.02	155.452	1.04	92.1169	1.24	47.9505	2.1	0.83871	21.7107	108	63	12.3667	127.61	4.84898	3625.93	8.19587	0
114260437	0	33	0	105	36	221	113			10.5	2.4	3.75	85	329	4.67	84.129	3.97	153.519	1.07	94.7741	1.25	48.3372	2.15	0.856	20.7008	98	62	12.3667	133.597	4.89483	3986.63	8.2907	0
115400028	1	36	0	62	11	12	25			3.5	0.7	5.08	69	241	4.74	85.39	4.37	168.987	0.8	70.8592	1.65	63.8051	2.16	0.484848	16.8314	90	60	12.3667	113.077	4.72807	3025.33	8.01478	0
114260842	1	51	0	62	16	12	22			9	1.6	4.42	56	173	4.59	82.6878	4	154.679	1.26	111.603	1.45	56.0712	1.93	0.868966	20.1333	107	60	12.3667	114.052	4.73666	4614.11	8.43687	0
114260889	1	48	0	56	8	10	21			6.5	1.2	3.45	63	158	4.8	86.4709	4.07	157.386	0.72	63.7733	1.55	59.9381	1.99	0.464516	21.1979	110	60	12.3667	113.528	4.73205	2757.27	7.92199	0
114260848	1	49	0	49	13	13	23			8.9	1.3	3.41	47	185	4.64	83.5885	4.18	161.64	0.55	48.7157	1.79	69.2189	2	0.307263	19.7104	98	59	12.3667	97.5978	4.58085	2036.04	7.61876	0
100194175	0	50	0	36	12	8	16			10.8	2	2.69	70	132	4.75	85.5702	4.69	181.361	1.21	107.174	1.91	73.8592	2.02	0.633508	18.0361	118	58	12.3667	105.059	4.65452	4585.47	8.43065	0
114260968	0	25	0	71	21	17	21			24.7	4.4	3.72	55	205	5.34	96.1989	4.86	187.935	1.13	100.089	2.09	80.8198	2.07	0.54067	18.1455	128	58	12.3667	111.848	4.71714	4814.2	8.47933	0
114260784	1	46	0	41	13	10	20			10.8	2	2.69	58	173	5.22	94.0371	4.16	160.866	0.81	71.7449	1.5	58.0046	2.25	0.54	18.6334	102	56	12.3667	130.398	4.87059	3373.34	8.12366	0
113680541	1	51	1	59	58	41	28			9.7	0.9	8.7	156	494	5.77	103.945	5.44	210.363	2.32	205.492	0.92	35.5762	2.45	2.52174	24.673	165	100	12.1333	307.316	5.72788	10679.9	9.27612	1
103861963	1	26	1	95	30	21	19			10.7	1.4	5.6	88	396	5.05	90.9746	4.95	191.415	0.72	63.7733	1.52	58.778	2.8	0.473684	24.5674	117	71	11.8667	148.133	4.99811	2900.87	7.97277	1
105113928	1	28	0	59	30	38	31	46.3	31.4	13.4	2.3	3.17	69	330	4.88	87.9121	3.13	121.036	1.04	92.1169	1.03	39.8299	1.54	1.00971	21.8992	138	86	12.8667	133.575	4.89466	4049.1	8.30625	0
20105390	1	48	0	50	38	14	18			10.5	1.3	5.5	68	209	4.17	75.1216	2.75	106.342	0.83	73.5164	1.22	47.1771	0.7	0.680328	24.4494	92	68	12.8667	84.6657	4.43871	2761.33	7.92347	0
20105117	0	33	0	63	18	14	21			5.5	1	3.9	70	161	5.26	94.7577	3.34	129.157	1.16	102.746	1.17	45.2436	1.71	0.991453	22.8625	104	62	12.8667	135.252	4.90714	4867.98	8.49043	0
105113686	1	40	0	60	14	19	19	48.7	27.3	10.6	1	5.6	84	323	4.82	86.8312	4.07	157.386	1.46	129.318	1.28	49.4973	1.77	1.14062	20.0137	105	61	12.8667	138.048	4.9276	5614.42	8.63309	0
113710247	0	28	0	72	54	13	26			9.8	1.3	4.8	77	265	5.18	93.3165	4.42	170.92	1.78	157.662	1.56	60.3248	1.9	1.14103	24.8994	146	90	12.8333	132.198	4.8843	7356.22	8.9033	0
104480747	0	30	0	69	23	21	19			23.5	2.9	4.2	79	301	5.32	95.8386	3.21	124.13	0.87	77.0593	1.28	49.4973	1.3	0.679688	17.7865	130	82	12.8333	120.173	4.78893	3692.63	8.21409	0
115980010	1	27	0	67	23	13	23	41.2	31.8	12.2	1.7	3.7	88	293	5.31	95.6584	4.75	183.681	0.76	67.3162	2.16	83.5267	1.61	0.351852	17.6032	130	80	12.8333	105.18	4.65567	3219.68	8.07704	0
113900079	0	34	0	73	122	39	31			6.3	1.1	3.4	55	198	5.5	99.0812	3.79	146.558	0.68	60.2303	1.32	51.0441	1.85	0.515152	19.0407	106	66	12.8333	142.242	4.95753	2983.85	8.00097	0
106500073	1	39	0	74	16	31	25			9.9	1.4	5.4	87	325	4.63	83.4084	3.41	131.864	0.91	80.6023	1.05	40.6032	1.76	0.866667	21.1037	135	66	12.8333	135.439	4.90852	3361.45	8.12013	0
106500084	1	31	0	79	11	12	17			22	2.8	4.4	57	184	5.03	90.6143	3.7	143.078	0.59	52.2586	1.49	57.6179	1.53	0.395973	17.2584	98	60	12.8333	112.508	4.72302	2367.69	7.76967	0
105113756	1	44	0	70	22	12	19	46.5	24.3	13	2.4	3.86	86	268	4.82	86.8312	3.31	127.997	1.09	96.5456	1.42	54.9111	1.34	0.767606	23.9319	131	60	12.8333	101.201	4.61711	4191.59	8.34083	0
109860089	1	59	0	100	36	35	33			8.7	1.9	4.43	60	172	5.12	92.2356	5.34	206.497	1.26	111.603	2.12	81.9799	1.53	0.59434	21.9289	148	98	12.8	116.165	4.75501	5146.9	8.54615	0
105113835	1	29	0	38	17	18	19	46.3	24.6	7.3	2	3.54	92	207	4.92	88.6327	3.4	131.477	0.71	62.8875	1.52	58.778	1.4	0.467105	20.53	116	66	12.8	99.1287	4.59642	2786.94	7.9327	0
104492132	1	27	1	80	65	54	39	47.6	30.4	11	1.7	6	91	342	4.43	79.8054	3.72	143.852	1.65	146.147	0.97	37.5097	1.83	1.70103	24.7603	138	82	12.7667	153.029	5.03063	5831.66	8.67106	1
104492389	0	25	0	62	15	10	14	47	30	19.5	2.4	2.7	55	207	7.06	127.184	4.03	155.839	0.86	76.1736	1.39	53.751	1.9	0.618705	19.3939	111	79	12.7667	184.371	5.21695	4844.04	8.4855	0
104492217	1	39	0	91	27	11	16	47	34	14.6	2	3.4	90	380	5.06	91.1547	3.4	131.477	1.25	110.717	1.12	43.3101	1.64	1.11607	20.3665	124	78	12.7667	138.36	4.92986	5046.21	8.52639	0
104492351	0	24	0	49	13	16	13	43.3	27	5.4	1.6	3.8	50	148	4.67	84.129	4.19	162.026	0.63	55.8016	1.86	71.9258	1.88	0.33871	19.3821	124	71	12.7667	94.7582	4.55133	2347.27	7.76101	0
105114013	1	36	0	63	19	13	20	48.5	29.9	13.9	2.6	4.03	67	122	4.94	88.993	4.36	168.6	0.85	75.2879	1.73	66.8987	1.65	0.491329	17.2408	103	69	12.7667	112.141	4.71976	3350.05	8.11673	0
104492221	1	28	0	67	60	16	18	49.2	25.8	24.2	2.9	3.5	87	283	5.2	93.6768	4.45	172.08	1.48	131.089	2.15	83.14	1.34	0.688372	17.076	108	68	12.7667	96.9446	4.57414	6140.02	8.72258	0
110760051	1	35	0	72	28	12	16	48.4	25.6	10.7	1.2	5.7	101	324	5.08	91.515	4.47	172.854	1.46	129.318	1.99	76.9528	1.7	0.733668	19.618	102	64	12.7667	102.782	4.63261	5917.27	8.68563	0
104492330	1	28	0	60	18	11	20	45.4	35.6	16.9	1.9	2	59	142	4.69	84.4893	3.48	134.571	0.61	54.0301	1.5	58.0046	1.42	0.406667	18.0232	110	64	12.7667	98.0076	4.58504	2282.48	7.73302	0
104492426	0	24	0	66	20	11	22	45.2	31.8	5.1	1	5.5	60	152	5.02	90.4342	4.16	160.866	0.6	53.1444	1.58	61.0982	1.74	0.379747	20.7716	109	62	12.7667	119.053	4.77957	2403.03	7.78449	0
104492304	1	21	0	47	11	10	14	45.9	31.1	8.2	1	3	59	123	5.4	97.2798	3.36	129.93	0.81	71.7449	1.23	47.5638	1.65	0.658537	18.8217	102	60	12.7667	132.87	4.88937	3489.66	8.15756	0
106121292	1	73	1	117	31	5	16	42.8	26.5	8.7	1.3	3.6	56	291	5.22	94.0371	4.29	165.893	2.27	201.063	1.23	47.5638	2.24	1.84553	23.8281	108	65	12.4	163.992	5.09981	9453.69	9.15416	1
112570437	0	25	1	108	21	20	25			9.6	1.6	5.53	94	403	4.82	86.8312	4.51	174.401	1.14	100.974	1.34	51.8175	2.6	0.850746	24.136	116	60	12.1333	146.123	4.98445	4383.86	8.38569	1
115530032	1	26	1	84	24	31	23			16.6	1.4	4.4	92	376	5.02	90.4342	5.08	196.442	1.59	140.833	1.08	41.7633	2.76	1.47222	23.5134	112	75	11.8667	212.688	5.35983	6368.04	8.75905	1
104590286	1	50	1	86	44	15	24	42.1	34.4	12	3	4.64	78	289	5.61	101.063	3.2	123.743	0.87	77.0593	1.2	46.4037	1.58	0.725	23.9062	150	80	12.9	134.75	4.90342	3893.92	8.26717	1
20100805	1	61	0	84	25	12	22	43.1	24.9	8.2	1.1	4.9	101	312	4.27	76.9231	4.92	190.255	0.46	40.744	2.03	78.4996	1.95	0.226601	23.2434	120	86	12.4333	93.2171	4.53493	1567.08	7.35697	0
109360096	1	54	0	116	83	21	25	46.6	28.4	6.9	0.4	4.5	93	310	5.04	90.7945	4.62	178.654	3.12	276.351	1	38.6698	2.05	3.12	20.5714	126	86	12.4333	209.735	5.34585	12545.6	9.43712	0
101530609	1	80	0	74	22	18	22	46.1	23.9	11.7	1.3	6.1	90	323	5.78	104.125	4.03	155.839	0.93	82.3738	1.26	48.7239	2.12	0.738095	24.3152	138	80	12.4333	166.518	5.1151	4288.6	8.36372	0
105113899	1	44	0	120	19	28	23	44.1	26.1	8.4	2	3.95	77	204	4.43	79.8054	4.13	159.706	0.95	84.1453	1.32	51.0441	2.03	0.719697	19.122	123	77	12.4333	124.847	4.82709	3357.62	8.11899	0
105113943	1	37	0	75	22	17	19	48.8	22.6	16.6	3.3	4.92	93	210	5.77	103.945	4.44	171.694	0.83	73.5164	1.58	61.0982	2.27	0.525316	20.2957	131	74	12.4333	146.05	4.98395	3820.84	8.24823	0
20105804	1	44	0	82	10	8	13			8.2	1	4.5	56	206	5.23	94.2173	4.58	177.108	0.63	55.8016	1.72	66.512	2.03	0.366279	22.6358	111	58	12.4333	125.44	4.83183	2628.74	7.87426	0
105113481	1	50	0	90	23	16	28	43.9	31.7	9.9	0.8	4.37	92	273	5.63	101.423	4.65	179.814	2.44	216.12	1.06	40.9899	2.25	2.30189	22.44	133	77	12.4	222.461	5.40475	10959.8	9.30199	0
105113821	1	39	1	106	30	23	23	49.6	27	10.3	1	4.12	78	295	5.12	92.2356	3.85	148.879	2.36	209.035	0.93	35.9629	1.96	2.53763	22.0031	117	68	12.4	190.918	5.25184	9640.22	9.1737	1
112570441	0	36	0	121	33	9	16			6.3	1.3	4.27	61	266	5.1	91.8753	4.72	182.521	1.11	98.3171	1.39	53.751	2.43	0.798561	22.0293	169	100	12.1333	155.99	5.04979	4516.46	8.41548	0
116150002	1	37	1	41	45	12	24	45.5	28.5	5.8	0.8	2.4	74	362	4.85	87.3716	5.65	218.484	2.07	183.348	1.77	68.4455	2.6	1.16949	19.5045	145	92	12.1333	139.449	4.9377	8009.71	8.98841	1
112570447	0	40	0	142	72	18	25			5.3	1.1	4.69	57	160	5.32	95.8386	5.15	199.149	1.85	163.862	1.51	58.3913	2.48	1.22517	24.8462	131	89	12.1333	163.433	5.09641	7852.14	8.96854	0
116150020	1	38	0	70	13	20	23			5.4	0.7	4.1	78	256	5.66	101.964	4.92	190.255	1.23	108.946	1.11	42.9234	2.58	1.10811	24.996	132	86	12.1333	225.973	5.42042	5554.26	8.62232	0
112570419	0	31	0	80	23	23	39			11.7	1.2	3.28	84	212	5.92	106.647	5.21	201.469	0.98	86.8025	1.97	76.1794	2.29	0.497462	17.0123	143	84	12.1333	141.024	4.94893	4628.63	8.44002	0
112570444	0	38	0	96	23	14	20			8.4	1.3	2.95	62	146	5.29	95.2981	4.18	161.64	1.62	143.49	0.98	37.8964	2.33	1.65306	23.567	122	82	12.1333	203.238	5.31438	6837.16	8.83013	0
112570448	0	41	0	58	15	27	28			10.4	1.4	3.92	78	203	5.6	100.883	5.54	214.23	1.22	108.06	2.01	77.7262	2.47	0.606965	19.8368	119	78	12.1333	139.027	4.93467	5450.71	8.6035	0
112570424	0	36	0	79	39	30	27			8.9	2.5	5.5	79	271	7.76	139.795	5.03	194.509	0.68	60.2303	1.73	66.8987	2.49	0.393064	22.9398	121	78	12.1333	203.227	5.31433	4209.94	8.3452	0
116150009	1	38	0	69	21	18	18	49.7	26.3	7.6	0.9	5.2	86	280	4.86	87.5518	4.21	162.8	1.09	96.5456	1.15	44.4702	2.28	0.947826	19.4568	119	77	12.1333	160.258	5.07678	4226.37	8.3491	0
112570426	0	32	0	76	23	10	19			16.7	1.8	3	79	256	4.96	89.3533	3.99	154.292	1.08	95.6599	0.94	36.3496	2.3	1.14894	19.2	128	77	12.1333	189.638	5.24512	4273.76	8.36025	0
112570450	0	42	0	123	21	24	26			6.8	1.5	3.25	53	143	4.88	87.9121	5.36	207.27	0.77	68.2019	1.93	74.6326	2.59	0.398964	19.1478	116	72	12.1333	122.075	4.80463	2997.89	8.00566	0
106660782	0	26	0	47	18	27	29			17	2.7	6.34	71	288	5.01	90.254	4.76	184.068	0.78	69.0877	1.74	67.2854	2.46	0.448276	19.5535	110	70	12.1333	123.451	4.81584	3117.72	8.04486	0
100316017	0	48	0	64	31	24	38	46.6	26.4	10.2	1.2	3.3	54	187	5.92	106.647	4.87	188.322	1.07	94.7741	1.55	59.9381	2.31	0.690323	20.7037	120	68	12.1333	167.54	5.12122	5053.71	8.52788	0
112570411	1	54	0	79	23	32	40			10.6	2.1	5.1	83	218	5.66	101.964	4.76	184.068	0.74	65.5447	1.69	65.3519	2.43	0.43787	20.7429	112	66	12.1333	143.594	4.96699	3341.59	8.1142	0
108833393	1	61	0	51	21	10	18	43.8	24.4	8.9	1.5	4.76	78	246	5.43	97.8202	4.87	188.322	1.57	139.061	1.27	49.1106	2.49	1.23622	22.719	117	66	12.1333	187.553	5.23406	6801.49	8.8249	0
112570445	0	37	0	90	18	11	16			6.2	0.6	4.6	66	255	5.17	93.1364	5.07	196.056	0.84	74.4021	1.65	63.8051	2.29	0.509091	21.1026	114	64	12.1333	143.091	4.96348	3464.77	8.1504	0
112570405	1	52	0	116	22	39	36			11.6	2.1	3.92	114	272	5.01	90.254	5.77	223.125	0.91	80.6023	2.34	90.4872	2.46	0.388889	19.9816	136	62	12.1333	111.275	4.712	3637.34	8.19901	0
113680879	0	44	0	37	13	11	16			7	0.7	3	57	123	4.88	87.9121	4.27	165.12	0.66	58.4588	1.33	51.4308	2.34	0.496241	19.1476	95	60	12.1333	141.122	4.94963	2569.62	7.85151	0
115280020	1	64	0	103	27	19	21			9.7	0.4	2.9	85	336	4.7	84.6694	5.33	206.11	2.94	260.407	1.3	50.2707	2.58	2.26154	21.8933	103	53	12.1333	173.572	5.15659	11024.3	9.30785	0
105113488	1	55	0	88	101	20	22	43	31.8	7.9	2.2	5	109	349	4.93	88.8128	5.77	223.125	1.67	147.919	1.41	54.5244	2.86	1.1844	23.3136	148	84	11.8667	181.72	5.20247	6568.53	8.79005	0
103862163	1	34	0	88	50	15	24			8.4	0.8	3.9	77	426	5.09	91.6952	5.77	223.125	4.03	356.953	0.87	33.6427	2.71	4.63218	22.2093	133	82	11.8667	304.07	5.71726	16365.4	9.70293	0
100330038	0	25	0	92	20	14	18	47.2	21.8	6.7	1.5	5.1	80	242	5.65	101.783	5.11	197.602	0.73	64.659	1.17	45.2436	3	0.623932	20.6728	120	80	11.8667	222.271	5.4039	3290.61	8.09883	0
105810333	0	44	1	60	21	18	20			13.5	1.7	3.5	85	306	5.17	93.1364	5.45	210.75	1.09	96.5456	1.62	62.645	3.11	0.67284	23.4256	140	77	11.8667	156.665	5.05411	4495.95	8.41093	1
114260762	1	41	0	36	32	15	19			12.4	2.3	4.31	81	238	5.19	93.4967	4.63	179.041	0.76	67.3162	1.39	53.751	2.74	0.546763	22.302	116	73	11.8667	155.716	5.04803	3146.92	8.05418	0
114260766	1	34	0	51	19	15	27	48	31.1	26.7	4.6	5.58	91	230	5.59	100.703	5.31	205.336	0.73	64.659	1.98	76.5661	2.71	0.368687	22.7481	125	73	11.8667	135.033	4.90552	3255.66	8.08815	0
114260759	1	43	0	68	30	18	26			12.4	2.3	3.47	63	269	5.48	98.721	5.75	222.351	1.59	140.833	1.95	75.406	3.01	0.815385	20.5499	119	67	11.8667	145.55	4.98052	6951.56	8.84672	0
115530026	1	28	0	53	40	18	30			11.5	2.2	3.21	67	356	4.62	83.2282	4.38	169.374	1.23	108.946	1.04	40.2166	2.71	1.18269	24.6197	119	65	11.8667	175.259	5.16627	4533.69	8.41929	0
104590270	0	45	1	107	41	23	24	41.9	31.8	18.6	4.1	5.21	78	195	5.81	104.666	3.49	134.957	0.56	49.6014	1.63	63.0317	1.52	0.343558	20.3966	127	68	12.9	112.05	4.71895	2595.79	7.86164	0
100410373	0	28	0	61	20	4	16	41.7	47.4	10.3	1.8	9.8	171	279	5	90.0739	4.01	155.066	1.75	155.004	1.06	40.9899	1.55	1.65094	24.673	160	68	12.9	170.376	5.13801	6980.92	8.85094	0
109120971	0	38	1	71	35	23	23	46.7	26.3	8.4	0.9	4.4	83	385	4.9	88.2724	4.16	160.866	1.13	100.089	1.3	50.2707	2.05	0.869231	24.8351	115	60	12.4667	141.236	4.95043	4417.53	8.39334	1
114090579	1	53	1	87	49	28	25	47.9	29.1	9	0.8	4.6	80	328	5.11	92.0555	4.56	176.334	1.49	131.975	1.08	41.7633	2.57	1.37963	24.7676	167	94	12.1667	194.339	5.26961	6074.52	8.71186	1
109600031	0	54	1	57	162	23	27	42	26.2	21.1	3.9	4.14	70	197	6.01	108.269	5.04	194.896	1.03	91.2312	1.41	54.5244	2.76	0.730496	24.3893	118	73	11.9	193.502	5.26529	4938.74	8.50487	1
106121123	0	78	1	43	71	11	23	45.8	24.7	3.6	1.5	4.7	104	371	5.01	90.254	4.15	160.48	3.42	302.923	0.85	32.8693	1.88	4.02353	23.1488	150	92	12.9667	220.326	5.39511	13670	9.52296	1
105113566	1	46	0	55	19	15	26	47.5	26.3	15.8	2.9	4.53	99	288	4.75	85.5702	4.4	170.147	1.43	126.661	1.39	53.751	2.15	1.02878	18.9876	134	86	12.5	135.435	4.90849	5419.19	8.5977	0
105113681	1	40	0	75	71	20	19	47.8	28.4	21.2	4.3	4.51	83	262	4.64	83.5885	4.54	175.561	0.66	58.4588	1.58	61.0982	2.1	0.417722	19.8977	136	82	12.5	120.092	4.78826	2443.24	7.80108	0
109121111	0	27	0	49	15	10	20	45.2	29.8	9.3	0.7	2.4	60	200	5.01	90.254	4.29	165.893	1.46	129.318	1.24	47.9505	2.1	1.17742	23.5482	121	86	12.4667	156.125	5.05066	5835.73	8.67176	0
105113516	1	50	0	70	17	27	20	43.3	24.7	11.7	2.3	4.36	62	139	4.84	87.1915	4.78	184.841	0.64	56.6873	1.6	61.8716	2.17	0.4	22.2707	131	82	12.4667	130.242	4.8694	2471.33	7.81251	0
105113669	1	39	0	73	21	9	15	45.9	26.2	10	1.4	4.6	76	314	5.63	101.423	4.03	155.839	2	177.148	0.85	32.8693	2.08	2.35294	16.54	123	80	12.4667	240.433	5.48244	8983.45	9.10314	0
105113564	1	45	1	98	102	27	22	50.7	33.2	17.2	3.2	4.42	94	336	5.13	92.4158	3.89	150.425	1.99	176.262	0.93	35.9629	1.93	2.13978	23.426	136	74	12.4667	193.278	5.26413	8144.7	9.00512	1
109121146	0	28	0	41	14	11	17	44.6	36.4	10.7	1.2	2.3	60	164	4.64	83.5885	4.22	163.186	0.89	78.8308	1.29	49.884	2.17	0.689922	18.4911	100	65	12.4667	136.722	4.91795	3294.68	8.10006	0
20102281	1	57	0	56	28	19	20			7.2	0.5	2.9	57	273	5.48	98.721	5.05	195.282	2.78	246.236	0.97	37.5097	2.03	2.86598	23.3377	90	55	12.4667	256.98	5.549	12154.3	9.40544	0
109120991	1	38	0	39	29	10	20	43.7	28.3	8.7	0.7	4.4	71	275	4.78	86.1106	4.68	180.974	0.64	56.6873	1.93	74.6326	2.03	0.331606	18.5467	88	54	12.4667	104.404	4.64826	2440.69	7.80004	0
114080486	0	45	1	65	40	13	14	45.9	28.1	13.4	1.2	3.1	76	354	5.39	97.0996	5.14	198.763	2.6	230.292	1.12	43.3101	2.42	2.32143	24.7315	119	64	12.1667	222.809	5.40631	11180.6	9.32194	1
107591113	1	43	0	73	12	16	20			9.9	0.9	5.1	62	235	4.83	87.0113	5.55	214.617	1.91	169.176	1.23	47.5638	2.62	1.55285	24.4739	150	98	11.9	196.306	5.27968	7360.13	8.90383	0
108833112	1	32	1	68	22	15	25	43.9	34.8	18.8	3.5	4.2	91	331	5.44	98.0004	5.47	211.524	1.59	140.833	1.26	48.7239	2.98	1.2619	24.1231	164	90	11.9	212.723	5.35999	6900.82	8.8394	1
108833139	0	26	0	78	36	10	18	40.5	27.8	12.7	2.6	4.4	76	322	5.85	105.386	5.16	199.536	0.87	77.0593	1.66	64.1918	2.67	0.524096	22.4936	140	80	11.9	163.793	5.09861	4060.5	8.30906	0
114260862	1	58	0	68	18	14	18			8.6	1.5	4.39	52	251	5.53	99.6217	5.41	209.203	1.22	108.06	1.68	64.9652	2.9	0.72619	24.5161	122	76	11.9	160.403	5.07769	5382.57	8.59092	0
114260874	1	28	0	50	14	15	21			11.2	1.8	2.75	62	252	5.07	91.3349	6.08	235.112	0.86	76.1736	2.15	83.14	2.94	0.4	19.8141	107	70	11.9	129.143	4.86092	3478.65	8.1544	0
100194066	0	24	0	40	12	7	13			9.7	1.9	3.42	58	160	4.67	84.129	3.63	140.371	0.85	75.2879	1.26	48.7239	1.87	0.674603	18.2186	115	67	13.0333	121.186	4.79732	3166.95	8.06052	0
115030009	1	31	0	58	13	10	18	45.9	39.1	8.8	1.2	3	65	299	4.47	80.526	3.56	137.664	0.85	75.2879	1.24	47.9505	1.65	0.685484	19.415	120	66	13.0333	115.594	4.75008	3031.32	8.01675	0
105191125	0	21	0	115	28	33	43	46.2	26.8	26.4	3.8	3	78	299	7.23	130.247	3.86	149.265	1.24	109.832	1.47	56.8445	1.66	0.843537	23.7919	122	60	13.0333	171.004	5.14169	7152.61	8.87523	0
115300046	1	62	0	75	43	23	28	48.5	27.5	10.3	1.3	4.3	86	296	5.21	93.857	4.34	167.827	1.04	92.1169	1.7	65.7386	1.75	0.611765	22.3569	120	82	13	119.806	4.78587	4322.91	8.37168	0
105161556	0	71	1	92	243	43	51	45.2	23.8	13.9	2.1	3.7	90	433	5.41	97.4599	4.05	156.613	1.6	141.718	2.1	81.2065	1.18	0.761905	16.9479	124	80	13	93.9792	4.54307	6905.93	8.84014	0
111660983	1	22	0	71	19	10	17			6.5	0.5	5.56	63	199	4.96	89.3533	4.04	156.226	0.71	62.8875	1.61	62.2583	1.71	0.440994	17.6177	98	63	13	112.108	4.71946	2809.6	7.9408	0
105161747	1	58	0	64	15	9	16	40.3	28.7	9.3	1.1	4	58	137	4.88	87.9121	3.75	145.012	0.63	55.8016	1.27	49.1106	1.81	0.496063	21.8929	100	54	13	129.791	4.86593	2452.82	7.80499	0
105113841	1	39	1	85	31	29	26	45.5	32.6	7.2	1.9	4.14	76	317	5.35	96.379	4.19	162.026	1.89	167.405	0.96	37.123	2.2	1.96875	24.2084	115	72	12.5333	210.327	5.34866	8067.16	8.99556	1
100065982	1	37	1	62	24	24	19			7.3	1.5	5.5	87	356	4.77	85.9305	4.64	179.428	1	88.574	1.18	45.6303	2.61	0.847458	24.4418	137	84	12.1667	168.948	5.12959	3805.6	8.24423	1
111650069	1	34	1	75	25	23	30	40.7	27.2	5.1	0.4	3.99	71	228	4.7	84.6694	5.38	208.043	1.45	128.432	1.16	44.8569	3	1.25	24.8673	131	79	11.9333	196.345	5.27988	5437.14	8.60101	1
105632247	0	37	0	58	16	13	21	44	26.9	8.9	2.3	2.19	53	148	4.85	87.3716	3.73	144.238	0.82	72.6306	1.77	68.4455	1.58	0.463277	20.1696	110	67	13.3	92.0611	4.52245	3172.93	8.06241	0
20101172	1	47	0	44	25	17	21			8.2	2.5	4.17	57	143	4.46	80.3459	4.35	168.213	0.56	49.6014	1.83	70.7657	1.84	0.306011	16.7154	103	66	13.3	95.4931	4.55905	1992.63	7.59721	0
100194312	0	28	0	50	21	14	21			12.5	1.7	2.6	59	174	4.99	89.8937	3.57	138.051	0.74	65.5447	1.38	53.3643	1.85	0.536232	21.245	102	71	13.2667	116.276	4.75596	2946.03	7.98821	0
100210042	1	54	0	55	18	14	15	43.4	26.6	10.6	2.4	2.8	59	181	4.97	89.5334	4.05	156.613	0.7	62.0018	1.89	73.0858	1.5	0.37037	22.007	103	58	13.2	95.9287	4.5636	2775.62	7.92863	0
112600173	1	37	0	72	17	13	20			18.9	3.5	4.54	89	335	4.91	88.4525	3.61	139.598	0.77	68.2019	1.13	43.6968	1.89	0.681416	18.8458	91	52	13.2	141.289	4.95081	3016.32	8.01179	0
106390247	0	49	0	43	22	11	22	44.4	28.6	15.2	1.9	1.9	71	214	4.34	78.1841	3.9	150.812	0.62	54.9159	1.82	70.379	1.69	0.340659	17.9859	126	80	13.1333	83.7687	4.42806	2146.77	7.67172	0
100193988	0	35	0	43	13	8	15			7.9	1.7	2.6	51	141	4.63	83.4084	3.64	140.758	1.02	90.3454	1.37	52.9776	1.52	0.744526	19.5141	130	72	13.1333	110.805	4.70777	3767.78	8.23424	0
104492382	0	24	0	55	15	10	15	43.7	32.3	7.7	0.8	3.2	74	171	5.3	95.4783	3.66	141.531	0.94	83.2595	1.22	47.1771	1.72	0.770492	19.0781	117	68	13.1333	143.217	4.96436	3974.74	8.28771	0
104492407	0	24	0	44	14	11	17	41.5	30.5	15.2	2	2.5	67	87	4.82	86.8312	3.73	144.238	1	88.574	1.6	61.8716	1.27	0.625	21.6184	104	69	13.1	101.213	4.61722	3845.49	8.25466	0
111661046	0	34	0	64	15	12	17			6.2	0.9	5.33	84	194	4.79	86.2908	3.39	131.09	0.95	84.1453	1.24	47.9505	1.59	0.766129	20.4787	112	69	13.1	117.954	4.77029	3630.48	8.19712	0
100194241	0	25	0	59	14	13	19			6.9	1	3.25	47	110	4.51	81.2466	4.33	167.44	2.56	226.749	1.34	51.8175	1.65	1.91045	21.5287	100	55	13.1	131.268	4.87724	9211.31	9.12819	0
112960037	0	31	0	55	39	16	15			10.4	1.4	5.1	99	360	4.72	85.0297	4.76	184.068	1.12	99.2028	2.33	90.1005	1.58	0.480687	22.4784	131	90	13.0667	86.8544	4.46423	4217.59	8.34702	0
104492392	0	23	0	53	12	15	17	40.1	31.9	13.7	1.7	4.7	64	162	4.46	80.3459	4.57	176.721	0.84	74.4021	1.85	71.5391	1.91	0.454054	20.0249	121	67	13.0667	99.238	4.59752	2988.95	8.00268	0
100151034	0	52	1	65	18	21	23	42.2	28.9	8.8	2.2	3.38	66	267	4.62	83.2282	3.95	152.746	1.16	102.746	1.49	57.6179	1.68	0.778523	24.0681	114	65	13.0667	110.319	4.70338	4275.68	8.3607	1
105113524	1	47	0	75	28	23	29	46.5	29.5	5.2	0.9	2.62	64	236	5.69	102.504	5.11	197.602	1.34	118.689	1.99	76.9528	2.19	0.673367	21.1932	117	75	12.5667	131.607	4.87982	6083.06	8.71326	0
105113828	1	40	0	71	220	82	49	48.1	30	16.8	3.2	3.26	83	260	5.26	94.7577	4.23	163.573	1.65	146.147	1.27	49.1106	2.04	1.29921	21.8092	129	75	12.5667	157.805	5.06136	6924.28	8.84279	0
105113521	1	53	0	59	15	9	15	42.6	27.4	11.5	1.1	3.3	67	203	5.03	90.6143	4.69	181.361	0.94	83.2595	1.6	61.8716	2.05	0.5875	19.9704	102	68	12.5667	132.807	4.88889	3772.25	8.23543	0
109370045	0	35	0	50	22	19	20			8.3	1.1	5.3	90	373	5.21	93.857	4.8	185.615	2.27	201.063	1.37	52.9776	2.03	1.65693	24.4978	110	63	12.5667	164.421	5.10243	9435.58	9.15224	0
116460059	0	42	0	58	10	16	17	42.4	28.6	10.6	1.1	5.7	53	172	6.24	112.412	4.59	177.494	1.21	107.174	1.76	68.0588	2.1	0.6875	20.6094	102	60	12.5667	146.583	4.98759	6023.86	8.70348	0
105113552	1	60	0	67	23	15	17	48.6	28.5	7.2	1.6	5.83	103	235	5.15	92.7761	3.82	147.718	1.09	96.5456	1.36	52.5909	1.93	0.801471	22.789	133	84	12.5333	130.296	4.86981	4478.56	8.40706	0
116460002	1	27	0	92	82	95	123	39.8	35.2	10.6	1.6	2	79	225	5.29	95.2981	3.99	154.292	0.8	70.8592	1.32	51.0441	2.26	0.606061	23.0498	124	76	12.5333	144.03	4.97002	3376.37	8.12456	0
109860081	0	44	0	104	24	20	22			14.4	2.8	3.96	85	359	4.93	88.8128	4.18	161.64	0.91	80.6023	1.39	53.751	2.22	0.654676	19.2437	127	73	12.5333	133.539	4.89439	3579.26	8.18291	0
105113965	1	34	1	72	108	36	27	47.9	26.6	15	3.1	3.35	103	366	4.86	87.5518	4.1	158.546	2.87	254.207	1.01	39.0565	2.03	2.84158	22.9178	114	69	12.5333	177.704	5.18012	11128.2	9.31723	1
105113725	1	43	0	65	26	20	22	43.8	33	14.1	2	4.19	98	385	4.98	89.7136	3.86	149.265	1.31	116.032	1.31	50.6574	2.16	1	21.1765	116	69	12.5333	132.173	4.88411	5204.82	8.55734	0
100066130	1	41	1	57	34	19	20			10.7	1.2	4.8	89	225	5.76	103.765	4.78	184.841	1.22	108.06	1.33	51.4308	2.35	0.917293	24.4118	142	90	12.1667	186.465	5.22824	5606.44	8.63167	1
100030618	0	50	1	57	23	40	31	47	20	9.6	2.1	5.6	98	297	6.4	115.295	5.03	194.509	1.82	161.205	0.99	38.2831	2.88	1.83838	24.7059	117	82	11.9333	292.895	5.67981	9293.01	9.13702	1
102125512	1	37	1	88	91	33	25			12.7	1.7	3.9	85	388	4.92	88.6327	4.06	156.999	2.47	218.778	0.98	37.8964	1.77	2.52041	24.9012	107	64	13.3333	183.596	5.21274	9695.43	9.17941	1
116460008	1	24	0	87	30	31	32	47.2	22.8	4.6	0.6	2.6	87	266	5.22	94.0371	4.06	156.999	2.06	182.462	0.98	37.8964	2.21	2.10204	23.6102	148	104	12.6	194.791	5.27193	8579.12	9.05709	0
107110092	0	50	0	56	27	10	17	44.8	21.2	9.9	1.1	2.9	67	235	5.08	91.515	5.24	202.63	2.16	191.32	1.26	48.7239	2.15	1.71429	17.998	122	81	12.6	190.293	5.24857	8754.32	9.0773	0
105113854	1	31	0	65	16	16	19	46.5	28.5	12.5	3.1	3.37	84	230	4.95	89.1731	4.23	163.573	0.68	60.2303	1.51	58.3913	2.03	0.450331	22.0522	125	80	12.6	124.901	4.82752	2685.46	7.89561	0
105113978	1	40	0	88	22	14	31	43.5	27.7	17.2	2.9	3.44	98	267	4.89	88.0922	4.2	162.413	1.51	133.747	0.95	36.7363	2.07	1.58947	23.6527	138	78	12.6	194.73	5.27162	5891.02	8.68118	0
105113922	1	27	0	50	21	25	25	47.6	29.1	13	2.5	3.23	71	233	5.19	93.4967	3.83	148.105	1.03	91.2312	1.24	47.9505	1.95	0.830645	22.2681	130	76	12.6	144.392	4.97253	4264.91	8.35818	0
106180985	0	61	1	74	14	13	19	43.9	29	7.8	0.8	15	454	346	5.08	91.515	4.49	173.627	2.04	180.691	0.93	35.9629	2.12	2.19355	24.4951	143	71	12.6	220.915	5.39778	8267.97	9.02014	1
114940007	1	56	0	95	27	23	21			12.3	2.4	7	110	249	5.17	93.1364	4.81	186.002	0.86	76.1736	1.64	63.4184	2.19	0.52439	23.2072	110	70	12.6	136.581	4.91692	3547.27	8.17393	0
20100438	0	55	0	73	21	25	26	40.1	27.9	10.4	1.4	3.4	67	278	4.54	81.7871	4.68	180.974	1	88.574	1.39	53.751	2.24	0.719424	23.7253	110	70	12.6	137.685	4.92497	3622.1	8.19481	0
100194167	0	32	0	35	19	13	20			12.6	3.2	2.95	62	159	5.07	91.3349	4.11	158.933	0.55	48.7157	1.69	65.3519	1.95	0.325444	20.8331	122	69	12.6	111.061	4.71008	2224.72	7.70739	0
100194055	0	26	0	68	35	45	25			13.2	3.6	5.2	58	298	5.16	92.9562	4.63	179.041	1.31	116.032	1.37	52.9776	2.27	0.956204	21.3908	119	65	12.6	157.076	5.05673	5392.94	8.59285	0
114940017	0	27	0	71	13	8	15			3.4	0.5	3.7	69	141	5.92	106.647	4.31	166.667	0.58	51.3729	1.33	51.4308	2.18	0.43609	20.9644	100	64	12.6	172.801	5.15214	2739.39	7.91549	0
105113949	1	28	0	78	45	19	27	46.3	30.3	17.5	3.9	3.92	89	390	5.57	100.342	4.38	169.374	1.69	149.69	1.34	51.8175	2.01	1.26119	23.0546	116	63	12.6	163.992	5.09982	7510.12	8.92401	0
100066045	1	39	1	66	28	14	17			7.2	0.6	4.07	96	306	4.93	88.8128	4.84	187.162	2.9	256.864	1	38.6698	2.36	2.9	24.0569	98	62	12.1667	214.927	5.3703	11406.4	9.34193	1
111650044	1	54	1	107	19	48	30	43	26	8	1.2	5.26	87	307	5.3	95.4783	4.58	177.108	0.92	81.488	0.97	37.5097	2.74	0.948454	24.6713	138	88	11.9333	225.408	5.41791	3890.17	8.26621	1
102125294	1	31	1	68	20	84	37			24.8	2.5	3	80	307	4.1	73.8606	3.48	134.571	2.18	193.091	0.79	30.5491	1.82	2.75949	24.3461	136	77	13.3333	162.68	5.09179	7130.91	8.87219	1
116460013	1	31	0	76	17	16	23	48.8	30.4	7.7	1.6	5.33	100	275	4.87	87.7319	4.49	173.627	0.9	79.7166	1.52	58.778	2.19	0.592105	19.7128	127	83	12.6333	129.578	4.86428	3496.84	8.15962	0
111660728	0	24	1	47	78	15	19			8.6	0.9	4.4	86	320	5.71	102.864	4.02	155.452	1.32	116.918	1.03	39.8299	2.12	1.28155	24.706	118	70	12.6333	200.735	5.30199	6013.33	8.70173	1
100065817	1	34	1	86	122	51	34			9.2	0.9	3.64	80	396	5.07	91.3349	5.78	223.511	4.52	400.354	1.02	39.4432	2.31	4.43137	23.6203	127	80	12.1667	258.782	5.55599	18283.2	9.81374	1
112570259	0	35	1	60	33	19	19			14.3	1.9	4.2	86	344	5.1	91.8753	5.2	201.083	2.76	244.464	0.95	36.7363	2.69	2.90526	24.2446	133	73	11.9333	251.448	5.52724	11230.1	9.32635	1
102125597	1	38	1	73	25	20	23			30.1	2.3	4.3	94	387	5.12	92.2356	4.37	168.987	3.15	279.008	1.01	39.0565	1.84	3.11881	23.6859	133	86	13.3333	199.539	5.29601	12867.2	9.46244	1
105113924	1	30	0	70	20	20	22	47.3	24.8	14.5	3.2	4.98	117	337	4.77	85.9305	4.2	162.413	1.08	95.6599	1.4	54.1377	2.05	0.771429	20.1149	140	86	12.6667	128.896	4.859	4110.05	8.32119	0
107400087	1	40	0	49	19	20	25			6.3	0.5	4.7	90	287	6.11	110.07	4.66	180.201	2.07	183.348	1.34	51.8175	2.24	1.54478	21.3143	118	82	12.6667	191.391	5.25432	10090.6	9.21936	0
114320012	1	25	1	102	26	31	21			15.2	2.5	3.13	84	339	4.88	87.9121	4.11	158.933	1.17	103.632	0.98	37.8964	2.24	1.19388	24.4637	110	70	12.6667	184.346	5.21682	4555.23	8.42403	1
107400098	1	25	0	55	15	9	18			5.6	1	3.71	61	164	4.66	83.9488	4.49	173.627	1.27	112.489	1.39	53.751	1.96	0.913669	18.955	111	67	12.6667	135.586	4.90961	4721.66	8.45992	0
100065819	1	34	1	86	122	51	34			9.2	0.9	3.64	80	396	5.07	91.3349	5.78	223.511	4.52	400.354	1.02	39.4432	2.31	4.43137	23.6203	127	80	12.1667	258.782	5.55599	18283.2	9.81374	1
100030726	1	71	1	79	35	26	30	42.6	23.4	11.4	2.1	4.7	54	282	5.8	104.486	5.83	225.445	2.88	255.093	1.12	43.3101	2.92	2.57143	24.093	152	90	11.9333	271.943	5.60559	13326.8	9.49753	1
102125763	1	41	1	92	153	48	24			10.5	2.8	2.42	98	289	5.32	95.8386	3.56	137.664	2.44	216.12	1.59	61.4849	1	1.53459	23.3887	140	95	13.3333	107.291	4.67554	10356.3	9.24535	1
104480741	0	35	1	74	47	46	29			13.5	2.4	5.32	97	434	4.78	86.1106	4.86	187.935	1.89	167.405	1.3	50.2707	2.1	1.45385	23.6635	118	68	12.7	160.961	5.08116	7207.66	8.8829	1
100066109	1	40	1	67	60	27	20			12.1	2.4	3.44	90	282	5.83	105.026	4.38	169.374	2.25	199.291	0.94	36.3496	2.4	2.39362	23.5198	144	100	12.1667	244.689	5.49999	10465.4	9.25583	1
103240327	0	47	1	86	169	39	24	44.6	29.4	22.3	3.1	3.77	93	447	5.54	99.8018	6.07	234.725	3.67	325.066	1.29	49.884	3.07	2.84496	23.6272	137	88	11.9333	234.805	5.45876	16221.1	9.69407	1
112960050	1	22	0	76	41	21	30			14.7	3.3	3.33	107	348	4.77	85.9305	4.77	184.455	2.49	220.549	2.1	81.2065	1.49	1.18571	23.77	107	63	13.3667	97.5925	4.5808	9475.95	9.15651	0
102125380	1	32	1	96	106	27	46			16	1.7	3.7	90	522	4.38	78.9047	3.94	152.359	1.82	161.205	1.51	58.3913	1.54	1.2053	21.0254	130	90	13.3333	102.942	4.63416	6359.9	8.75777	1
102125984	1	48	0	103	21	20	22			11.9	1.9	5.2	97	372	5.02	90.4342	3.62	139.985	1.62	143.49	1.07	41.3766	1.71	1.51402	22.5076	150	90	13.3333	152.977	5.03029	6488.19	8.77774	0
102125452	1	35	0	82	27	18	27			17.1	1.5	2.5	92	263	5.18	93.3165	4.27	165.12	0.96	85.031	1.41	54.5244	1.86	0.680851	20.2168	135	89	13.3333	141.298	4.95087	3967.4	8.28587	0
102126053	0	41	0	64	26	24	24			18.1	2.3	2.8	64	208	4.43	79.8054	4.35	168.213	0.63	55.8016	1.68	64.9652	1.9	0.375	18.0816	124	76	13.3333	103.32	4.63783	2226.64	7.70825	0
112600188	1	36	0	61	17	12	19			10.2	1.7	2.4	61	227	4.97	89.5334	4.09	158.159	0.71	62.8875	1.48	57.2312	1.86	0.47973	17.5706	103	72	13.3333	123.713	4.81797	2815.27	7.94281	0
100194375	0	37	0	66	13	10	18			4.8	0.5	3.9	66	198	4.79	86.2908	4.04	156.226	1.39	123.118	1.42	54.9111	1.72	0.978873	19.074	119	72	13.3333	122.752	4.81016	5311.96	8.57772	0
102126252	0	37	0	64	23	34	28			10.9	3.1	4.7	81	178	4.78	86.1106	5.58	215.777	0.65	57.5731	2.76	106.729	1.69	0.235507	18.9873	113	71	13.3333	87.0466	4.46644	2478.83	7.81554	0
20104472	1	33	0	73	15	13	22			11.7	1.5	3.1	61	202	5.05	90.9746	4.35	168.213	1.16	102.746	1.7	65.7386	1.68	0.682353	15.8121	100	70	13.3333	116.394	4.75698	4673.63	8.44969	0
102125166	0	54	0	63	13	16	23			21.7	2.6	4	99	355	4.74	85.39	3.72	143.852	0.5	44.287	1.38	53.3643	1.65	0.362319	23.5702	133	70	13.3333	115.091	4.74572	1890.83	7.54477	0
104492421	0	25	0	49	14	9	16	45.9	29.1	10.1	1.1	2.8	55	144	5.44	98.0004	4.45	172.08	0.63	55.8016	1.74	67.2854	1.74	0.362069	19.8397	103	65	13.3333	125.317	4.83084	2734.29	7.91363	0
104100500	0	25	0	94	29	16	23	42.3	27.7	9.4	1.2	5.6	81	270	5.24	94.3974	4.3	166.28	1.57	139.061	1.27	49.1106	2.1	1.23622	21.7876	136	77	12.7333	159.807	5.07396	6563.5	8.78928	0
100205015	1	24	0	68	26	26	26	47	33.3	7	0.6	5.61	83	297	7.1	127.905	4.75	183.681	1.81	160.319	0.83	32.0959	2.14	2.18072	22.6776	134	75	12.7333	365.993	5.90261	10252.8	9.2353	0
105113693	1	34	0	80	26	17	19	46.9	28.6	14.4	0.9	4.66	89	440	4.89	88.0922	3.55	137.278	1.3	115.146	0.86	33.256	2	1.51163	23.426	124	73	12.7333	181.818	5.20301	5071.74	8.53144	0
104780049	1	65	1	64	28	20	16	42.9	27.1	12.2	1.5	4.5	83	308	4.6	82.868	3.7	143.078	1.07	94.7741	1.31	50.6574	1.99	0.816794	22.0777	120	82	12.7	117.027	4.76241	3926.87	8.2756	0
104780062	1	46	0	53	17	10	17	44.9	35.1	8.8	0.9	3.5	58	250	4.65	83.7687	4.46	172.467	1.22	108.06	1.41	54.5244	2.25	0.865248	22.201	120	80	12.7	132.485	4.88647	4526.03	8.4176	0
20102105	0	28	0	66	21	15	27	46.8	23.2	32.6	5	4.5	112	243	5.02	90.4342	3.86	149.265	0.72	63.7733	1.39	53.751	2.08	0.517986	22.4061	124	71	12.7	125.567	4.83284	2883.64	7.96681	0
116270017	1	70	0	62	31	11	19			10.2	1	4.5	86	391	5.77	103.945	4.43	171.307	1.5	132.861	1.13	43.6968	2.04	1.32743	20.5365	114	60	12.7	203.751	5.3169	6905.13	8.84002	0
114090543	0	27	1	77	59	18	23	41.7	37.3	7.6	0.7	6.8	122	430	5.57	100.342	4.04	156.226	2.7	239.15	0.96	37.123	2.32	2.8125	23.4923	146	95	12.1667	211.137	5.35251	11998.4	9.39253	1
100030761	0	44	1	77	26	19	23	43.7	27.3	8.8	0.9	4.4	75	193	6	108.089	5.41	209.203	1.63	144.376	1.23	47.5638	2.95	1.3252	23.6004	160	80	11.9333	237.707	5.47104	7802.68	8.96222	1
105080780	1	62	1	46	45	46	38	44.1	27.6	10.2	2.1	6.24	104	590	5.22	94.0371	3.85	148.879	2.27	201.063	1.17	45.2436	1.64	1.94017	24.3141	173	76	13.4333	154.719	5.04161	9453.69	9.15416	1
114760134	1	46	0	62	17	18	18			8.4	1.3	2.27	50	163	4.79	86.2908	4.47	172.854	0.71	62.8875	1.61	62.2583	2.27	0.440994	23.8751	118	82	12.8	119.789	4.78573	2713.31	7.90592	0
105113944	1	41	0	60	27	24	18	49.1	22.9	18.4	1.8	4.8	91	291	4.88	87.9121	4.53	175.174	2.11	186.891	0.95	36.7363	2.06	2.22105	24.2531	130	79	12.8	209.601	5.34521	8214.99	9.01372	0
105113884	1	42	0	63	20	22	34	47.7	26.1	14	2.6	4.65	90	248	5	90.0739	4.92	190.255	0.78	69.0877	1.86	71.9258	2.24	0.419355	16.88	118	74	12.8	119.13	4.78021	3111.5	8.04286	0
115300115	1	68	0	47	14	18	24			9.6	1	2.4	71	175	4.77	85.9305	4.33	167.44	0.97	85.9167	1.56	60.3248	1.93	0.621795	19.3709	99	62	12.8	119.256	4.78127	3691.43	8.21377	0
104492151	1	32	1	87	65	70	42	44.3	28.7	10	1.2	10.1	119	389	6.56	118.177	4.17	161.253	1.16	102.746	1.38	53.3643	2.01	0.84058	22.0181	117	76	12.7667	178.55	5.18487	6071.09	8.71129	0
20102338	0	40	0	71	18	19	18			9.5	2	5.12	99	447	5.09	91.6952	3.73	144.238	0.96	85.031	1.2	46.4037	2.01	0.8	21.6178	123	74	12.7667	142.51	4.95941	3898.47	8.26834	0
104492337	1	33	0	70	12	15	23	42.5	28.5	13.4	1.5	2.8	54	194	4.73	85.2099	4.51	174.401	0.45	39.8583	1.69	65.3519	2.13	0.266272	22.4448	120	73	12.7667	113.697	4.73354	1698.16	7.4373	0
104492461	0	34	0	30	17	11	16	37.6	35.4	7.5	0.9	4.4	82	229	5.61	101.063	4.53	175.174	0.74	65.5447	1.55	59.9381	2.04	0.477419	23.7332	112	67	12.7667	147.682	4.99506	3312.07	8.10533	0
105113834	1	26	0	73	19	16	21	49.7	26.1	24.2	4	3.4	103	438	5.25	94.5776	4.31	166.667	1.24	109.832	1.23	47.5638	2.23	1.00813	20.5774	117	67	12.7667	165.703	5.1102	5193.81	8.55522	0
104492361	0	23	0	53	13	24	30	41.2	35.8	13.4	1.3	2.7	57	281	5.2	93.6768	4.16	160.866	1.08	95.6599	1.06	40.9899	2.14	1.01887	18.3933	109	60	12.7667	183.819	5.21395	4480.56	8.4075	0
100065681	1	31	1	53	22	16	21			10.8	2.3	3.83	90	336	5.31	95.6584	4.49	173.627	1.81	160.319	0.99	38.2831	2.36	1.82828	23.3887	112	61	12.1667	216.922	5.37954	7667.93	8.9448	1
108833383	1	62	1	84	21	15	20	43.5	23.3	6.5	1	5.77	65	298	5.12	92.2356	5.56	215.004	1.65	146.147	1.39	53.751	3.03	1.18705	22.9164	134	74	11.9333	184.471	5.21749	6739.98	8.81581	1
100150946	1	72	0	91	17	17	29	41.9	30.8	7.3	1.4	5.96	134	520	6.47	116.556	3.99	154.292	1.87	165.633	1.13	43.6968	1.79	1.65487	22.913	160	85	13.4333	205.777	5.32679	9652.74	9.175	0
100150928	1	69	0	137	23	28	29	46.5	29.2	11.6	2.6	4.44	122	299	5.59	100.703	3.55	137.278	1.66	147.033	1.02	39.4432	1.57	1.62745	20.4268	133	83	13.4333	175.242	5.16617	7403.29	8.90968	0
104492149	1	56	1	86	26	16	16	45	31	17.7	2	3.7	80	317	4.75	85.5702	3.28	126.837	0.61	54.0301	1.3	50.2707	1.5	0.469231	20.3429	118	64	13.4333	107.95	4.68167	2311.68	7.74573	0
113710138	0	37	1	49	23	26	20			10.6	0.4	4.83	98	352	5.32	95.8386	4.55	175.947	3.01	266.608	1.03	39.8299	2.2	2.92233	24.9649	125	73	12.8333	211.682	5.35509	12775.6	9.4553	1
100065624	1	30	1	76	29	16	18			16	2.5	3.69	90	393	5.06	91.1547	4.19	162.026	2.46	217.892	0.76	29.389	2.34	3.23684	23.3333	122	78	12.1667	251.275	5.52655	9930.94	9.20341	1
111650099	0	42	1	58	19	11	21	41.1	34.8	7.7	1.2	4.46	60	256	5	90.0739	5.69	220.031	0.83	73.5164	1.48	57.2312	3.04	0.560811	22.6222	140	70	11.9333	173.149	5.15415	3310.95	8.10499	1
103902065	0	34	0	114	83	29	21			9	1.8	3.16	81	267	5.28	95.118	3.1	119.876	1.59	140.833	0.92	35.5762	1.57	1.72826	24.0238	130	83	13.6	160.253	5.07675	6697.86	8.80954	0
106480924	1	34	0	56	24	10	16			9.5	1.2	5.5	67	189	5.38	96.9195	2.92	112.916	0.61	54.0301	0.97	37.5097	1.4	0.628866	22.6562	112	69	13.6	145.879	4.98278	2618.29	7.87027	0
109790026	1	61	0	50	15	10	18	44.1	24.9	11.1	1.6	3.2	64	199	5.54	99.8018	4.06	156.999	0.68	60.2303	1.64	63.4184	1.54	0.414634	24.2275	100	60	13.5667	123.535	4.81653	3005.55	8.00821	0
104492129	1	26	0	106	19	23	33	46.3	26.7	7.4	0.9	4.5	94	233	5.16	92.9562	4.42	170.92	0.88	77.9451	1.8	69.6056	1.72	0.488889	23.344	144	88	13.5333	114.13	4.73733	3622.74	8.19499	0
112460260	0	45	0	63	12	11	19			7.9	1.8	6.02	72	280	4.46	80.3459	3.71	143.465	0.93	82.3738	1.26	48.7239	1.78	0.738095	21.2959	117	74	13.5333	118.287	4.77311	3309.2	8.10446	0
100150935	1	71	1	84	17	18	26	44.8	28.3	11.9	2.7	4.93	93	332	5.85	105.386	2.49	96.2877	1.36	120.461	0.83	32.0959	1.17	1.63855	22.3371	180	72	13.4667	158.08	5.0631	6347.45	8.75581	1
108833634	0	55	0	68	22	12	16			16.1	2.3	2.48	68	213	4.8	86.4709	3.65	141.145	0.76	67.3162	1.57	60.7115	1.39	0.484076	21.3215	108	66	13.4667	100.516	4.61031	2910.45	7.97606	0
111150033	1	30	0	65	17	9	15			6.4	1.8	3.25	72	267	5.15	92.7761	3.71	143.465	0.76	67.3162	1.33	51.4308	1.88	0.571429	19.5535	90	55	13.4667	129.398	4.86289	3122.67	8.04644	0
112190792	0	50	0	46	22	14	21	41.2	29.8	8.5	1.2	3.5	55	151	4.97	89.5334	3.05	117.943	0.59	52.2586	2.26	87.3937	0.52	0.261062	18.8876	102	55	13.4667	60.4152	4.10124	2339.45	7.75767	0
104620645	1	77	0	119	75	21	27	43.9	32.1	11.3	2.6	9.3	140	398	5.66	101.964	4.03	155.839	0.77	68.2019	1.52	58.778	2.09	0.506579	24.9074	150	98	12.8333	135.169	4.90652	3477.06	8.15394	0
105113649	1	39	0	60	61	24	24	48.2	29.9	9.4	2.1	4.19	72	271	5.45	98.1805	4.39	169.76	1.24	109.832	1.46	56.4578	2.19	0.849315	24.8591	139	92	12.8333	147.607	4.99455	5391.67	8.59261	0
111660715	0	42	0	61	18	17	21	43.8	35.2	11	1.3	4.6	95	266	4.83	87.0113	4.39	169.76	1.17	103.632	1.54	59.5514	2	0.75974	23.8087	140	92	12.8333	124.019	4.82044	4508.56	8.41373	0
106500087	1	30	0	61	12	12	16			5.1	1	4.15	53	180	5.09	91.6952	5.06	195.669	0.77	68.2019	1.55	59.9381	2.2	0.496774	21.83	140	84	12.8333	149.67	5.00843	3126.9	8.0478	0
100319040	1	31	0	60	17	20	23	47.8	29.2	9.8	1.3	2.7	65	176	4.73	85.2099	4.59	177.494	1.29	114.26	1.44	55.6845	2.13	0.895833	17.9982	110	74	12.8333	135.803	4.91121	4868.06	8.49045	0
100052368	1	77	1	65	74	44	48	46.4	30	17.4	3.6	5.14	93	391	5.39	97.0996	4.18	161.64	1.21	107.174	1.49	57.6179	1.95	0.812081	23.2485	127	64	12.8333	136.2	4.91413	5203.3	8.55705	1
100066129	1	41	1	46	21	21	23			8.9	2.4	5.2	67	254	4.99	89.8937	5.54	214.23	0.9	79.7166	1.78	68.8322	2.54	0.505618	23.0546	122	74	12.1667	139.891	4.94086	3583.01	8.18396	1
100030614	0	39	1	53	23	14	15	47.5	22.5	10.4	1.1	7.3	85	269	6	108.089	5.06	195.669	1.62	143.49	1.08	41.7633	2.67	1.5	22.4957	110	80	11.9333	253.208	5.53421	7754.81	8.95607	0
112210283	0	26	1	82	54	12	25			13.5	1.5	4.9	117	589	5.24	94.3974	4.09	158.159	2.19	193.977	1.18	45.6303	1.57	1.85593	24.0165	148	92	13.6333	163.596	5.0974	9155.46	9.12211	1
100052387	1	79	1	94	42	27	23	44.1	32.4	16.3	3	6.45	94	328	8.42	151.684	4.64	179.428	1.56	138.175	1.15	44.4702	2.16	1.35652	24.6911	156	90	12.8667	306.007	5.72361	10479.5	9.25718	1
100066751	0	38	1	50	20	29	24			10.1	1.8	2.71	54	227	5.6	100.883	4.7	181.748	1.94	171.833	1.15	44.4702	2.56	1.68696	22.684	118	76	12.1667	206.152	5.32861	8667.51	9.06734	1
112570321	0	54	0	67	10	12	22			12.2	2.6	3.2	86	270	4.83	87.0113	5.6	216.551	0.75	66.4305	1.72	66.512	2.78	0.436047	21.6128	124	83	11.9333	141.646	4.95333	2890.1	7.96905	0
103240342	1	95	0	91	32	19	21	46.7	30.3	15.2	2.5	5.08	128	425	6.07	109.35	5.6	216.551	1.78	157.662	1.11	42.9234	3.07	1.6036	24.577	143	83	11.9333	275.837	5.61981	8620.12	9.06185	0
105810362	0	51	1	61	26	29	31			9	1	3.47	72	375	5.18	93.3165	5.33	206.11	2.17	192.205	1.1	42.5367	2.99	1.97273	22.1785	120	78	11.9333	226.08	5.42089	8967.97	9.10142	1
114260734	1	48	0	85	26	23	24			25.9	3.9	2.47	93	293	4.88	87.9121	5	193.349	2.04	180.691	1.25	48.3372	2.88	1.632	23.9512	122	74	11.9333	175.824	5.16948	7942.46	8.97998	0
105113495	1	46	0	72	21	17	23	47.4	28.1	27.2	5.2	3.05	80	216	5.16	92.9562	5.29	204.563	1.08	95.6599	1.9	73.4725	2.87	0.568421	18.8532	110	72	11.9333	129.405	4.86295	4446.09	8.39978	0
114260719	1	33	0	56	23	13	19			11.2	2.3	3.05	77	308	4.66	83.9488	4.96	191.802	1.38	122.232	1.28	49.4973	2.86	1.07812	23.3011	115	72	11.9333	162.651	5.09161	5130.62	8.54298	0
112570336	1	30	0	74	24	17	19			6.5	0.4	6.6	86	332	5.1	91.8753	5.98	231.245	3.31	293.18	1.02	39.4432	3.07	3.2451	22.525	99	69	11.9333	269.321	5.5959	13468	9.50807	0
114260732	1	48	0	61	71	24	21			14.4	1.3	3.8	97	345	5.74	103.405	5.16	199.536	2.35	208.149	1.18	45.6303	2.69	1.99153	22.7171	117	68	11.9333	226.088	5.42093	10761.8	9.28376	0
106720024	0	26	0	59	19	22	22			10.6	1.9	3.9	73	333	4.6	82.868	5.11	197.602	0.97	85.9167	1.23	47.5638	3.05	0.788618	23.4191	122	63	11.9333	172.136	5.14829	3559.87	8.17748	0
112570319	0	56	0	36	8	13	20			10.6	1.8	3.24	61	259	5.7	102.684	5.84	225.831	0.64	56.6873	1.59	61.4849	2.95	0.402516	21.8158	111	62	11.9333	188.577	5.23951	2910.45	7.97606	0
106720025	0	26	0	91	22	15	15			5.6	1.6	2.4	73	275	4.74	85.39	4.83	186.775	0.88	77.9451	1.48	57.2312	2.77	0.594595	20.3804	122	60	11.9333	139.336	4.93689	3327.87	8.11009	0
114260790	1	32	0	66	19	13	17			7.7	0.9	4.98	56	216	4.77	85.9305	2.66	102.862	0.94	83.2595	0.91	35.1895	1.28	1.03297	19.1897	100	70	13.7	125.591	4.83303	3577.26	8.18235	0
116300038	0	39	0	55	12	9	16			7.7	1	3.4	57	185	4.47	80.526	3.83	148.105	0.61	54.0301	1.77	68.4455	1.57	0.344633	20.6297	100	63	13.7	87.1228	4.46732	2175.42	7.68497	0
106480942	1	47	0	46	15	45	33			7.6	1.1	5.3	55	244	4.94	88.993	4.35	168.213	0.68	60.2303	1.56	60.3248	1.92	0.435897	20.8203	105	62	13.6667	124.077	4.8209	2680.04	7.89359	0
106481058	0	38	1	57	28	23	28			9.1	2.1	3.5	64	268	5.81	104.666	4.46	172.467	1.17	103.632	1.89	73.0858	1.55	0.619048	21.9296	135	90	13.6333	123.495	4.8162	5423.34	8.59847	1
103902030	1	35	0	81	33	33	25			18.1	2.5	3.9	91	390	4.44	79.9856	3.39	131.09	0.87	77.0593	1.51	58.3913	1.24	0.576159	23.8889	130	85	13.6333	89.7851	4.49742	3081.82	8.03328	0
116070178	1	58	0	60	15	18	24	44	32	4.5	0.8	4.25	60	214	4.78	86.1106	3.27	126.45	1.17	103.632	1.11	42.9234	1.61	1.05405	21.4462	121	74	13.6333	126.839	4.84292	4461.89	8.40333	0
116070163	1	27	0	97	14	11	17	45.2	30.8	5.3	0.6	2.9	58	194	4.83	87.0113	3.38	130.704	0.9	79.7166	1.37	52.9776	1.49	0.656934	19.052	116	73	13.6333	107.335	4.67596	3468.12	8.15137	0
116070149	1	43	0	46	16	9	18	44.3	28.3	10.1	1.6	3.39	50	189	4.91	88.4525	3.82	147.718	0.98	86.8025	1.33	51.4308	1.86	0.736842	21.4207	119	73	13.6333	127.026	4.84439	3838.95	8.25295	0
103902021	0	41	0	65	14	14	19			15.3	3.6	4.56	87	346	4.44	79.9856	3.09	119.49	0.68	60.2303	1.21	46.7904	1.36	0.561983	23.2199	118	68	13.6333	102.13	4.62625	2408.78	7.78687	0
100020469	1	52	0	53	21	19	26	40.7	32.3	6.8	1.3	6.6	80	393	5.21	93.857	3.66	141.531	1.07	94.7741	1.71	66.1253	1.17	0.625731	24.6385	110	67	13.6333	100.443	4.60959	4447.61	8.40012	0
116070177	1	26	0	55	14	8	14	44.7	32.9	7.2	1	2.9	55	174	5.82	104.846	3.5	135.344	1.02	90.3454	1.64	63.4184	1.25	0.621951	20.6988	117	66	13.6333	111.878	4.71741	4736.18	8.46299	0
116070170	1	33	0	65	18	10	20	43.2	32.8	15	3.9	2	51	249	4.67	84.129	3.34	129.157	0.7	62.0018	1.85	71.5391	1.14	0.378378	19.3546	105	64	13.6333	75.9435	4.32999	2608.07	7.86637	0
107960315	0	24	0	43	13	8	14	43.2	24.6	7.6	1.3	4.02	73	157	4.92	88.6327	3.62	139.985	0.71	62.8875	1.58	61.0982	1.78	0.449367	17.9247	92	60	13.6333	101.535	4.6204	2786.94	7.9327	0
103902241	1	44	0	82	20	9	16			13.4	1.8	2.6	80	285	5.17	93.1364	2.86	110.596	1.21	107.174	1.25	48.3372	1.11	0.968	20.3301	112	60	13.6333	106.548	4.6686	4990.92	8.51538	0
104090064	0	36	0	45	23	27	27			14	2.7	4.25	84	326	4.9	88.2724	3.82	147.718	0.43	38.0868	1.22	47.1771	1.95	0.352459	24.749	127	78	12.9	138.197	4.92868	1681.01	7.42715	0
105113723	1	32	0	68	44	28	28	46.9	28.3	14.6	3	5.56	98	400	5.64	101.603	4.65	179.814	1.57	139.061	1.3	50.2707	1.98	1.20769	23.526	127	76	12.9	181.714	5.20243	7064.54	8.86284	0
109330145	0	28	0	46	21	12	19	42.7	29.3	8.2	1.1	3.2	62	190	4.79	86.2908	4.48	173.241	1.19	105.403	1.5	58.0046	2.21	0.793333	24.8242	111	66	12.9	128.861	4.85873	4547.65	8.42237	0
110850056	1	43	0	44	12	9	14	45	26.9	7.2	1.4	3.3	61	236	4.32	77.8238	3.73	144.238	0.89	78.8308	1.17	45.2436	1.95	0.760684	19.0634	112	64	12.8667	124.052	4.8207	3067.46	8.0286	0
106360104	1	58	1	66	19	13	21	47.8	26.2	8.4	0.8	6	71	220	6.82	122.861	5.3	204.95	1.24	109.832	1.46	56.4578	2.21	0.849315	20.2755	120	64	12.8667	223.001	5.40717	6747	8.81685	0
100065736	1	32	1	74	102	45	32			6.8	0.9	3.91	80	354	5.08	91.515	5.37	207.657	5.49	486.271	0.94	36.3496	2.31	5.84043	22.6171	118	73	12.1667	261.402	5.56606	22250.6	10.0101	1
108833573	0	58	1	92	27	24	26	45.9	24.8	6.7	0.8	2.92	77	347	4.78	86.1106	4.65	179.814	2	177.148	0.98	37.8964	2.64	2.04082	24.5318	127	88	11.9667	204.293	5.31956	7627.16	8.93947	1
20100987	0	50	0	72	31	27	32	44.1	24.9	29.8	2.8	4.6	98	395	4.58	82.5077	4.32	167.053	1.17	103.632	1.65	63.8051	1.8	0.709091	15.7667	115	74	13.9333	108.01	4.68222	4275.2	8.36059	0
113250048	1	28	0	54	18	12	18			10.1	2	3.86	97	310	5.26	94.7577	3.68	142.305	1	88.574	1.07	41.3766	1.91	0.934579	21.1166	91	58	13.9333	162.948	5.09343	4196.53	8.34201	0
112110073	0	50	0	46	22	14	21	41.2	29.8	8.5	1.2	3.5	55	151	4.97	89.5334	3.05	117.943	0.59	52.2586	2.26	87.3937	0.52	0.261062	18.8876	102	55	13.9333	60.4152	4.10124	2339.45	7.75767	0
100194399	0	26	0	69	16	11	17			17.7	3.6	3.58	54	199	4.91	88.4525	3.6	139.211	0.55	48.7157	1.92	74.2459	1.29	0.286458	18.1559	107	61	13.8667	82.9242	4.41793	2154.51	7.67532	0
112190662	0	33	0	94	19	17	25	42.2	30.8	12.7	1.4	5.3	68	228	5.22	94.0371	4.46	172.467	1.01	89.4597	1.64	63.4184	1.71	0.615854	23.0889	134	95	13.8333	127.868	4.85099	4206.27	8.34433	0
116070172	1	31	0	91	16	16	22	48.7	19	13.2	2.7	3.64	51	157	5.68	102.324	3.32	128.384	1.85	163.862	1.45	56.0712	1.14	1.27586	21.6041	137	79	13.8333	117.143	4.7634	8383.49	9.03402	0
116070175	1	34	0	45	15	11	17	48.3	30.7	11.2	1.5	4.3	63	164	5.15	92.7761	4.13	159.706	1.45	128.432	1.38	53.3643	1.61	1.05072	22.9677	127	78	13.8333	138.828	4.93324	5957.72	8.69244	0
116070123	1	29	0	71	27	42	28	50.3	32.7	10.9	2.1	4.61	74	325	4.7	84.6694	3.87	149.652	0.45	39.8583	1.88	72.6991	1.7	0.239362	21.4204	135	78	13.8333	87.1465	4.46759	1687.39	7.43094	0
116070139	1	26	0	65	17	10	20	52.5	29.5	10.5	1.4	3.3	56	199	4.53	81.6069	4.19	162.026	1.03	91.2312	1.51	58.3913	1.62	0.682119	19.9472	108	66	13.8333	113.223	4.72936	3722.55	8.22216	0
116070146	1	59	0	35	16	9	13	46.6	30.4	7.3	0.8	5.1	53	159	4.78	86.1106	3.6	139.211	0.85	75.2879	1.63	63.0317	1.26	0.521472	19.7294	94	62	13.8333	95.0915	4.55484	3241.54	8.0838	0
116070179	1	32	0	56	14	12	19	44.7	26.7	20.2	4.4	3.42	63	254	5.42	97.6401	3.19	123.357	0.61	54.0301	1.26	48.7239	1.42	0.484127	20.7111	101	60	13.8333	123.6	4.81705	2637.75	7.87768	0
116070165	1	26	0	63	16	11	20	48.8	27.3	7.2	1.4	3.67	59	192	5.57	100.342	3.06	118.329	0.63	55.8016	1.29	49.884	1.55	0.488372	19.4363	98	54	13.8333	119.011	4.77921	2799.63	7.93724	0
116070162	1	47	0	63	15	20	19	49.9	30.1	8.3	0.9	3.7	46	150	5.27	94.9378	3.67	141.918	1.69	149.69	1.07	41.3766	1.05	1.57944	19.7335	114	53	13.8333	162.814	5.09261	7105.62	8.86864	0
112460154	1	72	0	38	14	7	16			2.9	1	5.56	66	154	4.9	88.2724	3.09	119.49	0.5	44.287	1.14	44.0835	1.47	0.438596	19.2708	111	73	13.8	119.632	4.78442	1954.66	7.57797	0
101810189	0	34	0	79	21	13	27	44.6	29.4	8.5	1.2	4.21	47	176	4.17	75.1216	3.93	151.972	1.39	123.118	1.24	47.9505	1.91	1.12097	17.3238	120	71	13.7667	119.044	4.77949	4624.4	8.4391	0
100193718	1	30	1	57	23	16	19			17.4	3.3	3.57	73	231	5.34	96.1989	2.62	101.315	0.97	85.9167	1.08	41.7633	1.26	0.898148	21.9296	119	69	13.7333	116.686	4.75948	4132.55	8.32665	0
111180103	0	26	1	48	106	32	21			13.3	1.1	4.7	100	439	4.95	89.1731	4.75	183.681	2.56	226.749	1	38.6698	2.16	2.56	23.8357	140	92	12.9333	211.786	5.35558	10110	9.22128	1
20100557	1	30	0	68	26	24	25	46.1	27.9	16.2	2.2	6.6	85	367	4.72	85.0297	4.47	172.854	0.73	64.659	1.63	63.0317	2	0.447853	19.247	100	72	12.9333	116.59	4.75866	2748.97	7.91898	0
113680646	1	33	0	93	29	10	16			13.6	1.5	3.6	98	283	4.94	88.993	4.27	165.12	0.89	78.8308	1.64	63.4184	2.1	0.542683	19.9517	124	69	12.9333	115.854	4.75233	3507.69	8.16271	0
100052531	0	52	0	77	15	12	22	40.6	34.4	10.4	4.2	5.4	97	209	4.97	89.5334	3.66	141.531	1.39	123.118	0.88	34.0294	1.98	1.57955	20.7821	107	58	12.9333	186.189	5.22676	5511.58	8.61461	0
114090431	0	38	1	89	71	87	35	46.6	27.3	10	1.6	5.15	77	207	7.83	141.056	4.05	156.613	1.42	125.775	0.89	34.4161	2.29	1.59551	22.5482	124	78	12.1667	320.941	5.77126	8870.64	9.0905	1
114260913	1	53	0	60	27	12	17			13.9	1.1	5.3	57	247	5.04	90.7945	5.21	201.469	1.46	129.318	1.45	56.0712	3.09	1.0069	23.7115	173	115	11.9667	163.117	5.09447	5870.68	8.67773	0
114260671	1	35	0	129	48	20	21			18.5	1.2	4.3	79	224	5.61	101.063	5.01	193.735	1.21	107.174	1.72	66.512	2.68	0.703488	18.7109	128	98	11.9667	147.187	4.99171	5415.68	8.59705	0
108833705	0	53	0	73	19	19	22	43.3	28.7	6.8	0.7	4	71	237	5.56	100.162	5.65	218.484	0.87	77.0593	1.54	59.5514	2.85	0.564935	19.5481	138	90	11.9667	183.739	5.21352	3859.21	8.25822	0
108833232	1	73	1	79	28	18	23	48.2	27.6	12.2	3	6.48	110	399	5.74	103.405	5.14	198.763	2.32	205.492	0.94	36.3496	2.62	2.46809	22.8462	131	85	11.9667	282.713	5.64443	10624.4	9.27091	1
100324018	0	48	0	70	12	14	18	47.3	28.7	6.2	1.5	5.5	56	139	5.97	107.548	5.89	227.765	1.05	93.0027	1.83	70.7657	2.65	0.57377	24.2415	131	74	11.9667	173.076	5.15373	5001.13	8.51742	0
114260664	1	56	0	107	39	31	35			12.2	1.8	3.32	76	188	6.55	117.997	5.81	224.671	1.79	158.547	1.81	69.9923	2.88	0.98895	21.2446	125	71	11.9667	189.382	5.24376	9354.04	9.14356	0
103862384	0	33	0	54	13	12	19			10.6	2	3.13	59	192	4.69	84.4893	4.65	179.814	0.67	59.3446	1.28	49.4973	2.72	0.523438	21.5052	109	57	11.9667	153.467	5.03348	2506.99	7.82684	0
106480953	0	46	0	58	13	20	22			8.1	1.8	5.1	63	214	4.5	81.0665	4.16	160.866	0.98	86.8025	1.35	52.2042	1.91	0.725926	18.6739	105	62	14.0667	124.902	4.82753	3518.39	8.16576	0
20103226	1	26	0	106	17	17	24	43.6	26.4	14.9	1.7	2.5	50	143	5.37	96.7393	4.67	180.588	0.76	67.3162	1.86	71.9258	1.88	0.408602	21.4681	152	90	14.0333	121.444	4.79946	3256.06	8.08827	0
112190588	1	50	0	50	25	15	19	43.6	35.4	17.6	2.1	5.6	112	347	5.75	103.585	3.41	131.864	1.06	93.8884	1.1	42.5367	1.73	0.963636	22.5061	135	79	14.0333	160.557	5.07865	4862.71	8.48935	0
1000257	0	36	0	47	13	16	19	43.1	29.9	6.9	0.9	3.4	61	251	5.08	91.515	4.23	163.573	1.03	91.2312	2.04	78.8863	1.04	0.504902	20.061	107	61	14	94.8796	4.55261	4174.51	8.33675	0
100194400	0	25	0	66	18	30	25			13.7	1.6	4.6	57	218	4.79	86.2908	3.62	139.985	1.01	89.4597	1.63	63.0317	1.32	0.619632	20.1404	96	54	14	95.8198	4.56247	3859.77	8.25836	0
100194014	0	39	0	34	15	8	12			20.4	2.5	3.8	67	213	4.97	89.5334	4.29	165.893	0.75	66.4305	1.56	60.3248	1.88	0.480769	21.9843	96	53	14	123.108	4.81307	2973.87	7.99762	0
104190097	0	32	1	79	20	14	20	45.1	29.9	7.9	0.7	3.1	61	230	5.42	97.6401	4.57	176.721	1.96	173.605	1.47	56.8445	1.68	1.33333	23.003	134	92	13.9667	151.774	5.02239	8475.4	9.04492	1
20101637	0	38	0	37	18	8	17			15.1	3.2	3.97	74	217	5.01	90.254	4.15	160.48	0.91	80.6023	1.89	73.0858	1.54	0.481481	18.2448	87	50	13.9667	99.0884	4.59601	3637.34	8.19901	0
100052451	1	82	0	65	16	7	13	40	25.6	12.1	2.8	8.84	118	234	4.77	85.9305	4.08	157.773	1.18	104.517	1.26	48.7239	2.03	0.936508	18.855	140	90	12.9667	139.126	4.93538	4490.61	8.40974	0
105230277	0	44	1	145	36	17	19	42.7	36.3	7.1	0.6	4	72	244	5.31	95.6584	4.99	192.962	3.19	282.551	1.29	49.884	1.95	2.47287	20.8976	133	86	12.9667	185.014	5.22043	13514.2	9.5115	1
109470180	1	55	0	50	15	12	19			24.6	2.5	2.42	49	124	4.62	83.2282	4.91	189.869	0.64	56.6873	2.1	81.2065	2.01	0.304762	18.3769	102	66	12.9667	97.2978	4.57778	2358.99	7.76599	0
113170250	1	32	1	82	24	15	23	47.4	33.6	12.1	1.3	6	68	344	5.06	91.1547	4.6	177.881	1.31	116.032	1.3	50.2707	2.28	1.00769	22.53	102	62	12.1667	161.274	5.0831	5288.43	8.57328	0
106053220	0	47	1	67	24	15	22	44.5	25.5	12.1	1.3	4.6	106	294	5.71	102.864	5.32	205.723	1.63	144.376	1.38	53.3643	2.74	1.18116	24.5378	134	90	12	198.275	5.28965	7425.55	8.91268	1
116500029	0	35	0	94	12	13	17	42.8	30.7	11.3	1.8	4.01	80	269	4.62	83.2282	3.16	122.196	0.72	63.7733	1.93	74.6326	0.97	0.373057	17.8282	98	60	14.2333	68.135	4.22149	2653.87	7.88377	0
110593635	1	59	0	39	15	11	19			11.1	1.8	3.62	66	259	4.86	87.5518	3.16	122.196	1	88.574	1.2	46.4037	1.27	0.833333	19.4932	110	60	14.2333	115.277	4.74733	3877.4	8.26292	0
105632235	0	38	1	30	14	17	19	46.5	25.5	14	1.9	3.4	55	202	5.11	92.0555	3.47	134.184	0.81	71.7449	1.25	48.3372	1.62	0.648	21.2071	110	60	14.1667	127.773	4.85026	3302.26	8.10236	0
103500066	1	40	0	62	12	10	19	42.3	25	12.3	2.9	5.22	97	240	5.26	94.7577	3.58	138.438	0.68	60.2303	1.39	53.751	1.58	0.489209	20.1429	130	60	14.1667	122.026	4.80423	2853.64	7.95635	0
111180107	0	25	1	75	44	20	22			18.4	1.8	5.2	124	573	5.76	103.765	4.61	178.268	2.92	258.636	1.1	42.5367	1.93	2.65455	24.4333	112	74	13	217.435	5.3819	13418.7	9.5044	1
114090649	1	29	1	89	23	30	27			15.7	3	4.25	52	260	4.9	88.2724	4.92	190.255	1.16	102.746	1.62	62.645	2.39	0.716049	22.3647	160	100	12.1667	134.043	4.89816	4534.81	8.41954	1
104860478	0	62	1	73	17	20	27	41.5	30.2	11.1	1.7	5.79	60	215	5.33	96.0187	5.19	200.696	0.79	69.9734	1.33	51.4308	2.86	0.593985	23.4885	106	61	12	187.345	5.23295	3359.38	8.11951	1
103902057	1	28	0	61	17	18	20			31.5	4.9	4.24	81	462	4.15	74.7613	3.13	121.036	1.09	96.5456	1	38.6698	1.69	1.09	21.4705	100	56	14.3	117.001	4.76219	3608.94	8.19117	0
110400476	1	47	0	78	43	19	20			16.2	3.6	6.2	77	205	5.25	94.5776	4.43	171.307	0.94	83.2595	1.69	65.3519	1.9	0.556213	23.7541	140	95	14.2667	123.958	4.81994	3937.24	8.27824	0
110410210	0	71	1	54	18	18	22			14.4	1.8	4.7	88	308	5.49	98.9011	4.07	157.386	0.58	51.3729	1.66	64.1918	1.74	0.349398	22.7879	140	80	14.2667	121.243	4.7978	2540.42	7.84008	1
115000053	0	34	0	54	17	8	16			15.7	2.1	5.08	65	159	5.06	91.1547	4.03	155.839	0.89	78.8308	1.66	64.1918	1.74	0.536145	17.1288	119	76	14.2667	110.649	4.70636	3592.9	8.18672	0
110410254	0	55	0	100	28	22	33			9.7	0.7	4.6	99	340	7.02	126.464	3.44	133.024	1.8	159.433	0.82	31.7092	1.64	2.19512	24.1263	160	70	14.2667	265.265	5.58073	10081.3	9.21843	0
105632214	0	38	0	67	14	16	19	43.4	27.6	7.1	2.5	2.9	70	160	4.88	87.9121	4.54	175.561	0.64	56.6873	1.8	69.6056	1.87	0.355556	18.9947	97	60	14.2667	110.867	4.70833	2491.75	7.82074	0
105161718	1	53	1	78	49	21	21	46.6	27.4	9.2	1	5.3	87	278	6.41	115.475	5.31	205.336	4.94	437.555	0.96	37.123	2.21	5.14583	24.3963	153	89	13	319.36	5.76632	25263.3	10.1371	1
108070826	0	25	0	54	16	21	25	42.7	28.3	11.2	1.1	5.9	96	365	5.29	95.2981	4.4	170.147	0.97	85.9167	0.99	38.2831	2.41	0.979798	24.8429	118	75	12.2	211.774	5.35552	4093.85	8.31724	0
20104042	0	47	0	61	20	17	17			8.3	0.7	4	64	215	5.59	100.703	4.69	181.361	1.21	107.174	1.13	43.6968	2.33	1.0708	20.0063	96	64	12.2	208.98	5.34224	5396.37	8.59348	0
100065975	1	37	1	72	17	20	21			19.1	3.2	5.15	94	413	5.33	96.0187	4.54	175.561	0.8	70.8592	1.12	43.3101	2.58	0.714286	22.1802	163	103	12.1667	194.609	5.27099	3401.9	8.13209	1
100065761	1	33	0	70	104	66	34			17.9	2.7	4.85	101	437	5.78	104.125	4.99	192.962	1.87	165.633	1.27	49.1106	2.61	1.47244	22.2987	130	100	12.1667	204.561	5.32087	8623.32	9.06222	0
114080457	0	32	0	38	73	27	27			10.8	1.2	3.3	81	293	4.97	89.5334	4.84	187.162	1.33	117.803	1.19	46.017	2.6	1.11765	23.7698	120	94	12.1667	182.076	5.20443	5273.67	8.57048	0
100324030	0	40	0	36	31	31	26	49	24	18.5	2.6	6.4	98	330	5.49	98.9011	5.18	200.309	1.53	135.518	1.12	43.3101	2.59	1.36607	24.8898	140	94	12.1667	228.709	5.43245	6701.45	8.81008	0
113170174	1	22	0	146	18	22	22	42.5	26.5	8.6	2	4.2	92	257	5.22	94.0371	4.29	165.893	1.35	119.575	0.97	37.5097	2.49	1.39175	19.8728	140	90	12.1667	207.948	5.33729	5622.24	8.63448	0
100223002	1	60	0	47	29	19	31	40.8	28.2	15.3	2.1	5.1	85	312	5.2	93.6768	5.52	213.457	0.76	67.3162	1.73	66.8987	2.52	0.439306	24.3882	149	85	12.1667	149.45	5.00696	3152.98	8.0561	0
114080599	1	37	0	69	76	27	23	42.7	27.7	9.7	0.5	3.34	80	412	5.03	90.6143	5.82	225.058	5.99	530.558	0.89	34.4161	2.43	6.73034	21.3791	139	83	12.1667	296.278	5.6913	24038.1	10.0874	0
100308052	1	37	0	102	16	18	24			10.4	1.2	4.4	76	227	5.1	91.8753	5.36	207.27	1.83	162.09	1.4	54.1377	2.4	1.30714	22.291	134	82	12.1667	175.876	5.16978	7446.05	8.91544	0
113170247	1	33	0	76	19	13	21	41.1	26.9	18.2	1.7	4.7	65	184	4.46	80.3459	5.5	212.684	0.51	45.1727	1.98	76.5661	2.43	0.257576	23.0859	110	80	12.1667	111.592	4.71484	1814.72	7.50369	0
105114006	1	31	0	87	16	12	17	43	32.4	12.3	2.4	3.26	62	221	4.82	86.8312	4.49	173.627	0.94	83.2595	1.21	46.7904	2.39	0.77686	20.082	114	80	12.1667	161.104	5.08205	3614.76	8.19278	0
100065476	0	81	0	73	25	17	21			9.9	2.2	5.5	96	338	5.23	94.2173	4.71	182.135	0.59	52.2586	1.41	54.5244	2.44	0.41844	23.1531	120	80	12.1667	157.363	5.05855	2461.83	7.80866	0
104480935	1	70	0	65	13	11	16			12.4	1.2	4.2	69	274	4.93	88.8128	5.18	200.309	1.2	106.289	1.68	64.9652	2.42	0.714286	21.506	115	74	12.1667	136.92	4.9194	4719.9	8.45954	0
116460051	0	22	0	75	21	13	21	43.1	26.9	8.2	0.8	3.8	61	207	5.36	96.5592	5.27	203.79	0.99	87.6882	1.76	68.0588	2.47	0.5625	21.4949	116	71	12.1667	144.564	4.97373	4233.55	8.3508	0
114080725	1	38	0	107	39	36	28	46	38	10.5	0.9	2.6	80	287	4.77	85.9305	5.55	214.617	2.84	251.55	1.1	42.5367	2.35	2.58182	19.2437	104	64	12.1667	216.779	5.37888	10807.9	9.28803	0
114080498	0	36	0	45	17	17	24	44.5	26.5	11.1	1.2	4.7	84	262	4.84	87.1915	4.51	174.401	0.99	87.6882	1.27	49.1106	2.39	0.779528	21.499	96	60	12.1667	154.816	5.04224	3822.83	8.24875	0
113170176	1	25	0	91	23	11	21	47.8	29.2	14.9	2.7	4.3	83	345	4.84	87.1915	5.04	194.896	1.55	137.29	1.36	52.5909	2.58	1.13971	20.6126	99	60	12.1667	161.561	5.08488	5985.24	8.69705	0
20103089	0	34	0	68	18	14	18	46	32	11.4	1.7	4.7	99	316	5.67	102.144	5.5	212.684	1.48	131.089	1.33	51.4308	2.99	1.11278	24.0888	140	90	12	211.199	5.3528	6694.99	8.80911	0
114260927	1	55	0	43	18	18	17			14.6	2.1	3.57	58	146	5.23	94.2173	5.65	218.484	0.95	84.1453	1.94	75.0193	2.8	0.489691	23.2917	133	88	12	137.198	4.92142	3963.97	8.285	0
105113578	1	52	0	56	36	23	22	43.6	28.2	8.9	1.3	3.76	82	379	5.1	91.8753	4.98	192.575	1.85	163.862	1.17	45.2436	2.8	1.5812	24.18	133	81	12	195.53	5.27571	7527.43	8.92631	0
100193797	1	35	1	95	25	46	26			13.2	2.7	4.96	98	271	4.6	82.868	5.48	211.91	1.08	95.6599	1.43	55.2978	3.1	0.755245	21.8283	124	78	12	158.782	5.06753	3963.57	8.2849	0
100194555	0	26	0	70	17	16	23			9.1	0.9	3.4	68	292	4.43	79.8054	4.21	162.8	1.29	114.26	1.66	64.1918	1.83	0.777108	22.1917	107	70	14.4667	101.199	4.61709	4559.3	8.42492	0
113440101	0	38	0	47	14	14	22			22.6	4.4	2.28	62	168	5.03	90.6143	3.49	134.957	0.67	59.3446	1.78	68.8322	1.42	0.376404	18.6445	95	66	14.4667	88.8326	4.48675	2688.73	7.89683	0
108780063	1	30	1	73	17	13	16	40.7	28.6	6.9	1.1	5.78	60	185	6.55	117.997	4.9	189.482	2.33	206.377	1.13	43.6968	1.77	2.06195	22.6644	160	98	14.3667	255.834	5.54453	12175.9	9.40722	1
20104354	1	30	0	64	17	17	18			17	3.4	4.2	93	332	5.05	90.9746	3.89	150.425	0.65	57.5731	1.51	58.3913	1.83	0.430464	21.299	120	82	14.3667	117.183	4.76373	2618.84	7.87049	0
109470118	0	36	1	64	36	29	28	47.8	34.2	10.8	1.5	3.4	102	330	5.32	95.8386	4.46	172.467	1.38	122.232	1.2	46.4037	2.2	1.15	24.2347	140	80	13	178.1	5.18235	5857.27	8.67544	1
100066449	1	53	1	30	27	23	26	47.6	24.4	10.1	1.2	5.1	105	322	5.55	99.982	4.85	187.548	1.48	131.089	1.64	63.4184	2.3	0.902439	24.846	145	91	12.2333	147.839	4.99613	6553.29	8.78772	1
113750073	1	70	1	87	11	13	19	42.3	25.2	9.7	2	5.19	76	245	5.02	90.4342	6.26	242.073	2.44	216.12	1.28	49.4973	2.89	1.90625	24.2028	100	70	12.0333	221.14	5.39879	9772.34	9.18731	1
110400396	1	25	1	76	22	37	26			12.1	1.4	5.8	81	327	8.72	157.089	3.6	139.211	1.29	114.26	1.09	42.15	1.77	1.18349	23.533	133	100	14.5	259.413	5.55842	8974.52	9.10214	1
105161575	0	73	1	66	36	25	23	43.6	27.4	16	1.7	3.9	89	462	5.57	100.342	4.27	165.12	2.42	214.349	0.88	34.0294	2	2.75	23.5531	107	73	13	243.444	5.49489	10754.1	9.28305	1
100066365	1	49	1	49	98	31	33	45	27.8	10	1.3	5.82	68	480	14.04	252.927	5.23	202.243	5.95	527.015	1.12	43.3101	2.53	5.3125	24.4116	136	90	12.2333	590.54	6.38104	66648.3	11.1072	1
113750060	1	55	1	51	35	17	22	46.6	26.5	8.4	1.6	4.18	80	418	5.72	103.044	5.67	219.258	1.54	136.404	1.71	66.1253	2.95	0.900585	24.0188	136	88	12.0333	170.837	5.14071	7027.84	8.85763	1
114900003	0	36	0	77	19	20	25			18.5	3.7	5.83	87	314	5.53	99.6217	3.48	134.571	0.53	46.9442	1.11	42.9234	1.92	0.477477	21.8778	103	71	15.7667	156.164	5.05091	2338.33	7.75719	0
110680324	0	34	0	73	15	22	33	41.6	24.4	12.1	2.3	3.6	85	326	5.19	93.4967	4.46	172.467	0.99	87.6882	1.74	67.2854	1.91	0.568966	21.2629	154	94	15.6333	119.826	4.78604	4099.28	8.31857	0
111430197	1	45	0	74	16	11	19			12.4	2.4	4.21	69	247	4.57	82.3275	3.4	131.477	0.96	85.031	1.46	56.4578	1.31	0.657534	22.3133	120	88	15.6	95.8608	4.5629	3500.2	8.16057	0
111430199	0	27	0	75	13	12	19			11.2	2.8	1.68	57	240	4.77	85.9305	3.65	141.145	0.93	82.3738	1.4	54.1377	1.81	0.664286	24.7596	137	86	15.5333	112.016	4.71865	3539.21	8.17166	0
100321017	0	64	0	223	16	12	20			15.7	2.5	3.18	78	501	4.89	88.0922	3.66	141.531	0.93	82.3738	1.25	48.3372	1.91	0.744	17.8695	90	60	15.5	128.967	4.85956	3628.25	8.1965	0
100329011	1	46	0	55	15	9	15	42.4	26.6	9.6	2.8	3.3	70	280	4.59	82.6878	3.58	138.438	0.57	50.4872	1.48	57.2312	1.55	0.385135	19.0216	98	64	15.4667	100.008	4.60525	2087.34	7.64364	0
107970210	0	45	0	64	13	10	14	45.9	30.1	7.4	0.8	3.3	60	223	5.03	90.6143	3.62	139.985	1.08	95.6599	1.3	50.2707	1.57	0.830769	19.1953	102	70	15.4	126.163	4.83757	4334.08	8.37426	0
20101573	0	28	0	75	26	21	26			10	2.1	2.5	66	154	5.24	94.3974	3.77	145.785	0.6	53.1444	1.7	65.7386	1.64	0.352941	19.534	116	64	15.3667	104.67	4.65081	2508.35	7.82738	0
100319023	1	59	0	124	33	17	27	46.2	27.8	28.9	3.3	4.5	68	307	5.33	96.0187	4.17	161.253	1.34	118.689	1.45	56.0712	1.86	0.924138	21.9266	129	85	15.3333	138.068	4.92775	5698.19	8.6479	0
115670012	0	45	0	45	15	12	23			6.7	1.1	2.5	67	170	4.99	89.8937	3.9	150.812	0.92	81.488	1.49	57.6179	1.87	0.61745	19.2306	110	80	15.2667	117.646	4.76768	3662.63	8.20594	0
115670002	0	51	0	77	18	12	15			22	2.5	5.6	87	247	5.12	92.2356	3.56	137.664	0.71	62.8875	1.27	49.1106	1.75	0.559055	18.9555	110	72	15.2667	129.275	4.86194	2900.23	7.97255	0
110750108	0	37	0	62	19	14	18			9.6	1.7	3.94	83	334	5.21	93.857	3.67	141.918	0.77	68.2019	1.38	53.3643	1.83	0.557971	21.3945	115	75	15.2333	124.803	4.82673	3200.61	8.0711	0
107970220	1	44	0	77	16	13	17	40.1	34.9	14.6	1.7	2.6	61	181	4.93	88.8128	3.32	128.384	0.91	80.6023	1.2	46.4037	1.74	0.758333	20.8103	100	64	15.1333	122.858	4.81103	3579.26	8.18291	0
107970212	0	38	0	51	15	9	16	43.7	29.3	10.1	1.4	3.9	52	280	4.52	81.4268	4.05	156.613	0.62	54.9159	1.6	61.8716	1.89	0.3875	16.678	86	60	14.9667	103.056	4.63527	2235.81	7.71236	0
20103475	0	58	0	44	14	6	17			11.9	2.5	4.2	80	268	4.86	87.5518	4.35	168.213	0.69	61.116	1.82	70.379	1.73	0.379121	21.8715	117	64	14.8	104.629	4.65042	2675.41	7.89186	0
106650041	1	38	0	92	22	25	25	49.2	24.8	11.9	1.7	4.9	88	353	5.2	93.6768	3.66	141.531	1.39	123.118	1.26	48.7239	1.66	1.10317	20.4622	125	77	14.7	136.054	4.91305	5766.64	8.65985	0
20101996	0	50	0	59	19	14	26			7.5	0.8	3.3	52	195	5.08	91.515	3.41	131.864	1.07	94.7741	1.07	41.3766	1.8	1	20.4294	100	70	14.7	145.825	4.98241	4336.63	8.37485	0
114460058	0	41	0	48	19	30	23			9.6	0.7	4.1	66	200	5.19	93.4967	3.85	148.879	1.43	126.661	1.06	40.9899	1.67	1.34906	22.9118	117	65	14.7	169.793	5.13458	5921.18	8.68629	0
114460046	0	39	0	51	19	14	21			7	0.8	3.9	58	185	4.82	86.8312	3.42	132.251	0.85	75.2879	1.27	49.1106	1.46	0.669291	20.0941	90	58	14.7	116.914	4.76144	3268.67	8.09214	0
20101104	0	41	0	70	26	13	22	41.5	26.5	11.1	1.5	5.6	85	322	5	90.0739	3.73	144.238	0.61	54.0301	1.41	54.5244	1.85	0.432624	16.1409	111	73	14.6667	119.14	4.7803	2433.35	7.79702	0
106820065	0	32	0	73	25	14	18			7.9	1.3	3.68	56	252	5.85	105.386	3.9	150.812	0.67	59.3446	2	77.3395	1.42	0.335	21.2084	115	71	14.6	102.752	4.63232	3127.05	8.04785	0
20105387	1	58	1	71	21	24	23	45.7	33.9	6.9	1.7	5.34	80	251	5.51	99.2614	4.13	159.706	0.69	61.116	1.96	75.7927	1.77	0.352041	23.7316	133	85	14.5333	104.579	4.64994	3033.23	8.01738	1
107200091	1	52	0	71	72	44	32			9	1.7	1.48	57	184	4.72	85.0297	3.31	127.997	1.31	116.032	1.18	45.6303	1.57	1.11017	19.1486	110	65	14.5333	119.258	4.78129	4933.08	8.50372	0
107200081	1	34	0	67	12	18	21			5.4	1.7	3.53	61	153	4.8	86.4709	2.84	109.822	0.84	74.4021	1.4	54.1377	1.05	0.6	17.8137	99	60	14.5333	87.7062	4.47399	3216.81	8.07615	0
111660852	0	54	1	63	67	112	42			7.8	1.6	3.46	90	313	4.87	87.7319	4.43	171.307	1.22	108.06	1.39	53.751	2.15	0.877698	22.1718	110	62	13	139.803	4.94023	4740.17	8.46383	0
100066240	1	44	1	44	31	13	16	44.8	25.6	20.8	3.3	4.88	91	204	8.25	148.622	4.18	161.64	1.47	130.204	0.9	34.8028	2.38	1.63333	24.0653	120	90	12.2333	345.133	5.84393	9675.56	9.17736	1
106053225	1	30	1	83	29	25	27	48.8	30.2	11.9	1	5.3	96	348	5.23	94.2173	6.16	238.206	2.13	188.663	1.27	49.1106	2.99	1.67717	22.5306	148	82	12.0333	228.495	5.43152	8887.63	9.09242	1
111140204	0	57	1	64	55	52	36			15	1.6	4.27	87	365	5.32	95.8386	4.72	182.521	4.13	365.81	1.17	45.2436	1.75	3.52991	22.1296	126	80	15.8	193.315	5.26432	17529.4	9.77163	1
114900009	0	24	0	102	16	11	20			8.9	2.5	2.66	80	316	4.92	88.6327	3.09	119.49	0.46	40.744	1.34	51.8175	1.45	0.343284	18.9795	105	64	15.8	102.192	4.62685	1805.63	7.49866	0
105161679	1	48	1	108	31	16	29	42.3	31.7	7	0.4	6	77	245	5.25	94.5776	4.68	180.974	2.48	219.663	1.08	41.7633	2.07	2.2963	20.374	150	86	13	204.918	5.32261	10387.6	9.24837	1
100066158	1	42	1	50	16	16	21	45.2	21.9	11.7	1.5	5.07	100	239	5.39	97.0996	4.14	160.093	0.81	71.7449	0.98	37.8964	2.33	0.826531	23.9735	124	77	12.2333	205.098	5.32349	3483.2	8.15571	1
113750053	1	47	1	105	33	24	20	44.6	22.5	15.3	2.2	3.62	79	424	5.11	92.0555	5.65	218.484	2.19	193.977	1.08	41.7633	3.06	2.02778	22.231	130	90	12.0333	240.793	5.48394	8928.32	9.09698	1
105113506	1	59	0	90	42	17	18	45.9	28.6	11	2.4	4.99	90	336	5.94	107.008	5.33	206.11	1.32	116.918	1.82	70.379	2.75	0.725275	18.1449	118	67	12.0333	156.69	5.05427	6255.55	8.74122	0
114260867	1	33	0	51	20	9	16			8.8	1.3	7.37	114	358	4.77	85.9305	5.71	220.804	0.82	72.6306	1.57	60.7115	2.93	0.522293	17.5146	104	66	12.0333	156.262	5.05153	3120.59	8.04578	0
114260445	0	43	0	81	16	14	17			13	1.9	3.17	73	301	5.52	99.4415	4.67	180.588	1.49	131.975	1.25	48.3372	2.67	1.192	21.0388	130	64	12.0333	185.757	5.22444	6561.91	8.78904	0
103940818	1	38	0	93	28	27	26			21.8	5.7	3.22	88	336	4.8	86.4709	3.7	143.078	1.89	167.405	1.32	51.0441	1.55	1.43182	20.181	129	85	16.3	121.19	4.79736	7237.82	8.88708	0
113440046	0	76	0	187	393	31	93			21.8	6.5	3.18	81	353	5.4	97.2798	2.59	100.155	1.45	128.432	1.14	44.0835	0.85	1.27193	19.3499	145	98	16.1333	110.506	4.70507	6246.93	8.73985	0
113440050	0	44	0	116	61	18	24			11.4	3.1	2.45	73	356	5.38	96.9195	3.54	136.891	1.88	166.519	1.56	60.3248	1.06	1.20513	19.6072	118	76	16.1333	109.966	4.70017	8069.47	8.99584	0
113440048	0	48	0	55	17	10	23			10.5	3	4.17	79	299	5.16	92.9562	4.18	161.64	0.67	59.3446	1.9	73.4725	1.74	0.352632	20.071	119	76	16.1333	102.252	4.62744	2758.22	7.92234	0
115540049	0	27	0	72	19	15	19			12.7	2.6	4.03	89	333	4.31	77.6437	3.33	128.77	1.12	99.2028	1.1	42.5367	1.54	1.01818	21.3294	116	68	16	117.524	4.76664	3851.24	8.25615	0
114780045	0	38	0	70	11	10	14	46.6	35.4	19.1	2.1	2.3	66	226	5.17	93.1364	3.82	147.718	1.16	102.746	1.37	52.9776	1.65	0.846715	20.4152	120	76	15.9667	129.847	4.86636	4784.69	8.47318	0
20103867	0	51	1	84	40	23	17			16.4	1.9	4.3	82	248	4.84	87.1915	3.63	140.371	2.26	200.177	0.74	28.6156	1.75	3.05405	23.6925	130	92	15.9	213.855	5.3653	8726.87	9.07416	1
105161606	0	78	0	77	20	88	52	41.7	37.3	8.6	1	7.3	166	261	5.04	90.7945	4.46	172.467	1.52	134.632	1.17	45.2436	2.16	1.29915	23.7737	168	98	13	173.053	5.1536	6111.94	8.718	0
105161513	0	62	0	72	24	25	23	44.6	22.4	7.7	0.6	4.5	79	245	4.95	89.1731	4.03	155.839	1.06	93.8884	1.26	48.7239	1.96	0.84127	21.3959	109	72	13	142.606	4.96009	4186.16	8.33954	0
105161689	1	48	0	96	23	18	21	45.3	28.7	13.8	1.2	5.3	116	394	5.56	100.162	5.88	227.378	3.12	276.351	1.17	45.2436	1.97	2.66667	24.6857	133	69	13	251.689	5.5282	13839.9	9.53531	0
114660032	0	43	1	80	118	63	34			16.3	2.5	4.78	74	239	5.55	99.982	4.98	192.575	2.13	188.663	1.58	61.0982	2.17	1.3481	19.7232	116	65	13	157.567	5.05985	9431.43	9.1518	1
100066293	1	46	1	90	24	24	24	44.4	24.9	7	2.4	4	85	339	5.28	95.118	4.52	174.787	1	88.574	1.18	45.6303	2.41	0.847458	23.5666	125	79	12.2333	182.175	5.20497	4212.49	8.34581	1
104480836	1	27	1	68	60	43	31	46.7	27.3	18.6	1.5	5.1	102	259	5.58	100.522	5.98	231.245	3.86	341.895	0.98	37.8964	2.69	3.93878	24.7051	131	75	12.0667	306.696	5.72586	17184.1	9.75174	1
20103549	0	37	1	85	138	32	19			8.4	2.1	4.9	78	358	5.32	95.8386	4.01	155.066	2.74	242.693	1.11	42.9234	1.79	2.46847	23.9411	138	90	16.3667	173.114	5.15395	11629.7	9.36131	1
112960042	0	34	0	54	28	15	14			22	3.8	4.8	97	362	4.85	87.3716	4.4	170.147	1.29	114.26	1.45	56.0712	2.05	0.889655	22.5414	108	64	13.0667	132.564	4.88706	4991.56	8.5155	0
115300087	1	61	0	73	17	12	21			5.9	0.9	3.5	54	186	5.42	97.6401	3.98	153.906	0.97	85.9167	1.25	48.3372	2.04	0.776	18.2925	130	86	13.0333	155.443	5.04628	4194.46	8.34152	0
109470155	1	73	1	69	29	29	22	38.7	27.3	14.1	1.5	4.1	110	325	4.76	85.7503	4.81	186.002	2.85	252.436	0.87	33.6427	2.27	3.27586	23.6176	112	76	13.0333	237.045	5.46825	10823.2	9.28945	1
109470199	1	38	0	61	13	15	20			10.5	1.5	4.2	63	181	5.19	93.4967	4.24	163.96	0.74	65.5447	1.3	50.2707	2.18	0.569231	19.8673	100	71	13.0333	152.471	5.02698	3064.11	8.02751	0
115030010	1	30	0	78	14	11	19	45.2	31.8	9.8	1.4	3.7	66	297	4.68	84.3091	4.3	166.28	0.59	52.2586	1.26	48.7239	2.18	0.468254	21.5858	110	70	13.0333	143.861	4.96885	2202.94	7.69755	0
102070243	0	80	0	70	22	22	30	45.2	20.4	12.7	1.1	5.08	55	233	5.02	90.4342	4.63	179.041	1.04	92.1169	1.8	69.6056	1.98	0.577778	20.0918	125	66	13.0333	116.308	4.75625	4165.26	8.33453	0
110310855	0	29	1	61	76	49	31			12.9	2	4.8	93	305	5.22	94.0371	5	193.349	2.52	223.206	1.15	44.4702	2.28	2.1913	22.3744	106	74	12.2333	204.429	5.32022	10494.8	9.25864	1
104341041	1	69	1	100	22	21	24	45.3	31	14.4	2.4	4.15	71	253	5.77	103.945	5.32	205.723	1.19	105.403	1.47	56.8445	2.8	0.809524	24.6486	130	78	12.0667	188.091	5.23693	5478.07	8.60851	1
115390007	0	50	0	45	17	20	19			12.2	1.6	3	65	271	4.55	81.9672	3.17	122.583	1.16	102.746	1.02	39.4432	1.48	1.13725	19.2706	100	70	17.4	127.371	4.8471	4210.89	8.34543	0
108450104	0	63	0	68	14	11	22	43.6	30.4	15.5	2.1	3.3	68	185	5.3	95.4783	4.59	177.494	0.64	56.6873	1.94	75.0193	1.88	0.329897	21.5645	118	68	17.1667	112.95	4.72694	2706.2	7.9033	0
114790114	0	34	0	44	14	9	16			11.3	2	2.9	60	161	4.74	85.39	3.42	132.251	0.52	46.0585	1.58	61.0982	1.52	0.329114	18.4715	108	76	16.8	92.4158	4.5263	1966.47	7.58399	0
100302036	1	34	0	74	24	27	26	45.6	30.4	18	3.5	5	75	353	5.24	94.3974	3.78	146.172	1.94	171.833	1.15	44.4702	1.59	1.68696	24.677	110	76	16.8	155.14	5.04433	8110.32	9.00089	0
20100450	0	37	0	42	17	9	15	43.6	25.4	13.1	1.3	2.8	68	271	5.27	94.9378	3.64	140.758	0.93	82.3738	1.13	43.6968	1.79	0.823009	20.1348	103	71	16.8	152.909	5.02984	3910.19	8.27134	0
112110057	0	22	0	64	21	14	21	41.9	28.8	7.3	1.1	5.12	83	182	4.43	79.8054	3.19	123.357	0.67	59.3446	1.44	55.6845	1.36	0.465278	22.946	101	60	16.7667	88.3956	4.48182	2368.01	7.7698	0
101880280	0	42	0	42	19	18	18			6.5	1.7	3.8	59	191	5.02	90.4342	4.09	158.159	0.67	59.3446	1.57	60.7115	1.75	0.426752	20.134	123	71	16.4	117.795	4.76894	2683.39	7.89484	0
115260480	1	55	1	64	55	52	36			15	1.6	4.27	87	365	5.32	95.8386	4.72	182.521	4.13	365.81	1.17	45.2436	1.75	3.52991	22.1296	126	80	16.3667	193.315	5.26432	17529.4	9.77163	1
112370038	0	43	0	91	22	18	22	43.5	26.5	9	1.1	6.5	93	334	4.44	79.9856	3.73	144.238	0.7	62.0018	1.1	42.5367	2.11	0.636364	23.1274	120	78	13.3	135.612	4.9098	2479.62	7.81586	0
103902361	0	43	0	80	27	19	21			12.2	1.1	4.5	77	378	4.87	87.7319	4.25	164.346	1.22	108.06	1.21	46.7904	1.97	1.00826	18.2531	130	74	13.3	154.075	5.03744	4740.17	8.46383	0
100206006	0	47	0	72	11	9	18			6.6	1.9	5.15	54	225	5.17	93.1364	4.58	177.108	0.72	63.7733	1.73	66.8987	1.97	0.416185	22.0107	105	68	13.3	123.285	4.8145	2969.8	7.99625	0
107510128	1	36	0	105	25	12	18			14.8	2.1	5.64	74	171	4.62	83.2282	4.46	172.467	0.63	55.8016	1.61	62.2583	2.13	0.391304	21.3001	105	63	13.3	115.279	4.74735	2322.13	7.75024	0
20103811	0	53	0	52	14	17	21			12.8	1.4	3.6	53	175	4.57	82.3275	4.87	188.322	0.7	62.0018	1.89	73.0858	2.07	0.37037	22.0748	100	68	13.2	106.067	4.66408	2552.23	7.84472	0
100210052	1	25	0	80	20	28	18	44.3	21.9	16.8	2.6	4.85	80	362	4.83	87.0113	4.83	186.775	0.58	51.3729	1.85	71.5391	2.27	0.313514	20.5882	111	66	13.2	113.585	4.73255	2235.01	7.712	0
100210046	1	37	0	60	27	15	18	46	29	9.9	2	2.8	62	262	5.95	107.188	4.11	158.933	1.26	111.603	1.38	53.3643	2.02	0.913043	18.5441	112	66	13.2	159.617	5.07278	5981.26	8.69639	0
104492440	0	42	0	54	19	15	22	45.4	34.6	9.8	0.5	4.9	72	300	4.78	86.1106	4.45	172.08	1.56	138.175	1.08	41.7633	2.24	1.44444	23.4591	102	62	13.2	177.404	5.17843	5949.18	8.69101	0
20103151	1	31	0	86	20	20	28	41.7	33.3	9.6	1.3	5.9	103	296	5.14	92.5959	4.34	167.827	0.74	65.5447	1.27	49.1106	2.04	0.582677	19.2672	120	86	13.1667	158.215	5.06396	3034.59	8.01783	0
104492410	0	24	0	74	28	16	29	42.7	35.3	5.6	0.6	4.4	71	161	5.36	96.5592	4.79	185.228	0.58	51.3729	1.74	67.2854	2.11	0.333333	19.4797	126	79	13.1333	132.908	4.88965	2480.26	7.81612	0
104492152	1	61	0	63	42	28	31	46	31	13.6	2	4.1	84	277	4.94	88.993	4.36	168.6	1.13	100.089	1.35	52.2042	1.98	0.837037	21.6433	123	75	13.1333	143.707	4.96778	4453.59	8.40147	0
105113674	1	33	0	60	22	12	18	49.1	28.3	9.9	0.7	3.71	96	354	5.02	90.4342	3.7	143.078	0.68	60.2303	1.35	52.2042	2.09	0.503704	19.3698	114	67	13.1333	123.928	4.8197	2723.44	7.90965	0
107770051	0	27	1	80	26	15	22	48.3	31.7	11	1.2	5.8	105	385	4.94	88.993	4.62	178.654	1.84	162.976	1.22	47.1771	2.24	1.5082	23.7436	119	72	13.1	168.503	5.12695	7251.86	8.88901	1
100194039	0	33	0	57	12	18	19			8.5	2	3.23	65	216	4.95	89.1731	3.97	153.519	0.48	42.5155	1.46	56.4578	2.21	0.328767	19.5511	101	54	13.1	121.239	4.79776	1895.62	7.5473	0
115300020	1	62	0	75	24	17	19	49.9	31.9	17.2	1.6	4.46	91	271	5.36	96.5592	4	154.679	0.9	79.7166	1.32	51.0441	2.29	0.681818	21.9444	132	82	12.2667	146.302	4.98567	3848.68	8.25549	0
107690049	0	40	0	58	19	15	17	46.9	21.4	14.5	3.3	3.4	93	389	5.33	96.0187	5.26	203.403	1.65	146.147	1.56	60.3248	2.55	1.05769	23.8751	130	80	12.2667	161.878	5.08684	7016.43	8.85601	0
103120234	1	45	0	90	12	39	32	44.8	29.1	8.7	1.9	4.37	65	233	6.75	121.6	5.01	193.735	1.02	90.3454	1.31	50.6574	2.58	0.778626	23.3681	130	76	12.2667	232.525	5.449	5492.99	8.61123	0
104820582	0	58	0	83	14	15	20	45.7	29.3	13.1	3	3.6	60	189	5.24	94.3974	5.76	222.738	1.29	114.26	2.14	82.7533	2.5	0.602804	17.2915	100	65	12.2667	127.039	4.8445	5392.94	8.59285	0
100066339	1	47	0	38	54	22	22	43.2	33.8	8.5	1.6	4.34	79	282	6.25	112.592	4.76	184.068	2.14	189.548	1.16	44.8569	2.5	1.84483	23.9657	130	98	12.2333	231.008	5.44245	10670.8	9.27527	0
100066416	1	52	0	79	58	15	21	46.6	29.4	5.8	0.6	5.6	110	574	5.39	97.0996	6.12	236.659	6.32	559.787	1.02	39.4432	2.45	6.19608	22.5618	133	96	12.2333	291.299	5.67435	27177.6	10.2101	0
100066485	1	55	1	75	16	15	20	45.9	26.5	10.6	1.9	5.3	83	282	5.56	100.162	4.98	192.575	0.69	61.116	1.57	60.7115	2.4	0.43949	20.5611	148	88	12.2333	158.856	5.068	3060.76	8.02642	1
114740034	1	23	0	48	13	12	22			4.3	1.2	6.32	65	190	5.36	96.5592	4.81	186.002	0.67	59.3446	0.84	32.4826	2.43	0.797619	23.5304	127	81	12.2333	276.458	5.62206	2865.13	7.96037	0
100066628	1	77	0	49	13	11	25	41	30.4	7.4	1.3	10.57	186	437	5.71	102.864	6.03	233.179	0.8	70.8592	2.57	99.3813	2.34	0.311284	17.2879	108	76	12.2333	120.675	4.79311	3644.44	8.20096	0
108070749	1	32	0	55	22	16	23	45.7	29.3	17.5	2.1	4.1	89	347	5.15	92.7761	4.06	156.999	0.94	83.2595	1.23	47.5638	2.32	0.764228	24.3757	130	70	12.2333	153.118	5.03121	3862.25	8.259	0
20104671	0	49	0	56	17	8	16			11.1	1.1	6.5	57	227	5.08	91.515	4.95	191.415	0.9	79.7166	1.59	61.4849	2.33	0.566038	22.1255	102	58	12.2333	142.453	4.95901	3647.63	8.20183	0
105810352	0	48	1	68	33	46	29			12.6	2.9	4.61	67	274	6.55	117.997	5.7	220.418	1.65	146.147	1.42	54.9111	3.09	1.16197	24.3487	123	82	12.0667	236.824	5.46732	8622.44	9.06212	1
20105034	1	34	0	127	23	38	37	44.6	31.4	8.7	2	5.4	63	188	6.79	122.32	4.84	187.162	2.11	186.891	2	77.3395	1.1	1.055	19.6642	160	96	18.1	148.008	4.99726	11430.3	9.34402	0
114730037	1	26	0	66	17	18	18	46.9	29.3	11.6	2.3	3.89	84	259	5.07	91.3349	4.32	167.053	0.89	78.8308	1.84	71.1524	1.62	0.483696	16.0521	102	75	17.8	107.219	4.67488	3600	8.18869	0
107680051	0	30	0	60	20	21	25	44.7	27.3	13.4	3.7	5.3	96	367	5.23	94.2173	2.79	107.889	0.74	65.5447	1.03	39.8299	1.42	0.718447	21.6218	160	93	17.7667	127.605	4.84894	3087.72	8.03519	0
107680043	0	37	0	114	66	25	36	46.6	32.4	6.2	2.9	4.4	92	409	4.87	87.7319	3.92	151.585	2.49	220.549	1.1	42.5367	1.59	2.26364	21.6343	123	80	17.7667	156.322	5.05192	9674.6	9.17726	0
114260879	1	24	0	65	21	11	15	42.4	32.7	14.6	2.5	4.5	68	205	5.23	94.2173	4.4	170.147	0.91	80.6023	1.9	73.4725	1.78	0.478947	21.2561	105	62	17.6667	109.094	4.69221	3797.06	8.24198	0
100322015	0	64	0	51	17	9	17			10	1.4	3.9	71	167	4.61	83.0481	3.29	127.224	0.6	53.1444	1.6	61.8716	1.15	0.375	21.2788	144	80	17.5667	85.3838	4.44716	2206.77	7.69929	0
100131191	0	34	1	128	10	12	17			8.6	2.2	4.01	75	377	5.4	97.2798	4.13	159.706	1.2	106.289	1.6	61.8716	1.78	0.75	22.4461	151	96	17.4333	125.552	4.83272	5169.87	8.5506	1
108833571	0	58	0	110	71	674	233	44.8	42.2	8.3	2.6	3.83	100	307	5.1	91.8753	3.52	136.118	0.71	62.8875	1.42	54.9111	1.73	0.5	22.5132	126	66	17.4333	113.874	4.73509	2888.91	7.96863	0
102125788	1	41	1	118	45	22	25			19.6	2	4.4	89	358	5.19	93.4967	4.92	190.255	2.74	242.693	1.32	51.0441	2.21	2.07576	24.4389	110	70	13.3333	174.244	5.16046	11345.5	9.33657	1
105113700	1	35	0	116	81	35	26	46.9	27.6	15.4	3.2	5.53	98	323	5.04	90.7945	4.34	167.827	2.3	203.72	1.08	41.7633	2.34	2.12963	21.6343	133	90	12.3	182.43	5.20636	9248.33	9.1322	0
105113375	0	44	0	104	132	34	39	45.3	29.1	25.4	4.5	4.93	96	369	5.47	98.5408	4.77	184.455	0.78	69.0877	1.46	56.4578	2.39	0.534247	24.2601	126	80	12.3	160.972	5.08123	3403.98	8.1327	0
111180111	0	34	1	73	43	33	27			27.7	4.2	3.97	126	404	5.13	92.4158	4.68	180.974	3.04	269.265	1.02	39.4432	2.61	2.98039	23.6684	118	71	12.3	212.013	5.35665	12442.2	9.42885	1
105113972	1	34	0	103	24	11	14	48.5	32.2	29.9	4.2	4.33	85	282	5.03	90.6143	4.13	159.706	1.26	111.603	1.15	44.4702	2.45	1.09565	22.8675	115	67	12.3	162.712	5.09198	5056.42	8.52841	0
104341004	1	69	1	47	18	20	22	49.1	25.4	6	1.1	4.92	63	176	5.06	91.1547	5.26	203.403	1.4	124.004	1.45	56.0712	2.7	0.965517	23.0859	134	90	12.0667	165.336	5.10798	5651.76	8.63972	1
20101851	0	48	0	80	15	7	16			8	1	2.7	47	165	4.36	78.5444	4.08	157.773	0.65	57.5731	1.76	68.0588	1.68	0.369318	19.9555	110	68	18.6	91.0401	4.5113	2261.02	7.72357	0
114400652	1	40	0	82	22	13	16			8	1.1	3.6	82	357	4.74	85.39	3.18	122.97	1.03	91.2312	1.07	41.3766	1.46	0.962617	21.6459	110	75	18.3	126.888	4.8433	3895.12	8.26748	0
114400709	1	40	0	67	17	12	17			12.2	3	3.44	61	249	4.7	84.6694	3.61	139.598	0.75	66.4305	1.66	64.1918	1.41	0.451807	16.8384	100	74	18.3	92.0653	4.5225	2812.31	7.94176	0
114400712	1	35	0	100	16	8	15			12.5	1.3	3.6	66	228	4.4	79.265	3.5	135.344	0.71	62.8875	1.13	43.6968	1.79	0.628319	20.6575	90	60	18.3	122.756	4.81019	2492.39	7.821	0
100305037	0	34	0	41	40	23	17			10.7	1.5	3	58	206	4.65	83.7687	2.98	115.236	0.59	52.2586	1.42	54.9111	1.15	0.415493	17.857	100	72	18.2333	87.8981	4.47618	2188.82	7.69112	0
108800098	0	42	0	53	21	19	26	40.7	32.3	6.8	1.3	6.6	80	393	5.21	93.857	3.66	141.531	1.07	94.7741	1.71	66.1253	1.17	0.625731	24.6385	110	67	18.2333	100.443	4.60959	4447.61	8.40012	0
115261716	0	54	1	59	20	19	20			5.5	1.3	3.77	54	190	5.08	91.515	4.33	167.44	0.69	61.116	2.02	78.1129	1.67	0.341584	22.6326	104	62	18.2333	98.0842	4.58583	2796.52	7.93613	0
102125721	1	40	1	92	30	19	27			10.4	1.1	4	96	293	4.88	87.9121	4.6	177.881	0.98	86.8025	1.73	66.8987	1.93	0.566474	24.2215	130	85	13.3333	116.877	4.76113	3815.49	8.24683	1
109080157	0	60	1	66	173	23	24			19	2	4.1	100	516	5.01	90.254	4.61	178.268	1.65	146.147	0.98	37.8964	2.58	1.68367	24.9151	130	94	12.3333	212.281	5.35791	6595.18	8.79409	1
108833403	0	45	1	109	27	35	30	44.9	31.1	19.7	1.4	2.6	58	234	5.2	93.6768	5.79	223.898	4.18	370.239	1.02	39.4432	2.84	4.09804	21.8551	138	80	12.0667	265.877	5.58303	17341.4	9.76085	1
111640064	0	50	0	78	22	12	20	45.6	28.4	15.3	3.1	7	104	360	4.88	87.9121	4.04	156.226	0.91	80.6023	1.5	58.0046	1.8	0.606667	21.3276	100	68	19	118.388	4.77397	3542.96	8.17272	0
111640105	1	38	0	39	14	10	16	43.1	29.9	8.1	2	3.2	59	124	4.67	84.129	4.61	178.268	1.09	96.5456	1.88	72.6991	1.77	0.579787	20.4294	102	70	18.9667	103.148	4.63616	4061.14	8.30922	0
106660746	0	26	0	42	18	12	19			4.6	1.7	4.81	65	240	5.19	93.4967	4.07	157.386	0.66	58.4588	1.71	66.1253	1.79	0.385965	16.1289	109	66	18.7667	111.267	4.71193	2732.85	7.9131	0
107920116	0	35	1	94	30	15	18			23.9	2.3	3.9	84	229	4.73	85.2099	4.73	182.908	3.07	271.922	1.07	41.3766	1.86	2.86916	20.851	128	76	18.6667	188.338	5.23824	11585.2	9.35749	1
102125641	1	39	1	77	57	33	24			7.7	1.2	4.9	84	426	5.51	99.2614	6.44	249.033	4.81	426.041	1.09	42.15	2.16	4.41284	23.845	102	56	13.3333	293.231	5.68096	21144.7	9.95914	1
103862079	1	30	0	63	18	15	20			8.9	1.7	3.79	108	319	4.99	89.8937	4.21	162.8	1.42	125.775	1.21	46.7904	2.39	1.17355	21.3064	145	90	12.3333	156.385	5.05232	5653.19	8.63998	0
105113632	0	61	0	95	13	14	18	39.5	29.7	12.5	2.3	4.02	89	300	4.46	80.3459	4.37	168.987	0.67	59.3446	1.42	54.9111	2.4	0.471831	22.9178	134	85	12.3333	123.631	4.8173	2384.05	7.77655	0
105113432	1	51	0	76	32	22	18	47.4	29	19	3.5	3.1	83	366	5.14	92.5959	4.72	182.521	1.39	123.118	1.28	49.4973	2.56	1.08594	22.8788	137	83	12.3333	170.724	5.14005	5700.1	8.64824	0
111870065	0	28	1	81	27	15	22	44.3	32.6	16.4	2.4	2.47	73	431	7.98	143.758	5.25	203.016	2.66	235.607	1.09	42.15	2.44	2.44037	22.6692	150	80	12.3333	346.206	5.84703	16935.2	9.73715	1
105113833	1	37	0	102	22	22	20	45.3	31.8	11	1.5	2.77	85	321	5.08	91.515	4.41	170.534	1.61	142.604	0.88	34.0294	2.44	1.82955	23.3849	117	68	12.3333	229.308	5.43506	6525.21	8.78343	0
105114014	1	32	0	51	21	9	17	43.4	33.1	7.3	1.3	3.9	67	147	4.49	80.8863	4.92	190.255	0.66	58.4588	1.85	71.5391	2.57	0.356757	19.3962	99	55	12.3333	107.557	4.67802	2364.26	7.76822	0
110970358	0	33	1	85	47	20	24			12.6	1.8	4.82	84	331	5.26	94.7577	5.18	200.309	1.86	164.748	1.32	51.0441	2.74	1.40909	21.6865	160	94	12.0667	185.926	5.22535	7805.55	8.96259	1
105810325	0	45	0	92	28	23	20			9	1.8	3.74	82	310	5.16	92.9562	5.58	215.777	1.77	156.776	1.39	53.751	3	1.27338	22.3347	141	87	12.0667	186.581	5.22887	7286.65	8.8938	0
114260821	1	28	0	89	25	12	17			8	1	5.21	57	194	5.28	95.118	5.37	207.657	1.94	171.833	1.52	58.778	3.02	1.27632	21.439	132	85	12.0667	168.021	5.12409	8172.23	9.0085	0
115320005	0	71	0	64	13	13	17			8.5	1.2	4.2	73	215	4.88	87.9121	5.48	211.91	1.22	108.06	1.54	59.5514	2.62	0.792208	20.1861	128	80	12.0667	156.415	5.05251	4749.9	8.46588	0
104341050	0	47	0	94	13	13	20	50.6	36	9.6	1.5	3.07	72	178	5.39	97.0996	5.27	203.79	1.52	134.632	1.52	58.778	2.83	1	19.4384	140	80	12.0667	168.327	5.12591	6536.38	8.78514	0
105113672	1	42	0	75	41	22	20	45.7	25	7	0.9	2.35	77	329	5.02	90.4342	4.86	187.935	1.6	141.718	1.14	44.0835	2.85	1.40351	23.8087	131	79	12.0667	192.768	5.26149	6408.09	8.76532	0
114260466	0	28	0	111	21	29	22			9	1.7	5.76	83	257	5.27	94.9378	4.57	176.721	1.12	99.2028	1.01	39.0565	2.79	1.10891	20.994	120	76	12.0667	214.785	5.36964	4709.05	8.45724	0
116520002	1	24	0	99	21	16	22	49.2	30.4	8.1	0.1	3.46	92	331	4.94	88.993	5.45	210.75	1.17	103.632	1.6	61.8716	2.96	0.73125	21.6041	120	67	12.0667	151.566	5.02102	4611.24	8.43625	0
20106779	1	58	0	83	17	10	17	43.9	35	7.4		3.13	68	260	4.78	86.1106	2.92	112.916	0.55	48.7157	1.22	47.1771	1.55	0.45082	19.7881	110	73	19.2667	103.05	4.63522	2097.47	7.64849	0
108590249	0	29	1	64	23	33	27			5.7	1.3	1.94	63	180	5.04	90.7945	3.68	142.305	0.95	84.1453	1.4	54.1377	1.81	0.678571	22.8771	90	60	19.2333	119.33	4.78189	3819.96	8.248	0
102126106	0	36	1	74	15	10	16			8	1	2.3	62	228	5.07	91.3349	4.67	180.588	0.76	67.3162	1.74	67.2854	2.15	0.436782	22.4547	102	60	13.3333	122.567	4.80866	3074.16	8.03079	0
114260885	1	52	1	59	15	12	16			3.3	0.9	4.41	69	286	4.98	89.7136	4.74	183.295	1.74	154.119	1.23	47.5638	2.48	1.41463	24.9962	130	80	12.3667	172.863	5.1525	6913.27	8.8412	1
112580992	1	38	1	79	37	20	21	48.8	31.2	8.3	1	2.7	96	302	5.35	96.379	4.8	185.615	1.45	128.432	1.04	40.2166	2.65	1.39423	24.6584	154	91	12.1	222.413	5.40454	6189.09	8.73054	1
114400372	1	43	0	75	19	13	19			9.5	0.4	6.4	120	476	5.72	103.044	4.44	171.694	4.99	441.984	1.12	43.3101	1.89	4.45536	24.1322	168	105	19.3667	204.249	5.31934	22772	10.0333	0
114400377	1	43	0	65	20	15	25	44.2	24.8	18.9	1.6	4	91	384	4.68	84.3091	4.3	166.28	2.7	239.15	0.9	34.8028	1.92	3	22.8476	158	94	19.3667	201.405	5.30532	10081.3	9.21843	0
114400124	0	46	0	102	38	19	26	46.6	30.4	13.4	1	3.4	112	362	5.34	96.1989	3.89	150.425	1.76	155.89	1.1	42.5367	1.6	1.6	24.8257	131	85	19.3667	170.097	5.13637	7498.23	8.92242	0
114400196	1	39	0	109	12	36	23			15.5	3.5	4.15	91	235	4.89	88.0922	3.41	131.864	0.83	73.5164	1.49	57.6179	1.42	0.557047	19.2562	102	80	19.3667	100.804	4.61317	3238.11	8.08275	0
114400168	0	53	0	113	20	16	26			5.2	1.3	3.74	92	426	4.78	86.1106	4.01	155.066	2.08	184.234	1.06	40.9899	1.71	1.96226	23.9716	132	76	19.3667	162.879	5.09301	7932.24	8.97869	0
114400330	1	33	0	99	20	13	22			8.2	1.7	4.01	89	252	5.04	90.7945	3.57	138.051	0.75	66.4305	1.05	40.6032	1.9	0.714286	17.6673	113	73	19.3667	154.351	5.03923	3015.76	8.01161	0
114400418	1	40	0	66	36	39	29			11	3	4.46	80	401	5.52	99.4415	3.81	147.332	1.22	108.06	1.46	56.4578	1.8	0.835616	21.203	118	73	19.3667	129.751	4.86562	5372.84	8.58911	0
114400126	0	50	0	71	23	20	27			16.7	3.2	4.75	93	282	5.08	91.515	3.56	137.664	1.61	142.604	0.98	37.8964	1.64	1.64286	20.7859	102	71	19.3667	166.221	5.11332	6525.21	8.78343	0
114400471	1	46	0	59	24	13	21			12.2	3.3	4.43	72	217	5.36	96.5592	4.49	173.627	0.44	38.9725	2.38	92.034	1.53	0.184874	17.9271	107	69	19.3667	91.0821	4.51176	1881.58	7.53987	0
114400323	1	51	0	73	37	25	21			19.8	2.7	4.7	86	358	5.02	90.4342	3.74	144.625	2.86	253.322	0.84	32.4826	1.84	3.40476	19.7979	114	69	19.3667	201.324	5.30491	11454.5	9.34613	0
114400218	1	52	0	52	21	13	18			14.2	1.6	4.3	103	517	5.4	97.2798	3.96	153.132	1.43	126.661	1.23	47.5638	1.81	1.1626	20.6434	114	68	19.3667	156.597	5.05367	6160.76	8.72596	0
114400438	1	35	0	46	13	10	14			8.8	2.5	3.25	61	156	4.71	84.8496	3.72	143.852	0.76	67.3162	1.43	55.2978	1.76	0.531469	23.6444	111	67	19.3667	110.364	4.70378	2855.88	7.95713	0
114400221	1	38	0	92	28	16	21			17.9	2.5	4.18	90	337	5.34	96.1989	4.27	165.12	2.25	199.291	1.4	54.1377	1.27	1.60714	17.9721	107	65	19.3667	146.703	4.98841	9585.81	9.16804	0
114400598	1	26	0	39	13	10	15			7	1.6	3.3	61	213	4.85	87.3716	3.68	142.305	0.98	86.8025	1.06	40.9899	1.59	0.924528	19.1033	98	64	19.3667	151.664	5.02167	3792.04	8.24066	0
114400543	1	35	0	56	13	11	17			8.8	1.8	2.2	55	270	4.5	81.0665	3.55	137.278	1.24	109.832	1.11	42.9234	1.67	1.11712	17.7462	96	63	19.3667	129.633	4.86471	4451.83	8.40107	0
114400610	1	39	0	63	15	7	15			7	2	2.51	72	176	4.92	88.6327	3.34	129.157	0.66	58.4588	1.65	63.8051	1.37	0.4	21.2017	114	62	19.3667	89.707	4.49655	2590.68	7.85968	0
114400605	1	29	0	56	15	9	16			10.9	2	2.09	52	221	4.58	82.5077	4.17	161.253	0.62	54.9159	1.58	61.0982	1.79	0.392405	18.8519	92	61	19.3667	108.879	4.69024	2265.49	7.72555	0
114400338	1	36	0	91	16	10	22			12.5	2.5	2.76	86	316	5.06	91.1547	3.37	130.317	0.73	64.659	1.64	63.4184	1.46	0.445122	19.972	90	60	19.3667	93.6559	4.53963	2946.99	7.98854	0
114400165	0	35	0	66	33	70	40			18.6	3.6	4.5	91	310	4.9	88.2724	3.42	132.251	0.96	85.031	1.12	43.3101	1.73	0.857143	23.4248	116	60	19.3667	134.773	4.90359	3752.94	8.2303	0
111780118	0	31	0	82	20	9	19	50.3	22.1	14.2		4.3	88	241	5.29	95.2981	3.53	136.504	0.46	40.744	1.35	52.2042	1.72	0.340741	22.0458	120	74	19.3333	124.594	4.82506	1941.41	7.57117	0
111780157	0	30	1	146	83	46	29	42.6	31.1	17.2		4.68	76	198	7.78	140.155	3.88	150.039	2.7	239.15	0.82	31.7092	1.8	3.29268	22.7983	106	68	19.3333	331.586	5.80389	16759	9.72669	1
110594093	0	34	0	65	22	16	20	44.6	30.4	14.7	2.2	3.2	64	224	5.81	104.666	3.89	150.425	0.96	85.031	1.49	57.6179	1.6	0.644295	20.9953	117	67	19.3333	136.628	4.91726	4449.92	8.40064	0
111780190	0	27	0	66	20	8	13	42.7	25.4	9.8		3.9	52	215	5.13	92.4158	2.82	109.049	0.9	79.7166	1.19	46.017	1.32	0.756303	19.8413	112	60	19.3333	109.501	4.69593	3683.53	8.21163	0
111780189	0	27	0	72	11	11	21	41.1	31.2	4.5		2.4	61	206	4.82	86.8312	4.4	170.147	0.92	81.488	1.82	70.379	1.88	0.505495	17.0123	104	58	19.3333	104.961	4.65359	3537.85	8.17128	0
107920115	0	33	0	45	22	23	26	43.4	34.6	7.9	0.9	4.5	75	309	4.97	89.5334	3.82	147.718	0.95	84.1453	1.16	44.8569	2.01	0.818966	23.4586	104	76	13.3667	147.421	4.9933	3766.91	8.23401	0
114660044	1	25	0	21	13	17	21			10.4	2	3.58	64	225	4.72	85.0297	4.59	177.494	0.73	64.659	1.57	60.7115	2.08	0.464968	19.8686	103	59	13.3667	124.295	4.82266	2748.97	7.91898	0
102125982	1	47	0	95	17	25	20			15.5	1.6	4.3	84	224	6.39	115.114	4.45	172.08	1.75	155.004	0.98	37.8964	2.17	1.78571	24.8016	125	85	13.3333	261.357	5.56589	8921.62	9.09623	0
102126078	0	40	0	78	18	29	26			11.9	1.5	4.8	58	248	4.65	83.7687	4.22	163.186	0.66	58.4588	1.37	52.9776	2.18	0.481752	21.3599	111	72	13.3333	129.016	4.85994	2448.51	7.80323	0
102126091	0	44	0	70	19	13	17			8.8	1.2	2.17	57	152	5.04	90.7945	4.65	179.814	1.08	95.6599	1.67	64.5785	2.24	0.646707	18.1512	116	72	13.3333	126.405	4.83949	4342.69	8.37625	0
106480920	1	51	0	83	29	24	27			5.1	1.1	4.4	62	221	5.37	96.7393	4.08	157.773	0.9	79.7166	1.1	42.5367	2.27	0.818182	23.9501	117	72	13.3333	179.407	5.18966	3855.86	8.25735	0
102125474	1	36	0	69	26	45	27			14	1.6	4.4	80	402	5.28	95.118	4.05	156.613	2.05	181.577	1.05	40.6032	1.95	1.95238	22.3375	121	70	13.3333	183.442	5.2119	8635.6	9.06365	0
102126004	1	51	1	81	36	13	21			9.3	0.7	3.5	61	262	5.09	91.6952	4.1	158.546	2.27	201.063	1.16	44.8569	1.98	1.9569	20.5743	116	69	13.3333	162.048	5.08789	9218.25	9.12894	1
110680287	0	48	0	59	20	16	15	42	30	18.8	2.1					0	3.75	145.012	0.83	73.5164	1.12	43.3101	1.98	0.741071	20.2801	97	66	13.3333	0	#NUM!	0	#NUM!	0
102126101	0	48	0	50	21	11	19			10.5	1.3	3.55	66	290	4.72	85.0297	3.75	145.012	0.59	52.2586	1.28	49.4973	2.02	0.460938	19.8178	116	66	13.3333	124.555	4.82475	2221.77	7.70606	0
102126206	0	40	0	60	20	10	19			6.6	0.9	4	74	193	5	90.0739	4.24	163.96	0.7	62.0018	1.43	55.2978	2.06	0.48951	19.9555	90	58	13.3333	133.536	4.89437	2792.37	7.93465	0
114260533	1	85	1	74	26	20	23			12.8	2.4	4.67	72	273	5.41	97.4599	4.84	187.162	0.97	85.9167	1.51	58.3913	2.37	0.642384	24.4039	113	75	12.3667	156.194	5.0511	4186.72	8.33967	1
112581174	1	49	1	54	14	15	19			7.8	1.4	4.24	52	191	4.9	88.2724	5.18	200.309	0.93	82.3738	1.3	50.2707	2.87	0.715385	24.5906	153	77	12.1	175.866	5.16972	3635.67	8.19855	1
116490068	0	25	0	54	14	7	17	42.9	28.9	31.3		3.9	86	307	4.49	80.8863	3.68	142.305	1.02	90.3454	1.34	51.8175	1.81	0.761194	18.6107	100	62	20.4333	111.068	4.71014	3653.86	8.20354	0
115020040	0	38	0	37	17	22	25			7.2	0.6	4.8	75	265	5.94	107.008	3.83	148.105	1.03	91.2312	1.28	49.4973	1.83	0.804688	19.512	123	77	20.4	160.094	5.07576	4881.22	8.49315	0
115020018	1	34	0	50	9	9	17			8.1	2.2	4.12	63	265	4.57	82.3275	4.65	179.814	0.8	70.8592	2.09	80.8198	1.85	0.382775	19.1871	120	70	20.4	91.5844	4.51726	2916.83	7.97825	0
115020003	0	42	0	73	15	17	16			17.2	2.5	5.9	88	285	5.06	91.1547	3.35	129.544	0.75	66.4305	1.35	52.2042	1.65	0.555556	23.6684	130	70	20.4	113.099	4.72827	3027.73	8.01557	0
115020062	0	37	0	48	14	8	17			16.7	1.8	3	60	266	4.6	82.868	4.1	158.546	0.86	76.1736	1.68	64.9652	1.69	0.511905	19.0486	110	67	20.4	101.119	4.61629	3156.18	8.05712	0
115020053	0	23	0	48	16	9	18			4.3	0.3	6.6	66	187	4.96	89.3533	3.58	138.438	0.73	64.659	1.85	71.5391	1.1	0.394595	17.7778	100	66	20.4	86.4553	4.45963	2888.75	7.96858	0
115020024	1	45	0	57	15	43	39			10.7	1.2	3.8	54	159	4.89	88.0922	4.51	174.401	0.52	46.0585	2.03	78.4996	1.85	0.256158	18.3933	102	64	20.4	97.8562	4.5835	2028.7	7.61515	0
115020039	0	34	0	37	15	8	16			11.9	1.7	3.6	54	176	4.84	87.1915	3.87	149.652	0.58	51.3729	1.7	65.7386	1.48	0.341176	21.6939	110	60	20.4	99.2444	4.59759	2239.64	7.71407	0
116490052	0	32	0	41	11	16	18	41.8	27.1	16		3.7	96	241	4.64	83.5885	3.54	136.891	1	88.574	0.97	37.5097	1.75	1.03093	22.2456	102	60	20.3	152.528	5.02735	3701.88	8.2166	0
20106417	1	39	0	61	13	14	22	40.1	33.2	9		5.05	60	211	4.6	82.868	2.9	112.142	0.52	46.0585	1.29	49.884	1.27	0.403101	22.3082	80	50	20.2667	93.1461	4.53417	1908.39	7.55401	0
108080158	0	58	0	75	27	20	18			15.9	1.9	4.42	78	368	5.52	99.4415	3.94	152.359	1.43	126.661	1.14	44.0835	1.89	1.25439	24.1993	119	72	20.1667	171.842	5.14658	6297.67	8.74794	0
114430010	1	18	0	79	63	17	20	47.3	28.7	8.8	0.9	2.5	95	435	5.27	94.9378	3.92	151.585	1.31	116.032	1.44	55.6845	1.53	0.909722	21.4996	112	67	20.1667	129.221	4.86152	5507.91	8.61394	0
108080179	1	56	0	69	12	9	19			9.6	1.4	3.1	57	183	4.97	89.5334	3.23	124.903	0.44	38.9725	1.59	61.4849	1.3	0.27673	20.7266	111	66	20.1667	90.9412	4.51021	1744.67	7.46432	0
108080160	0	46	0	93	19	14	18			12.2	2.5	3.74	78	329	4.99	89.8937	3.74	144.625	0.97	85.9167	1.25	48.3372	1.82	0.776	24.5975	121	65	20.1667	134.481	4.90142	3861.69	8.25886	0
108080185	1	53	0	46	14	12	23			18	1.3	4.3	69	134	5.27	94.9378	3.71	143.465	0.37	32.7724	1.96	75.7927	1.49	0.188776	20.5078	116	64	20.1667	89.8519	4.49816	1555.67	7.34966	0
107960403	0	46	0	56	19	15	24	45.3	31.1	12.5	2.4	3.8	68	263	4.78	86.1106	4.55	175.947	0.7	62.0018	1.8	69.6056	1.87	0.388889	17.8395	117	72	20.1333	108.834	4.68983	2669.51	7.88965	0
1000108	1	44	0	64	28	13	18	42.3	31.6	14.1		4.6	84	297	4.95	89.1731	3.95	152.746	1.29	114.26	1.38	53.3643	1.75	0.934783	20.217	98	62	20.1	127.621	4.84906	5094.48	8.53591	0
109910356	1	29	0	76	64	22	36	36.5	35.4	15.5	3.1	13.46	184	516	5.49	98.9011	4.61	178.268	1.13	100.089	2.09	80.8198	1.52	0.54067	23.614	130	95	20.0667	109.075	4.69204	4949.43	8.50703	0
103912188	1	37	0	85	11	95	54	41.7	23	25.8	4.7	4.61	91	222	4.89	88.0922	2.9	112.142	0.45	39.8583	1.25	48.3372	1.54	0.36	23.4236	120	62	19.8667	102.187	4.6268	1755.6	7.47057	0
114950067	0	37	0	60	21	13	26			11.8	2.7	4.28	97	267	4.99	89.8937	2.52	97.4478	0.78	69.0877	1.15	44.4702	0.97	0.678261	24.6755	135	62	19.7333	98.4922	4.58998	3105.27	8.04086	0
116390098	0	33	0	30	12	10	16	42.9	31.5	12.4	2.1	3.4	55	184	4.37	78.7246	3.52	136.118	0.77	68.2019	1.52	58.778	1.42	0.506579	22.2578	109	73	19.6	91.1547	4.51256	2684.58	7.89528	0
20105125	1	30	1	84	68	18	28	45.8	28.2	15.8	1.7	8.7	96	415	5.16	92.9562	4.79	185.228	4.88	432.241	0.72	27.8422	1.56	6.77778	24.6836	122	62	19.5667	309.209	5.73402	20089.7	9.90796	1
105191068	0	39	1	79	121	20	31	51.7	26.1	20.3	4.1	2.49	94	299	7.76	139.795	4.22	163.186	1.01	89.4597	1.43	55.2978	2.06	0.706294	23.6308	155	98	13.4	206.27	5.32919	6252.99	8.74082	1
115400001	0	77	1	71	19	14	13			9.4	1.5	4.69	85	355	5.59	100.703	4.47	172.854	1.76	155.89	0.94	36.3496	2.55	1.87234	23.9468	100	60	12.3667	239.436	5.47829	7849.27	8.96818	1
105080769	1	36	1	73	28	28	30	45.9	24.1	6.7	1.2	4.78	81	248	6.79	122.32	5.32	205.723	1.02	90.3454	1.84	71.1524	2.77	0.554348	24.0928	130	76	12.1	176.833	5.1752	5525.54	8.61714	1
114401022	0	33	0	52	13	14	20	42.8	33.4	9.3		2.74	69	178	4.69	84.4893	3.33	128.77	0.74	65.5447	1.2	46.4037	1.71	0.616667	17.8491	102	62	20.9	117.229	4.76413	2768.91	7.92621	0
104720750	1	74	0	71	27	31	28	42.5	27.1	7.6	1.5	3.26	62	154	5.73	103.225	4.33	167.44	1.17	103.632	1.89	73.0858	1.84	0.619048	22.1474	138	87	20.8667	118.244	4.77275	5348.66	8.5846	0
104720712	1	78	0	80	18	25	33	47.5	26.5	9.5	1.2	6.03	86	178	5.66	101.964	4.98	192.575	1.19	105.403	2.25	87.007	1.89	0.528889	24.1147	150	84	20.8667	112.84	4.72597	5373.64	8.58926	0
104720788	0	55	0	61	13	17	24	43.3	29.2	3.7	1.1	5.39	65	161	4.84	87.1915	3.13	121.036	0.46	40.744	1.82	70.379	1.11	0.252747	20.652	129	79	20.8667	74.9751	4.31716	1776.27	7.48227	0
104720718	1	67	0	83	125	15	22	41.9	26.2	10.1	2.6	6.79	113	383	4.84	87.1915	3.51	135.731	1.18	104.517	1.42	54.9111	1.61	0.830986	22.6599	140	75	20.8667	107.761	4.67992	4556.51	8.42431	0
110593654	1	64	0	60	12	11	17	44.7	31.7	11.3		2.8	66	223	4.55	81.9672	4.27	165.12	0.86	76.1736	1.66	64.1918	1.87	0.518072	21.7814	99	57	20.8333	105.422	4.65797	3121.87	8.04619	0
110593713	0	24	0	58	26	85	65	45.2	32.7	4.8		3.9	73	212	5.09	91.6952	3.82	147.718	0.62	54.9159	1.49	57.6179	1.59	0.416107	20.7684	121	72	20.8	117.542	4.7668	2517.76	7.83112	0
110593090	1	37	0	74	18	15	17	45.4	31.2	18.1		4.3	79	271	4.99	89.8937	3.5	135.344	2.82	249.779	0.99	38.2831	1.46	2.84848	22.2063	108	61	20.8	158.903	5.06829	11226.8	9.32606	0
104310214	1	74	0	55	11	15	18	42.3	30.7	11.1	2.6	2.9	65	153	4.66	83.9488	3.23	124.903	0.83	73.5164	1.69	65.3519	1.15	0.491124	21.0292	95	60	20.6	80.2233	4.38481	3085.81	8.03457	0
116490132	1	54	0	109	17	11	17	45.5	38.1	8.3		3.4	74	260	5.19	93.4967	4.05	156.613	1.73	153.233	1.32	51.0441	1.9	1.31061	22.5786	112	68	20.5667	143.432	4.96586	7163.39	8.87674	0
110680280	0	56	0	44	16	9	15	43.1	32.4	7.4		6.9	67	189	4.63	83.4084	3.17	122.583	0.82	72.6306	1.15	44.4702	1.54	0.713043	20.9321	90	58	20.5667	114.959	4.74457	3029	8.01599	0
102720122	0	31	0	42	12	9	20	43.3	28.3	10.3		4.1	62	193	4.5	81.0665	4.08	157.773	0.4	35.4296	2.27	87.7804	1.48	0.176211	17.9259	107	68	20.5333	72.8527	4.28844	1436.08	7.26967	0
114401062	0	39	0	79	24	15	15	43.6	31.6	11.6		4.5	94	341	4.75	85.5702	3.4	131.477	1.08	95.6599	1.15	44.4702	1.66	0.93913	21.1325	155	95	20.5	126.495	4.8402	4092.82	8.31699	0
114401086	0	32	1	113	59	17	29	46.3	31	13.7		3.51	109	340	4.97	89.5334	3.95	152.746	1.75	155.004	1.44	55.6845	1.46	1.21528	23.545	138	88	20.5	122.798	4.81054	6939.04	8.84492	1
114401139	0	22	0	61	30	14	20	49.2	30.3	14.7		5.92	91	325	5.7	102.684	4.37	168.987	1.05	93.0027	1.92	74.2459	1.75	0.546875	20.1517	113	77	20.5	116.857	4.76095	4774.95	8.47114	0
107280443	1	57	0	160	11	14	24	50.4	29.9	13.3	2.6	4.62	68	221	5.29	95.2981	4.08	157.773	0.6	53.1444	2	77.3395	1.53	0.3	18.5566	123	74	20.5	97.2041	4.57681	2532.28	7.83688	0
114401010	0	32	0	81	13	13	19	46.9	29.9	9.3		3.4	74	201	4.62	83.2282	4.16	160.866	1.03	91.2312	1.58	61.0982	1.92	0.651899	21.0488	95	66	20.5	109.566	4.69653	3796.51	8.24184	0
114401109	0	42	0	85	45	25	19	47.2	27.7	22		6.81	99	329	5.19	93.4967	3.51	135.731	3.22	285.208	0.86	33.256	1.47	3.74419	23.2438	120	64	20.5	190.798	5.25122	13333	9.498	0
103902221	1	36	1	74	21	17	20			7.3	1.2	7.44	86	418	5.45	98.1805	4.97	192.189	2.8	248.007	1.05	40.6032	2.27	2.66667	22.2599	121	74	13.4	232.361	5.44829	12174.7	9.40712	1
20105320	0	24	0	52	14	11	17	46.7	33.3	14.4	1.4	3.5	53	213	4.87	87.7319	5.41	209.203	1.14	100.974	2.06	79.6597	2.15	0.553398	19.7128	128	69	13.4	115.201	4.74668	4429.34	8.39601	0
115920007	0	24	0	55	19	11	16			8.8	1.6	4.57	71	182	4.81	86.6511	3.74	144.625	0.98	86.8025	1.06	40.9899	1.98	0.924528	19.8603	110	64	13.4	152.866	5.02956	3760.76	8.23238	0
116070142	1	28	0	39	16	11	17	48.2	26.7	7.6	1.4	3.39	50	158	6.23	112.232	4.05	156.613	0.61	54.0301	1.47	56.8445	2.09	0.414966	18.9857	110	60	13.4	154.605	5.04088	3031.95	8.01696	0
114270742	0	44	1	84	31	35	27			9.7	1.1	3.26	81	411	5.21	93.857	4.68	180.974	2.2	194.863	1.06	40.9899	2.51	2.07547	23.255	135	81	12.3667	207.194	5.33365	9144.61	9.12092	1
115530041	1	28	0	56	17	23	32			9.6	1	5.3	55	253	4.87	87.7319	5.34	206.497	1.29	114.26	1.34	51.8175	2.83	0.962687	24.0556	130	90	12.1	174.809	5.16369	5012.14	8.51962	0
115530044	1	29	0	59	16	17	29			5.9	0.3	4.56	57	256	4.62	83.2282	5.09	196.829	1.23	108.946	1.3	50.2707	2.81	0.946154	22.3478	124	80	12.1	162.935	5.09335	4533.69	8.41929	0
112580819	1	43	1	82	21	37	30	45.5	27	12.3	1.5	4.44	99	337	4.93	88.8128	5.21	201.469	1.97	174.491	1.02	39.4432	2.94	1.93137	23.9764	131	78	12.1	226.821	5.42416	7748.51	8.95526	1
105113801	1	26	0	78	28	43	31	45.4	24.7	5.4	1.5	3.32	88	230	4.6	82.868	4.92	190.255	1.12	99.2028	1.31	50.6574	2.64	0.854962	23.4874	132	77	12.1	155.615	5.04738	4110.37	8.32127	0
20106022	0	35	0	63	50	21	21	45.5	32.5	12	3.7	3.6	95	421	6.3	113.493	5.05	195.282	2.42	214.349	1.23	47.5638	2.74	1.96748	23.5191	142	74	12.1	232.984	5.45097	12163.6	9.4062	0
105113855	1	41	0	93	15	40	27	46.7	28.2	12.8	2.3	3.91	91	253	5.1	91.8753	4.65	179.814	1.3	115.146	1.02	39.4432	2.97	1.27451	22.3889	118	70	12.1	209.422	5.34435	5289.55	8.57349	0
115530042	1	25	0	73	12	12	19			14.8	2.3	3.07	68	158	4.91	88.4525	4.8	185.615	0.84	74.4021	1.23	47.5638	2.89	0.682927	24.6518	113	68	12.1	172.59	5.15092	3290.53	8.0988	0
112580722	1	44	0	92	31	25	24	48.3	22.8	12.3	1.4	3.9	87	296	5.05	90.9746	5.02	194.122	1.18	104.517	1.37	52.9776	2.66	0.861314	23.6821	112	67	12.1	166.676	5.11605	4754.21	8.46679	0
105130234	1	25	0	70	21	19	22			12.4	2.4	2.25	53	192	5.23	94.2173	6.28	242.846	1.23	108.946	1.84	71.1524	3.12	0.668478	18.3594	113	60	12.1	160.784	5.08006	5132.3	8.54331	0
115960003	1	50	0	62	46	21	20	49	28.7	14.5		3.89	91	273	4.65	83.7687	3.25	125.677	1.62	143.49	1.32	51.0441	1.49	1.22727	19.3896	104	63	21.3667	103.124	4.63594	6009.98	8.70118	0
108930076	1	68	0	62	26	16	21			13.8	3.4	2.64	63	210	4.91	88.4525	3.83	148.105	0.55	48.7157	1.55	59.9381	1.74	0.354839	17.5016	99	69	21.3333	109.282	4.69393	2154.51	7.67532	0
109330141	0	47	0	60	12	15	30	45.2	30.6	10.4	1.8	4.7	75	169	6.37	114.754	4.81	186.002	0.86	76.1736	2.26	87.3937	1.72	0.380531	17.5453	114	64	21.3333	122.117	4.80498	4370.62	8.38266	0
110930167	1	64	0	77	11	16	24	44.7	24.2	12.3	2.1	4.04	75	165	5.01	90.254	3.61	139.598	0.5	44.287	1.55	59.9381	1.75	0.322581	18.7406	101	60	21.3	105.102	4.65493	1998.54	7.60017	0
20101577	0	26	0	47	17	16	20	44.2	31.8	10.2	2.1	4.5	63	202	5.1	91.8753	4.25	164.346	0.85	75.2879	1.85	71.5391	1.62	0.459459	22.7271	100	68	21.2667	105.532	4.65902	3458.55	8.1486	0
110930131	0	47	0	66	13	11	18	44.6	30.2	7.8	1.8	3.21	68	199	5.12	92.2356	3.64	140.758	0.86	76.1736	1.41	54.5244	1.88	0.609929	19.2122	113	65	21.2667	119.056	4.77959	3512.96	8.16421	0
110930137	0	28	0	71	17	24	25	46.9	32.8	12.9	2.9	5.94	67	191	4.67	84.129	2.87	110.982	0.65	57.5731	1.49	57.6179	1.31	0.436242	20.6904	116	65	21.2667	81.0236	4.39474	2421.78	7.79226	0
110930148	1	42	0	58	14	46	39	43.8	25.5	13.1	2.8	2.97	59	211	5.12	92.2356	4.96	191.802	0.95	84.1453	2.22	85.8469	1.92	0.427928	16.74	106	66	21.2333	103.038	4.6351	3880.6	8.26374	0
20101883	1	28	0	58	15	16	18	44.8	25.2	7.5	1.3	4.1	64	150	4.9	88.2724	3.71	143.465	0.72	63.7733	1.95	75.406	1.24	0.369231	22.1271	110	78	21.2	83.9719	4.43048	2814.71	7.94261	0
110560070	1	71	0	62	63	18	23	46.7	28.3	29.2	5.1	5.7	113	384	5.05	90.9746	4.3	166.28	1.78	157.662	1.56	60.3248	1.7	1.14103	23.0034	135	86	21.1333	125.382	4.83136	7171.6	8.87788	0
110560071	1	73	0	83	22	15	21	42.5	34.5	11.6	2.8	5.8	75	252	5.22	94.0371	2.73	105.568	0.75	66.4305	1.47	56.8445	1	0.510204	21.5888	119	74	21.1333	87.3202	4.46958	3123.46	8.0467	0
113900074	0	34	0	77	58	24	22	40.7	37.4	7.5	0.7	3.4	72	311	5.44	98.0004	4.52	174.787	4.3	380.868	0.93	35.9629	1.05	4.62366	22.241	103	60	21.1333	238.151	5.47291	18662.6	9.83428	0
113900067	0	47	0	84	14	8	15	39	37.1	13.9	3	3.3	91	368	4.45	80.1657	2.86	110.596	0.56	49.6014	1.11	42.9234	1.41	0.504505	20.984	104	60	21.1333	103.277	4.63741	1988.17	7.59497	0
114400982	0	38	0	50	14	15	19	48.4	25.8	8.2		2.84	59	120	5.36	96.5592	3.8	146.945	1.85	163.862	1.19	46.017	1.5	1.55462	24.9108	129	60	21.1333	154.17	5.03806	7911.18	8.97603	0
110594488	0	39	0	55	32	12	21	42.6	29.3	13.2		4.35	83	194	4.68	84.3091	3.67	141.918	0.98	86.8025	1.46	56.4578	1.79	0.671233	20.3856	123	78	21.0667	105.964	4.6631	3659.12	8.20498	0
114400943	0	46	0	70	21	18	19	47	25.9	24.9		3.86	100	324	4.42	79.6253	3.79	146.558	1.58	139.947	1.02	39.4432	1.85	1.54902	20	124	71	21	147.931	4.99675	5571.65	8.62545	0
103850040	1	51	0	70	67	19	26	41.8	28.4	13.7		4.26	86	203	7.69	138.534	4.5	174.014	2.26	200.177	1.43	55.2978	1.85	1.58042	20.5761	131	73	20.9667	217.972	5.38437	13865.6	9.53717	0
113470015	0	28	0	39	9	11	13	43.8	33.7	11.9	2	5.3	73	204	5.27	94.9378	4.12	159.319	0.75	66.4305	1.74	67.2854	1.72	0.431034	20.0539	110	67	20.9667	112.398	4.72204	3153.38	8.05623	0
104290561	1	33	1	73	28	20	24	45.7	26	8.9	1.4	2.9	97	259	4.55	81.9672	3.34	129.157	3.71	328.609	0.91	35.1895	1.23	4.07692	24.7252	127	78	20.9333	150.423	5.01345	13467.6	9.50804	1
105080789	0	37	1	122	18	45	40	49.9	33.9	15.4	2.9	4.48	94	255	6.25	112.592	4.26	164.733	1.06	93.8884	1.48	57.2312	2.03	0.716216	24.295	146	94	13.4333	162.042	5.08785	5285.56	8.57273	1
115160046	0	39	1	73	30	48	28	47.6	30.4	14.9	1.5	3.3	99	382	5.23	94.2173	4.89	189.095	1.35	119.575	1.24	47.9505	2.59	1.08871	22.7036	138	86	12.3667	185.775	5.22454	5633.01	8.6364	1
113680631	0	23	1	85	38	26	22			16.5	2.2	6	82	358	5.33	96.0187	4.91	189.869	1.69	149.69	1.18	45.6303	2.85	1.4322	24.2778	105	65	12.1333	199.768	5.29716	7186.52	8.87996	1
110440308	1	75	0	55	52	39	27	42.8	28.6	14.2		5.7	85	426	5.84	105.206	5.18	200.309	1.97	174.491	2.32	89.7138	1.86	0.849138	23.1834	122	105	21.9333	117.45	4.76601	9178.76	9.12465	0
110440450	0	70	0	69	10	11	15	47	24.3	19.5		2.66	67	244	4.72	85.0297	3.56	137.664	0.7	62.0018	1.67	64.5785	1.62	0.419162	16.9657	130	81	21.9333	90.6305	4.50679	2636	7.87702	0
110440447	0	67	0	48	14	8	13	43.6	34.9	13.3		1.8	52	245	4.85	87.3716	3.68	142.305	1.08	95.6599	1.2	46.4037	1.81	0.9	20.0288	100	80	21.9333	133.97	4.89761	4178.98	8.33782	0
101550078	1	80	0	64	16	8	15	47.3	29.9	13.2	3.2	3.4	96	273	5.26	94.7577	3.32	128.384	0.8	70.8592	1.36	52.5909	1.8	0.588235	22.3381	128	79	21.9333	115.66	4.75066	3357.23	8.11887	0
110440442	0	64	0	49	10	17	18	46.2	38.9	3.9		3.8	65	232	4.7	84.6694	3.66	141.531	1.2	106.289	1.35	52.2042	1.74	0.888889	19.8828	105	78	21.9333	114.774	4.74297	4499.7	8.41177	0
113210165	0	44	0	75	14	14	21	43.6	24.9	7	1.5	1.97	55	183	5.17	93.1364	2.84	109.822	0.62	54.9159	1.15	44.4702	1.44	0.53913	19.4922	117	77	21.9333	115.003	4.74496	2557.33	7.84672	0
110930160	1	47	0	94	20	23	23	41.2	32.7	8.2	1.9	3.59	64	197	5.58	100.522	4.28	165.507	0.89	78.8308	2.1	81.2065	1.79	0.42381	17.6606	117	76	21.9333	102.437	4.62925	3962.13	8.28454	0
110440400	0	61	0	83	28	13	23	43.8	34	10.8		5.5	113	331	4.77	85.9305	4.4	170.147	1.96	173.605	1.35	52.2042	1.85	1.45185	23.7248	135	76	21.9333	140.035	4.94189	7458.98	8.91717	0
113210093	0	32	0	76	12	9	19	44.8	23.6	17.2	3.7	5.04	112	238	4.99	89.8937	2.95	114.076	0.83	73.5164	1.17	45.2436	1.4	0.709402	19.1577	120	73	21.9333	113.328	4.73028	3304.33	8.10299	0
110440403	0	62	0	106	22	17	21	43.3	29.6	13.9		4.6	68	357	5.59	100.703	2.96	114.462	1.12	99.2028	1.08	41.7633	1.29	1.03704	23.1222	140	73	21.9333	138	4.92725	4994.99	8.51619	0
115340090	0	68	0	61	15	11	16	46.6	25.1	8.2	2.1	4.69	66	336	4.59	82.6878	3.15	121.81	0.65	57.5731	1.56	60.3248	1.29	0.416667	19.2239	109	70	21.9333	83.4829	4.42464	2380.3	7.77498	0
110930168	0	32	0	46	14	21	27	44.7	30.3	10.5	2.2	2.9	71	250	4.51	81.2466	4.17	161.253	0.67	59.3446	1.91	73.8592	1.69	0.350785	20.6188	110	70	21.9333	88.6907	4.48515	2410.77	7.7877	0
108270176	0	53	0	54	18	11	14	45.8	30.3	8.6	1.7	3.13	70	197	4.6	82.868	3.2	123.743	0.95	84.1453	1.48	57.2312	1.26	0.641892	17.1488	118	70	21.9333	89.587	4.49521	3486.47	8.15665	0
101550107	0	27	0	60	13	28	24	44.7	30.3	12.1	0.8	5.6	120	326	5.08	91.515	6.49	250.967	3.55	314.438	1.08	41.7633	1.67	3.28704	23.902	116	69	21.9333	274.969	5.61666	14387.9	9.57414	0
113210155	1	55	0	97	16	12	19	42.4	28.6	5.2	1.6	2.9	62	171	4.93	88.8128	3.51	135.731	0.89	78.8308	1.42	54.9111	1.66	0.626761	20.4327	100	68	21.9333	109.765	4.69834	3500.59	8.16069	0
109040249	0	45	0	46	14	10	15	40.4	28.5	7.5	1.4	4.2	62	211	3.99	71.8789	3.99	154.292	0.59	52.2586	1.57	60.7115	1.89	0.375796	19.9243	106	67	21.9333	91.3366	4.51455	1878.15	7.53804	0
110440317	1	68	0	62	34	18	19	49.1	32.6	14		3.6	81	281	5.03	90.6143	3.1	119.876	1.11	98.3171	1.37	52.9776	1.26	0.810219	18.992	109	66	21.9333	102.52	4.63006	4454.47	8.40166	0
106660766	0	34	0	67	21	24	26	44.8	24.5	7.6	1.1	4.87	65	162	4.75	85.5702	3.61	139.598	0.67	59.3446	1.47	56.8445	1.86	0.455782	17.6813	110	66	21.9333	105.071	4.65463	2539.06	7.83955	0
109040227	0	25	0	60	31	15	22	48.5	28	8.5	1.7	4.3	71	272	4.8	86.4709	3.64	140.758	0.71	62.8875	1.73	66.8987	1.42	0.410405	17.1427	119	65	21.9333	90.9694	4.51052	2718.97	7.90801	0
110440331	1	71	0	66	19	12	16	46.6	30.9	22		5.5	86	290	4.48	80.7062	3.48	134.571	1.07	94.7741	1.3	50.2707	1.59	0.823077	20.8333	108	64	21.9333	108.022	4.68234	3824.43	8.24916	0
102125996	1	50	0	46	22	12	19	42.7	28.3	10.4	2.3	3.2	67	225	4.81	86.6511	4.56	176.334	0.66	58.4588	2.08	80.4331	1.56	0.317308	18.6268	104	62	21.9333	94.9829	4.5537	2532.76	7.83706	0
115340080	0	72	0	80	25	20	25	46.9	35.1	17.7	3.7	3.05	86	240	3.94	70.9782	4.95	191.415	0.6	53.1444	2.94	113.689	1.63	0.204082	20.6396	90	60	21.9333	59.7521	4.0902	1886.05	7.54224	0
110440443	0	56	0	74	11	12	16	44.4	26.7	9.5		3.3	60	228	5.19	93.4967	3.87	149.652	0.81	71.7449	1.61	62.2583	1.67	0.503106	20.1225	94	60	21.9333	112.37	4.7218	3353.95	8.1179	0
110440397	0	60	0	68	56	47	45	40.9	28.6	13		4.3	96	270	5.03	90.6143	4.24	163.96	1.57	139.061	1.41	54.5244	1.6	1.11348	19.7888	109	60	21.9333	136.243	4.91444	6300.46	8.74838	0
101550134	1	61	0	60	21	14	18	46.5	29.3	15.8	3.1	3.21	95	366	5.21	93.857	3.34	129.157	0.68	60.2303	1.65	63.8051	1.46	0.412121	21.2974	110	60	21.9333	94.9946	4.55382	2826.52	7.9468	0
110440318	1	63	0	58	31	18	20	46.3	27.6	15		3.7	96	212	4.76	85.7503	3.68	142.305	1.29	114.26	1.28	49.4973	1.76	1.00781	18.2962	100	56	21.9333	123.266	4.81435	4898.93	8.49677	0
110440448	0	67	0	86	15	10	16	45.7	29.1	15.2		3.9	53	227	4.78	86.1106	4.1	158.546	1.09	96.5456	1.71	66.1253	1.79	0.637427	18.8162	96	53	21.9333	103.232	4.63698	4156.8	8.3325	0
110440468	1	43	0	53	10	9	14	47.4	30.2	13.3		5.35	48	159	4.75	85.5702	3.95	152.746	0.81	71.7449	1.55	59.9381	1.83	0.522581	17.1172	90	51	21.9333	109.033	4.69165	3069.61	8.02931	0
107810268	1	23	0	61	52	25	24	41.9	28.1	9.5	1.2	4.1	65	157	4.57	82.3275	4.35	168.213	0.91	80.6023	1.74	67.2854	1.91	0.522989	17.8987	123	78	21.8667	102.909	4.63385	3317.89	8.10709	0
108270206	0	48	0	50	19	16	22	43.5	29.5	7.6	1.9	3.3	63	161	4.42	79.6253	4.01	155.066	1.14	100.974	1.58	61.0982	1.82	0.721519	18.5859	119	74	21.8	101.043	4.61555	4020.05	8.29905	0
108270060	0	32	0	60	14	23	23	45.6	30.7	10.8	2.5	4.77	58	174	4.65	83.7687	4.03	155.839	0.83	73.5164	2.05	79.273	1.68	0.404878	19.4932	110	69	21.8	82.3385	4.41084	3079.19	8.03242	0
108270119	1	48	0	52	18	13	22	43	30	14.2	2.9	2.4	67	190	4.76	85.7503	4.16	160.866	0.82	72.6306	1.84	71.1524	1.78	0.445652	19.4362	90	60	21.8	96.9351	4.57404	3114.05	8.04368	0
100750258	0	30	0	98	36	24	21	44.8	30.2	7.2	1.1	4.3	90	251	5.5	99.0812	3.62	139.985	1.37	121.346	1.09	42.15	1.81	1.25688	22.9854	153	96	21.7	164.529	5.10309	6011.57	8.70144	0
20106170	1	29	0	53	12	12	18	45.4	30.3	8.4		5.69	58	214	6.01	108.269	3.77	145.785	1.8	159.433	1.15	44.4702	1.89	1.56522	24.9875	125	70	21.7	177.467	5.17878	8630.82	9.06309	0
106870170	0	56	0	59	16	21	30	39.7	39.3	8.4	1.8	3.6	66	205	4.92	88.6327	4.35	168.213	0.88	77.9451	1.85	71.5391	1.8	0.475676	21.1389	128	73	21.6667	104.203	4.64634	3454.24	8.14736	0
103990035	0	32	0	56	12	14	18			9.8	1.2	4	86	310	4.67	84.129	3.88	150.039	1.01	89.4597	1.24	47.9505	1.83	0.814516	17.5771	102	70	21.6333	131.621	4.87993	3763.08	8.23299	0
108270220	0	39	0	58	12	12	15	49.2	25	15.4	3.5	3.47	73	189	5.17	93.1364	3.69	142.691	0.67	59.3446	1.81	69.9923	1.62	0.370166	20.5904	119	76	21.6	94.9374	4.55322	2763.57	7.92428	0
108270058	0	40	0	57	15	12	17	45.1	27.9	11.9	2.2	4.7	72	179	4.72	85.0297	4.4	170.147	0.72	63.7733	2.04	78.8863	1.71	0.352941	20.7738	107	67	21.6	91.6987	4.51851	2711.31	7.90519	0
108833630	0	61	0	47	9	11	17	43.1	26.5	14.8	2.5	4.03	56	186	4.65	83.7687	3.57	138.051	0.74	65.5447	1.45	56.0712	1.81	0.510345	19.0238	107	60	21.6	103.122	4.63591	2745.3	7.91764	0
108270222	0	43	0	51	19	9	16	45.2	25.8	10.1	1.7	3.5	73	319	5.8	104.486	4.21	162.8	0.49	43.4012	1.9	73.4725	1.79	0.257895	18.5185	104	58	21.6	115.759	4.75151	2267.4	7.72639	0
108270219	0	32	0	58	11	10	14	42.5	22.5	10.2	2.2	4.17	82	192	5.07	91.3349	4.08	157.773	0.66	58.4588	2.11	81.5932	1.64	0.312796	19.527	94	57	21.6	88.3048	4.48079	2669.66	7.88971	0
115980012	1	26	0	65	15	20	17	40.8	28.4	19.9	4.2	4.14	105	357	4.91	88.4525	3.35	129.544	1.03	91.2312	1.24	47.9505	1.44	0.830645	19.9998	105	83	21.4333	119.482	4.78317	4034.81	8.30272	0
114260818	1	26	0	62	16	8	15	44.2	31.5	8.7		3.43	73	248	4.55	81.9672	2.94	113.689	0.61	54.0301	1.37	52.9776	1.25	0.445255	17.8516	97	54	21.4333	87.9502	4.47677	2214.35	7.70271	0
106170297	1	77	1	98	33	15	20	43.5	30.7	18.1		3	67	242	5.23	94.2173	5.07	196.056	3.98	352.524	1.16	44.8569	1.62	3.43103	24.7796	135	87	21.4	205.897	5.32738	16606.9	9.71758	1
106110739	0	50	0	123	16	30	27	44.8	30.9	11.5	2.1	4.12	69	236	5.58	100.522	4.01	155.066	1.24	109.832	1.14	44.0835	2.18	1.08772	22.5546	140	91	13.6333	176.796	5.175	5520.28	8.61618	0
103902170	1	31	0	79	21	16	17			3.8	0.4	6.6	96	451	5.57	100.342	5.12	197.989	6.53	578.388	0.96	37.123	2.05	6.80208	20.9625	130	86	13.6333	267.579	5.58942	29018.4	10.2757	0
116070127	1	28	0	55	20	14	19	49	25.5	13.4	2.4	4.29	98	339	5.11	92.0555	4.56	176.334	0.73	64.659	1.51	58.3913	2.18	0.483444	21.291	120	82	13.6333	138.998	4.93446	2976.11	7.99837	0
116070144	1	33	0	58	14	11	19	46.8	27.2	8.2	0.9	5	63	170	5.19	93.4967	4.98	192.575	0.52	46.0585	2.23	86.2336	2.17	0.233184	19.4347	130	82	13.6333	104.398	4.64821	2153.16	7.67469	0
113020105	0	42	0	106	30	21	32	44.8	35.2	12	2.4	4.01	62	260	4.81	86.6511	4.99	192.962	0.65	57.5731	1.96	75.7927	2.09	0.331633	22.0456	120	80	13.6333	110.303	4.70323	2494.38	7.8218	0
116070166	1	33	0	56	16	12	22	43.9	31.6	9.7	1.2	3.45	54	165	5.02	90.4342	3.92	151.585	0.71	62.8875	1.33	51.4308	1.97	0.533835	18.8663	124	76	13.6333	133.271	4.89239	2843.59	7.95282	0
116070154	1	45	0	54	14	12	20	46.1	26.9	19.8	5	3.8	54	209	5.23	94.2173	4.31	166.667	0.68	60.2303	1.76	68.0588	1.94	0.386364	22.1056	110	72	13.6333	115.363	4.74808	2837.37	7.95063	0
115880007	1	39	0	52	15	14	21			26.3	2.8	3	63	219	5.07	91.3349	4.6	177.881	1.29	114.26	1.48	57.2312	2.16	0.871622	20.6654	116	64	13.6333	141.939	4.9554	5217.98	8.55987	0
112460231	1	62	0	112	17	19	23	44.5	26.5	12.4	1.7	9.2	94	330	5.77	103.945	4.4	170.147	0.71	62.8875	1.3	50.2707	2.12	0.546154	18.6645	128	88	13.5333	175.907	5.16996	3268.43	8.09206	0
112190818	1	28	0	61	20	18	24	43.8	31.2	7.7	1	4.9	56	177	4.86	87.5518	5.3	204.95	0.74	65.5447	2.21	85.4602	2.19	0.334842	21.4705	128	74	13.4667	104.983	4.6538	2869.28	7.96182	0
107810281	0	23	0	59	11	11	18			7.4	1.2	3.78	71	261	5.43	97.8202	4.47	172.854	1.34	118.689	1.3	50.2707	2.1	1.03077	20.2538	122	69	13.4667	168.176	5.12501	5805.1	8.66649	0
100151013	0	70	1	75	19	13	22	47.4	27.2	7.7	1.1	3.87	53	157	5.64	101.603	4.83	186.775	1.38	122.232	1.73	66.8987	2.01	0.797688	23.0029	120	70	13.4333	141.834	4.95465	6209.59	8.73385	1
106710385	0	32	1	81	52	33	25	46.1	26.9	13.5	1.3	5.4	84	429	5.8	104.486	4.82	186.388	1.67	147.919	1.13	43.6968	2.28	1.47788	22.6242	129	72	12.3667	222.841	5.40646	7727.68	8.95256	0
104100517	0	37	1	71	24	9	15	40.4	37.6	13.4	1.1	5.2	92	382	5.4	97.2798	5.08	196.442	1.18	104.517	1.2	46.4037	3.05	0.983333	24.1683	140	76	12.1333	205.909	5.32743	5083.71	8.5338	1
108270178	0	49	1	72	31	15	22	44	27.4	7	0.9	5.21	91	293	6.34	114.214	4.77	184.455	3.04	269.265	1.73	66.8987	1.74	1.75723	24.6914	150	62	21.9667	157.456	5.05915	15376.9	9.64062	1
20103641	0	39	1	68	18	15	16	44.4	27.6	13.6	1.4	4.2	70	244	5.01	90.254	4.19	162.026	1.8	159.433	1.07	41.3766	2.12	1.68224	22.684	148	77	13.6667	176.712	5.17452	7194.74	8.88111	1
104920581	1	46	1	87	38	23	25	47.6	33	13.2	1.4	4.66	83	303	5.24	94.3974	4.06	156.999	3.87	342.781	1.14	44.0835	2.3	3.39474	22.2338	140	80	12.3667	168.094	5.12452	16178.8	9.69146	1
112570415	0	36	0	106	83	51	65			15.3	3.4	4.51	111	312	10.03	180.688	4.75	183.681	1.33	117.803	1.32	51.0441	2.77	1.00758	24.5617	174	100	12.1333	325.102	5.78414	10642.8	9.27264	0
112570440	0	33	0	59	16	16	20			7.4	1.7	4.32	68	289	5.78	104.125	5.8	224.285	1.01	89.4597	2.11	81.5932	2.89	0.478673	24.3418	139	92	12.1333	143.111	4.96362	4657.51	8.44624	0
[truncated: 14,174 more rows]
